# Supplementary material for: Analysis of NS2-dependent effects on influenza PB1 segment extends replication requirements beyond the canonical promoter
Source: Nat Commun. 2025 Feb 22;16:1875. doi: 10.1038/s41467-025-57092-2 (PMC11846981; doi:10.1038/s41467-025-57092-2)
Supplement: Supplementary file 4 — Supplementary Data 2 [file 41467_2025_57092_MOESM4_ESM.txt]

>PB1del
agcgaaagcaggcaaaccatttgaatggatgtcaatccgactttacttttcttaaaagtgccagcacaaaatgctataagcacaactttcccttatactggagaccctccttacagccatgggacaggaacaggatacaccatggatactgtcaacaggacacatcagtactcagaaaggggaagatggacaacaaacaccgaaactggagcaccgcaactcaacccgattgatgggccactgccagaagacaatgaaccaagtggttatgcccaaacagattgtgtattggaagcaatggccttccttgaggaatcccatcctggtatctttgagacctcgtgtcttgaaacgatggaggttgttcagcaaacacgagtggacatggtggaggctatggtttccagagcccgaattgatgcacgaattgatttcgaatctggaaggataaagaaagaggagttcactgagatcatgaagatctgttccaccattgaagagctcagacggcaaaaatagtgaatttagcttgtccttcatgaaaaaatgccttgtttctact
