# Supplementary material for: Analysis of NS2-dependent effects on influenza PB1 segment extends replication requirements beyond the canonical promoter
Source: Nat Commun. 2025 Feb 22;16:1875. doi: 10.1038/s41467-025-57092-2 (PMC11846981; doi:10.1038/s41467-025-57092-2)
Supplement: Supplementary file 5 — Supplementary Data 3 [file 41467_2025_57092_MOESM5_ESM.txt]

>WSN_NS2
atggaTccaaaCactgtGtcaagCttTcaggacatactgatgaggatgtcaaaaatgcagttggggtcctcatcggaggacttgaatggaataataacacagttcgagtctctgaaactctacagagattcgcttggagaagcagtaatgagaatgggagacctccactcactccaaaacagaaacggaaaatggcgggaacaattaggtcagaagtttgaagaaataaggtggttgattgaagaagtgagacacagactgaagataacagagaatagttttgagcaaataacatttatgcaagccttacaactattgcttgaagtggagcaagagataagaactttctcgtttcagcttatttaa
>Cal09_NS2
atggactccaacaccatgtcaagctttcaggacatacttatgaggatgtcaaaaatgcagttggggtcctcatcggaggacttgaatggaatggtaacacggttcgagtctctgaaaatatacagagattcgcttggagaaactgtgatgagaatgggagaccttcactacctccagagcagaaatgaaaagtggcgagagcaattgggacagaaatttgaggaaataaggtggttaattgaagaaatgcggcacagattgaaagcgacagagaatagtttcgaacaaataacatttatgcaagccttacaactactgcttgaagtagaacaagagataagagctttctcgtttcagcttatttaa
>Sydney_NS2
atggattccaacactgtgtcaagtttccaggacatactattgaggatgtcaaaaatgcaattggggtcctcatcggaggacttgaatggaatgataacacagttcgagtctctaaaaatctacagagattcgcttggagaagcagtaatgagaatgggggacctccacttactccaaaacagaaacggaaaatggcgagaacagctaggtcaaaagtttgaagagataagatggctgattgaagaagtaagacacagactaaaaacaactgagaatagttttgagcaaataacattcatgcaagcattacagctgctgtttgaagtggaacaggagataagaactttctcatttcagcttatttaa
>PR8_NS2
atggaTccaaaCactgtGtcaagCttTcaggacatactgctgaggatgtcaaaaatgcagttggagtcctcatcggaggacttgaatggaatgataacacagttcgagtctctgaaactctacagagattcgcttggagaagcagtaatgagaatgggagacctccactcactccaaaacagaaacgagaaatggcgggaacaattaggtcagaagtttgaagaaataagatggttgattgaagaagtgagacacaaactgaagataacagagaatagttttgagcaaataacatttatgcaagccttacatctattgcttgaagtggagcaagagataagaactttctcgtttcagcttatttaa
