# Supplementary material for: Analysis of NS2-dependent effects on influenza PB1 segment extends replication requirements beyond the canonical promoter
Source: Nat Commun. 2025 Feb 22;16:1875. doi: 10.1038/s41467-025-57092-2 (PMC11846981; doi:10.1038/s41467-025-57092-2)
Supplement: Supplementary file 6 — Supplementary Data 5 [file 41467_2025_57092_MOESM6_ESM.txt]

>AB212052 A/Hong Kong/213/2003 2003// 2 (PB1)
AGCGAAAGCAGGCAAACCATTTGAATGGATGTCAATCCGACTTTACTTTTCTTGAAAGTGCCAGTGCAAAATGCTATAAGTACCACATTCCCTTATACTGGAGACCCTCCATACAGCCATGGAACAGGGACAGGATACACCATGGACACAGTCAACAGAACACACCAATATTCAGAAAAGGGGAAGTGGACAACAAACACAGAGACTGGAGCACCCCAGCTCAACCCGATTGATGGACCACTACCTGAGGATAATGAGCCCAGTGGGTATGCACAAACAGATTGTGTATTGGAAGCAATGGCTTTCCTTGAAGAATCCCACCCAGGGATCTTTGAGAACTCGTGTCTTGAAACGATGGAAATTGTTCAACAAACAAGAGTGGATAAACTGACCCAAGGTCGCCAGACCTATGACTGGACATTGAATAGAAACCAACCGGCTGCAACTGCTTTGGCCAACACTATAGAAATCTTCAGATCGAACGGTCTAACAGCCAGTGAATCGGGACGGCTAATAGATTTCCTCAAGGATGTGATGGAATCAATGGACAAGGAAGAAATGGAGATAACAACACATTTCCAGAGAAAGAGAAGAGTGAGGGACAACATGACCAAGAAAATGGTCACACAAAGAACAATAGGGAAGAAAAAACAAAGGCTGAACAAAAAGAGCTACCTGATAAGAGCACTGACACTGAACACAATGACCAAAGATGCAGAAAGGGGCAAATTGAAGAGGCGAGCAATTGCAACACCCGGAATGCAAATCAGAGGATTCGTGTACTTTGTTGAAACACTAGCGAGGAGTATCTGTGAGAAACTTGAGCAATCTGGACTCCCAGTCGGAGGGAATGAGAAGAAGGCTAAATTAGCAAACGTCGTGAGGAAGATGATGACTAACTCACAAGATACTGAACTCTCCTTTACAATTACTGGAGACAATACTAAATGGAATGAGAATCAGAATCCTAGGATGTTTCTGGCAATGATAACGTACATCACAAGGAACCAGCCAGAATGGTTTCGGAATGTCTTAAGCATTGCTCCTATAATGTTCTCAAACAAAATGGCGAGATTAGGAAAAGGATACATGTTCGAAAGTAAGAGCATGAAGTTACGAACACAAATACCAGCAGAAATGCTTGCAAACATTGATCTTAAATACTTCAATGAATTAACAAAAAAGAAAATTGAGAAAATAAGGCCTCTATTAATAGATGGTACAGCCTCATTGAGCCCTGGAATGATGATGGGCATGTTCAACATGCTGAGTACAGTCCTAGGAGTTTCAATCCTGAATCTTGGACAGAAAAGGTACACCAAAACCACATATTGGTGGGACGGACTCCAATCCTCTGATGATTTCGCTCTCATCGTAAATGCACCGAATCATGAGGGAATACAAGCAGGAGTGGATAGGTTTTATAGGACTTGTAAACTAGTTGGAATCAATATGAGCAAGAAGAAGTCTTACATAAATCGGACAGGGACATTTGAATTCACGAGCTTTTTCTACCGCTATGGATTTGTAGCCAATTTCAGTATGGAGCTGCCCAGTTTTGGAGTGTCTGGAATTAATGAATCGGCCGACATGAGCATTGGTGTTACAGTGATAAAGAACAATATGATAAACAACGACCTTGGGCCAGCAACAGCTCAGATGGCTCTTCAGCTATTCATCAAGGACTACAGATACACATACCGATGCCACAGAGGGGATACGCAAATCCAAACAAGGAGATCATTCGAGCTGAAGAAGCTGTGGGAGCAAACCCGTTCAAAGGCAGGACTGTTGGTTTCAGATGGAGGACCAAATCTATACAATATCCGAAATCTCCATATTCCTGAGGTCTGCTTAAAATGGGAATTGATGGATGAAGATTACCAGGGCAGACTGTGTAATCCTCTGAATCCATTCGTCAGCCATAAGGAAATTGAATCTGTCAACAATGCTGTAGTAATGCCAGCTCATGGCCCGGCCAAGAGTATGGAATATGATGCCGTTGCAACTACACATTCATGGATTCCTAAAAGGAATCGTTCCATTCTCAATACGAGTCAAAGGGGAATTCTTGAGGATGAACAGATGTACCAGAAGTGCTGCAATCTATTCGAGAAATTCTTCCCCAGCAGTTCATATCGGAGGCCAGTTGGAATTTCCAGCATGGTGGAGGCCATGGTGTCTAGGGCCCGAATTGACGCACGAATTGATTTCGAGTCTGGAAGGATTAAGAAAGAAGAGTTTGCTGAGATCATGAAGATCTGTTCCACCATTGAAGAGCTCAGACGGCAAAAATAGTGAATTTAGCTTGTCCTTCGTGAAAAAATGCCTTGTTTCTACT
>AB304145 A/duck/Shiga/8/2004 2004// 2 (PB1)
AGCGAAAGCAGGCAAACCATTTGAATGGATGTCAATCCGACTTTACTTTTCTTGAAAGTGCCAGCGCAAAATGCTATAAGTACTACATTCCCTTATACTGGAGATCCTCCATACAGCCATGGAACAGGAACAGGATACACCATGGACACAGTCAATAGAACACATCAATACTCAGAGAAGGGGAAATGGACAACAAACACAGAGACTGGAGCACCCCAACTCAATCCAATTGATGGACCACTACCCGAGGATAACGAGCCAAGCGGTTATGCACAAACAGATTGTGTGTTGGAAGCAATGGCTTTCCTTGAAGAATCCCACCCAGGGATCTTTGAAAACTCATGTCTTGAAACGATGGAAGTTGTTCAGCAAACAAGAGTGGACAAATTGACCCAAGGCCGCCAGACCTATGACTGGACATTGAATAGAAACCAGCCGGCTGCAACTGCTTTGGCCAACACTATAGAGGTCTTCAGATCGAACGGTCTAACAGCCAATGAATCGGGAAGACTAATAGATTTCCTTAAGGATGTAATGGAATCAATGGACAAGGAAGAGATGGAGATAACAACACATTTCCAGAGAAAGAGAAGAGTAAGGGACAACATGACCAAGAAAATGGTCACACAGAGAACAATAGGGAAGAAAAAGCAGAGGCTGAACAAGAGGAGCTACTTAATAAGAGCACTGACATTGAACACAATGACCAAGGATGCAGAAAGAGGCAAATTGAAGAGGCGGGCAATTGCAACACCCGGGATGCAGATCAGAGGATTCGTGTACTTTGTTGAAACATTAGCGAGGAGCATCTGTGAGAAACTTGAGCAGTCTGGACTCCCTGTTGGAGGAAATGAGAAGAAGGCTAAATTGGCAAATGTCGTAAGAAAGATGATGACTAACTCACAAGACACAGAGCTTTCCTTTACAATTACTGGAGACAATACCAAATGGAATGAGAATCAGAATCCTCGGATGTTTCTGGCAATGATAACATACATCACAAGAAACCAACCTGAATGGTTTAGAAATGTCTTAAGCATTGCTCCTATAATGTTCTCAAACAAAATGGCAAGATTAGGAAAAGGATACATGTTCGAGAGTAAGAGCATGAAGCTACGGACACAAATACCAGCAGAAATGCTTGCAAGCATTGATCTGAAATACTTCAACGAATCAACAAGAAAGAAAATCGAGAAAATAAGACCTCTCTTAATAGATGGCACAGCCTCACTGAGTCCTGGAATGATGATGGGCATGTTCAACATGCTGAGTACAGTCTTAGGAGTCTCAATCTTGAATCTTGGACAGAAGAGGTATACCAAAACCACATACTGGTGGGATGGACTCCAATCCTCCGATGATTTCGCTCTCATAGTGAATGCACCGAATCATGAGGGAATACAAGCAGGAGTGGATAGGTTCTATAGGACCTGCAAACTGGTTGGGATCAATATGAGCAAAAAGAAGTCTTACATAAATCGGACAGGGACATTTGAGTTCACAAGTTTTTTCTACCGCTATGGATTTGTAGCCAACTTCAGTATGGAGCTGCCCAGCTTTGGAGTGTCCGGGATTAACGAATCGGCTGACATGAGTATTGGAGTTACGGTGATAAAGAACAATATGATAAACAACGACCTGGGACCAGCAACAGCTCAGATGGCCCTTCAGCTATTCATCAAAGACTACAGATACACATATCGGTGTCACAGGGGTGATACACAAATCCAAACAAGAAGATCATTCGAACTGAAGAAGCTGTGGGAGCAGACCCGTTCAAAGGCAGGACTGTTGGTTTCAGATGGAGGACCAAACCTATACAACATCCGGAATCTCCACATCCCAGAGGTCTGCTTGAAGTGGGAATTAATGGATGAAGATTACCAGGGTAGACTGTGTAATCCTCTGAATCCGTTTGTCAGTCATAAGGAAATTGAGTCTGTAAACAATGCTGTGGTAATGCCAGCCCATGGTCCAGCCAAGAGCATGGAATATGATGCTGTTGCTACTACACACTCATGGATCCCTAAGAGGAACCGCTCCATTCTCAATACCAGCCAAAGGGGAATTCTTGAGGACGAACAGATGTACCAGAAGTGCTGCAATCTATTCGAGAAATTTTTCCCTAGTAGTTCATACAGGAGGCCAGTTGGAATTTCCAGTATGGTGGAGGCCATGGTGTCTAGGGCCCGAATTGATGCACGAATTGACTTCGAGTCTGGAAGGATTAAGAAAGAAGAGTTTGCTGAGATCATGAAGATCTGTTCCACCATTGAAGAGCTCAGACGGCAAAAATAGTGAATTTAGCTTGTCCTTCATGAAAAAATGCCTTGTTTCTACT
>AB441949 A/Sendai-H/271/2007 2007// 2 (PB1)
AGCGAAAGCAGGCAAACCATTTGAATGGATGTCAATCCGACTCTACTGTTCTTAAAGGTTCCAGCGCAAAATGCCATAAGCACCACATTCCCTTATACTGGAGATCCTCCATACAGCCATGGAACAGGAACAGGGTACACCATGGACACAGTCAACAGAACACACCAATATTCAGAGAAGGGGAAGTGGACGACAAATACAGAAACTGGGGCACCCCAACTCAACCCAATTGATGGACCACTACCTGAGGATAATGAGCCAAGTGGATATGCACAAACAGACTGTGTCCTGGAGGCTATGGCCTTCCTTGAAGAATCCCACCCAGGTATCTTTGAGAACTCATGCCTTGAAACAATGGAAGTCGTTCAACAAACAAGGGTGGACAAACTAACCCAAGGTCGCCAGACTTATGATTGGACATTAAACAGAAATCAACCGGCAGCAACTGCATTAGCCAACACCATAGAAGTTTTTAGATCGAATGGACTAACAGCTAATGAATCAGGAAGGCTAATAGATTTCCTCAAGGATGTGATGGAATCAATGGATAAAAAGGAAATGGAGATAACAACACACTTTCAAAGAAAAAGGAGAGTAAGAGACAACATGACCAAGAAAATGGTCACACAAAGAACAATAGGGAAGAAAAAACAAAGAGTGAACAAGAGGGGCTATCTAATAAGAGCTTTGACATTGAACACGATGACCAAAGATGCAGAAAGAGGTAAATTAAAAAGAAGGGCTATTGCAACACCCGGGATGCAAATTAGAGGGTTCGTGTACTTCGTTGAAACTTTAGCTAGAAGCATTTGCGAAAAGCTTGAACAGTCCGGACTTCCGGTTGGGGGTAATGAAAAGAAGGCCAAACTGGCAAATGTTGTGAGAAAAATGATGACTAATTCACAAGACACTGAGCTTTCTTTCACAATCACTGGGGACAACACTAAGTGGAATGAAAATCAAAACCCTCGAATGTTTTTGGCGATGATTACATATATCACAAAAAATCAACCTGAGTGGTTCAGAAACATCCTGAGCATCGCACCAATAATGTTCTCAAACAAAATGGCAAGACTAGGAAAAGGATACATGTTCGAGAGTAAGAGAATGAAGCTCCGAACACAAATACCCGCAGAAATGCTAGCAAGCATTGATCTGAAGTACTTCAATGAATCAACAAGGAAGAAAATTGAGAAAATAAGGCCTCTTCTAATAGATGGCACAGCATCATTGAGCCCTGGGATGATGATGGGCATGTTCAACATGCTAAGTACGGTTTTAGGAGTCTCGATACTGAATCTTGGGCAAAAGAAATACACCAAAACAACATACTGGTGGGATGGGCTCCAATCCTCTGACGATTTTGCCCTCATAGTGAATGCACCAAATCATGAGGGAATACAAGCAGGAGTGGATAGATTTTACAGGACCTGCAAGTTAGTGGGAATCAACATGAGCAAAAAGAAGTCCTATATAAATAAAACAGGGACATTTGAATTCACAAGCTTTTTTTATCGATATGGATTTGTGGCTAATTTTAGCATGGAGCTTCCCAGTTTTGGAGTGTCTGGAATAAACGAGTCAGCTGATATGAGCATTGGAGTAACAGTGATAAAAAACAACATGATAAACAATGACCTTGGACCAGCAACAGCCCAGATGGCTCTCCAATTGTTCATCAAAGACTACAGATATACATATAGATGCCATAGAGGAGACACACAAATTCAGACGAGAAGATCATTCGAGCTAAAGAAGCTGTGGGATCAAACCCAATCAAGGGCAGGACTATTGGTATCAGATGGAGGACCAAACTTATACAATATCCGGAACCTTCACATCCCTGAAGTCTGCTTAAAGTGGGAGCTAATGGATGAGAATTATCGGGGAAGACTTTGTAACCCCCTGAATCCTTTTGTCAGCCATAAAGAAATTGAGTCTGTAAACAATGCCGTAGTGATGCCAGCCCATGGTCCAGCCAAAAGTATGGAATATGATGCCGTTGCAACTACACACTCCTGGATTCCCAAGAGGAACCGCTCTATTCTCAACACAAGCCAAAGGGGAATTCTTGAGGATGAACAGATGTACCAAAAGTGCTGCAACTTGTTCGAGAAATTTTTCCCTAGTAGTTCATATAGGAGACCGATTGGAATTTCTAGCATGGTGGAGGCCATGGTGTCTAGGGCCCGGATTGATGCCAGAATTGACTTCGAGTCTGGACGGATTAAGAAGGAAGAGTTCTCTGAGATCATGAAGATCTGTTCCACCATTGAAGAACTCAGACGGCAAAAATGATGAATTTGGCTTGTCCTTCATGAAAAAATGCCTTGTTTCTACT
>AB470294 A/pelican/Zambia/01/2006 2006/08/ 2 (PB1)
AGCGAAAGCAGGCAAACCATTTGAATGGATGTCAATCCGACTTTACTTTTCTTAAAAGTGCCAGCGCAAAATGCTATAAGCACTACATTCCCTTACACTGGAGATCCTCCATACAGCCATGGAACAGGAACGGGGTACACCATGGATACAGTCAACAGAACACATCAATACTCAGAGAAGGGGAAGTGGACAACAAACACAGAGACCGGAGCACCTCAACTCAATCCAATTGATGGACCATTACCTGAGGACAACGAGCCAAGCGGATATGCACAAACAGATTGCGTGTTGGAAGCAATGGCTTTCCTTGAAGAATCCCACCCAGGGATCTTTGAAAACTCTTGTCTTGAAACGATGGAAGTTGTTCAGCAAACAAGAGTGGACAAACTAACTCAAGGTCGCCAGACTTATGACTGGACACTGAATAGAAACCAACCAGCTGCAACTGCTTTGGCCAACACTATAGAGGTCTTCAGATCGAACGGTCTGACAGCCAATGAATCGGGGAGACTAATAGATTTCCTCAAGGATGTGATGGAATCAATGGATAAAGAAGAAATGGAAATAACAACACATTTCCAGAGAAAGAGAAGAGTAAGGGACAACATGACCAAGAAGATGGTAACACAAAGGACAATAGGGAAGAAGAAACAGAGGCTGAACAAGAGGAGCTACTTAATAAGAGCGCTTACACTGAACACAATGACAAAAGATGCAGAAAGAGGCAAATTGAAGAGGCGGGCAATTGCAACACCCGGAATGCAGATTAGAGGCTTCGTGTACTTTGTCGAAACACTAGCGAGGAGCATCTGTGAGAAACTTGAGCAATCTGGACTCCCTGTTGGAGGGAATGAGAAGAAGGCTAAATTGGCAAATGTTGTGAGAAAAATGATGACTAACTCACAAGATACAGAGCTCTCCTTTACAATTACTGGAGACAACACCAAATGGAATGAGAATCAAAATCCTCGGATGTTCCTGGCAATGATAACATACATCACGAGAAACCAACCTGAATGGTTTAGAAATGTATTGAGCATTGCCCCCATAATGTTCTCAAACAAAATGGCAAGACTAGGAAAAGGATACATGTTTGAAAGTAAGAGCATGAAACTACGGACACAAGTACCGGCAGAAATGCTTGCAAACATTGACTTGAAATACTTCAACGACTCAACGAGAAAGAAAATCGAGAAAATAAGACCTCTGTTAATTGACGGCACAGCCTCATTGAGTCCTGGAATGATGATGGGCATGTTCAATATGCTGAGCACAGTATTAGGAGTCTCAATCCTGAATCTTGGGCAAAGGAGGTACACCAAAACCACATACTGGTGGGATGGACTCCAATCCTCTGATGATTTCGCTCTCATAGTGAATGCACCGAATCATGAGGGAATACAAGCAGGAGTGGATAGGTTCTATAGGACCTGCAAACTGGTTGGGATCAACATGAGCAAGAAGAAGTCTTACATAAACCGAACAGGAACTTTTGAGTTCACAAGCTTTTTCTACCGCTATGGGTTTGTAGCCAATTTCAGCATGGAGTTACCCAGCTTTGGAGTGTCTGGAATCAATGAATCGGCTGACATGAGCATTGGAGTTACAGTGATAAAGAACAATATGATAAACAATGACCTTGGACCAGCAACAGCCCAGATGGCTCTTCAGCTATTCATCAAGGACTATAGGTACACGTATCGATGCCACAGGGGTGATACACAAATTCAAACGAGGAGATCATTCGAGCTGAAGAAGCTGTGGGATCAGACCCGTTCAAAGGCAGGGCTGTTGGTATCAGATGGAGGACCAAATCTATACAACATTCGGAATCTCCACATCCCAGAGGTCTGCTTGAAATGGGAATTGATGGATGAAGATTACCAGGGCAGGCTGTGTAATCCTCTGAACCCGTTTGTCAGCCATAAGGAAATTGAGTCCGTAAACAATGCTGTGGTAATGCCAGCCCATGGTCCCGCCAAGAGCATGGAATATGATGCTGTTGCAACTACACACTCATGGATTCCTAAGAGGAACCGTTCCATTCTCAATACCAGCCAAAGGGGAATTCTTGAGGATGAGCAAATGTACCAGAAGTGCTGCAGCCTATTCGAGAAATTCTTCCCCAGTAGTTCATACAGGAGGCCAGTTGGGATTTCCAGCATGGTGGAGGCCATGGTGTCTAGGGCCCGAATTGATGCACGCATTGATTTCGAATCTGGAAGGATTAAGAAAGAAGAGTTTGCTGAGATCATGAAGATCTGTTCCACCATTGAAGAGCTCAGACGGCAGAAATAGTGAATTTAGCTTGTCCTTCATGAAAAAATGCCTTGTTTCTACT
>AB490824 A/northern pintail/Akita/714/2006 2006/12/ 2 (PB1)
AGCGAAAGCAGGCAAACCATTTGAATGGATGTCAATCCGACTCTACTTTTCTTAAAAGTGCCGGCGCAAAATGCTATAAGTACTACATTCCCTTACACTGGAGATCCTCCATACAGTCATGGAACAGGAACAGGATACACCATGGACACAGTCAACAGAACACATCAATACTCAGAGAAGGGAAAGTGGACAACAAACACAGAGACCGGAGCACCCCAACTCAACCCAATTGACGGACCATTACCGGAGGACAACGAGCCAAGCGGATATGCACAAACGGATTGCGTGTTGGAAGCAATGGCTTTCCTTGAAGAATCCCACCCAGGGATCTTTGAAAACTCTTGTCTTGAAACGATGGAAGTCGTTCAGCAGACAAGAGTGGACAAACTAACCCAAGGTCGCCAGACTTATGACTGGACACTGAATAGAAATCAACCAGCTGCAACTGCTTTGGCCAACACTATAGAGGTCTTCAGATCGAACGGTCTGACAGCCAATGAGTCGGGGAGACTAATAGATTTCCTCAAGGATGTGATGGAATCAATGGATAAAGAAGAAATGGAAATAACAACACATTTCCAGAGAAAGAGAAGAGTAAGGGACAACATGACCAAGAAGATGGTCACACAAAGAACAATAGGAAAGAAGAAGCAGAGGCTGAACAAGAGGAGCTACTTAATAAGAGCACTGACATTGAACACAATGACCAAAGATGCAGAAAGAGGCAAATTGAAGAGGCGGGCAATTGCAACACCCGGGATGCAGATAAGAGGATTCGTGTACTTTGTCGAAACACTAGCGAGGAGCATCTGTGAGAAACTCGAGCAATCTGGACTCCCAGTTGGAGGGAATGAGAAGAAGGCTAAACTGGCAAATGTCGTGAGAAAAATGATGACTAACTCACAAGATACAGAGCTCTCCTTTACAATTACTGGAGACAACACCAAATGGAATGAGAATCAAAATCCTCGGATGTTTTTGGCAATGATAACATACATCACAAGAAACCAACCTGAATGGTTTAGAAATGTCTTGAGCATTGCCCCTATAATGTTCTCAAACAAAATGGCGAGATTAGGAAAAGGATACATGTTTGAAAGTAAGAGCATGAAGCTAAGGACACAAATACCGGCAGAAATGCTTGCAAACATTGACTTGAAATACTTCAACGAATCAACGAGAAAGAAAATCGAGAAAATAAGACCTCTGCTGATTGATGGCACAGCCTCATTGAGTCCTGGAATGATGATGGGCATGTTCAATATGCTGAGCACTGTATTAGGGGTCTCAATCCTGAATCTTGGACAAAAGAGGTACACCAAAACCACATACTGGTGGGATGGACTCCAATCCTCTGATGACTTCGCTCTCATAGTAAATGCACCGAATCATGAGGGGATACAAGCAGGGGTGGATAGGTTCTATAGGACCTGCAAATTGGTTGGGATCAACATGAGCAAAAAGAAGTCTTACATAAACCGGACAGGAACATTTGAGTTCACAAGCTTTTTCTACCGCTATGGATTTGTAGCTAACTTCAGTATGGAGTTACCCAGCTTTGGAGTGTCTGGAATCAATGAATCGGCTGACATGAGCATTGGAGTTACAGTGATAAAGAACAATATGATAAACAATGACCTTGGACCAGCAACAGCTCAAATGGCTCTTCAGCTATTCATCAAGGACTATAGGTACACGTACCGATGCCACAGGGGTGATACACAAATTCAAACGAGAAGGTCATTCGAGCTGAAGAAGCTGTGGGAGCAGACCCGTTCAAAGGCAGGGCTGTTGGTATCAGATGGAGGACCAAACCTATACAACATTCGGAATCTCCACATCCCAGAGGTCTGCTTGAAGTGGGAACTGATGGATGAAGATTACCAGGGCAGGCTGTGTAATCCTCTGAACCCGTTTGTCAGTCATAAGGAAATTGAGTCTGTAAACAATGCTGTGGTAATGCCAGCCCATGGCCCAGCCAAGAGCATGGAATATGATGCTGTTGCGACTACACATTCATGGATTCCTAAGAGGAACCGCTCCATTCTCAATACCAGCCAAAGGGGAATTCTTGAGGATGAGCAGATGTACCAGAAGTGCTGCAGTCTATTCGAGAAATTCTTCCCCAGTAGTTCATACAGGAGGCCAGTTGGAATTTCTAGCATGGTGGAGGCCATGGTGTCTAGGGCCCGAATTGATGCACGCATTGATTTCGAATCTGGAAGGATTAAGAAAGAAGAGTTTGCTGAGATCATGAAGATCTGTTCCACCATTGAAGAGCTCAGACGGCAAAAATAGTGAATTTAGCTTGTCCTTCATGAAAAAATGCCTTGTTTCTACT
>AB569477 A/duck/Zambia/02/2008 2008/06/ 2 (PB1)
AGCGAAAGCAGGCAAACCATTTGAATGGATGTCAATCCGACTTTACTTTTCTTAAAGGTGCCAGCGCAAAATGCTATAAGCACTACATTCCCTTACACTGGAGATCCTCCATACAGCCATGGGACAGGAACGGGGTACACCATGGATACAGTCAACAGAACACATCAATACTCAGAAAAGGGGAGGTGGACAACAAACACAGAGACAGGAGCACCTCAACTCAATCCAATTGATGGACCATTACCTGAGGACAACGAGCCAAGCGGGTATGCACAAACGGATTGCGTGTTGGAAGCAATGGCTTTCCTTGAGGAATCCCACCCAGGGATCTTTGAAAACTCTTGTCTTGAAACGATGGAAGTTGTTCAGCAAACAAGAGTGGACAAACTAACTCAAGGTCGCCAGACTTATGACTGGACACTGAATAGAAACCAACCAGCTGCAACTGCTTTGGCCAACACTATAGAGGTCTTCAGATCGAACGGTCTGACAGCCAATGAATCGGGGAGGTTAATAGACTTCCTCAAGGATGTGATGGAATCAATGGATAAAGAAGAAATGGAAATAACAACACATTTCCAGAGGAAGAGAAGAGTAAGGGACAACATGACCAAGAAGATGGTAACACAAAGGACGATAGGGAAGAAGAAGCAGAGGCTGAACAAGAGGAGCTACTTAATAAGAGCACTTACACTGAACACAATGACAAAAGATGCAGAAAGAGGCAAATTGAAGAGGCGGGCAATTGCAACACCAGGAATGCAGATTAGAGGATTCGTATACTTTGTCGAGACACTAGCGAGGAGCATCTGTGAGAAACTTGAGCAATCTGGACTCCCTGTTGGAGGGAATGAGAAGAAGGCTAAATTGGCAAATGTTGTGAGAAAAATGATGACTAATTCACAAGATACAGAGCTCTCCTTTACAATTACTGGAGACAACACAAAATGGAATGAGAATCAAAGTCCCCGGATGTTCCTGGCAATGATAACCTACATCACGAGAAACCAACCTGAATGGTTTAGAAATGTATTGAGCATTGCCCCTATAATGTTCTCAAACAAAATGGCAAGACTAGGAAAAGGATACATGTTTGAAAGTAAGAGCATGAAACTACGGACACAAATACCGGCAGAAATGCTTGCAAACATTGACTTGAAATACTTCAATGACTCAACGAGAAAGAAAATCGAGAAAATAAGACCTCTGTTAATTGACGGCACAGCCTCATTGAGTCCTGGAATGATGATGGGCATGTTCAATATGCTGAGCACGGTATTAGGAGTCTCAATCCTAAATCTTGGGCAAAAGAAGTACACCAAAACCACATACTGGTGGGATGGACTCCAATCCTCTGATGATTTCGCTCTCATAGTGAATGCACCGAATCATGAGGGGATACAAGCAGGAGTGGATAGGTTCTATAGGACCTGCAAACTGGTTGGGATCAACATGAGCAAAAAGAAGTCTTACATAAACCGAACAGGAACTTTTGAGTTCACAAGTTTTTTCTACCGCTATGGGTTTGTAGCCAATTTCAGCATGGAGTTACCCAGCTTTGGAGTGTCTGGAATCAATGAATCAGCTGACATGAGCATTGGAGTTACAGTGATAAAGAACAATATGATAAACAATGACCTTGGACCAGCAACAGCCCAGATGGCTCTTCAGCTATTCATCAAGGACTATAGGTACACGTACCGATGCCACAGAGGTGATACACAAATACAAACGAGGAGATCATTCGAGCTGAAGAAGCTGTGGGAGCAGACCCGTTCAAAGGCAGGGCTGTTGGTATCAGATGGAGGACCAAATCTTTACAACATTCGGAATCTCCACATCCCAGAGGTCTGCTTGAAATGGGAATTGATGGATGAAGATTACCAGGGCAGGCTGTGTAATCCTCTGAACCCGTTTGTCAGCCATAAGGAAATTGAGTCCGTAAACAATGCAGTGGTAATGCCAGCCCATGGTCCCGCCAAGAGCATGGAATATGATGCTGTTGCAACTACGCACTCATGGATTCCTAAGAGGAACCGTTCCATTCTCAATACCAGCCAAAGGGGAATTCTTGAGGATGAGCAAATGTACCAGAAGTGCTGCAGCCTATTTGAGAAATTCTTCCCCAGTAGTTCATACAGGAGGCCAGTTGGGATTTCCAGCATGGTGGAGGCCATGGTGTCTAGGGCCCGAATTGATGCACGCATTGATTTCGAATCTGGAAGGATTAAGAAAGAAGAGTTTGCTGAGATCATGAAGATCTGTTCCACCATTGAAGAGCTCAGACGGCAGAAATAGTGAATTTAGCTTGTCCTTCATGAAAAAATGCCTTGTTTCTACT
>AB569493 A/duck/Zambia/04/2008 2008/06/ 2 (PB1)
AGCGAAAGCAGGCAAACCATTTGAATGGATGTCAATCCGACTTTACTTTTCTTAAAAGTGCCAGCGCAAAATGCTATAAGTACTACATTCCCTTACACTGGAGATCCTCCATACAGCCATGGAACAGGAACGGGATACACCATGGACACAGTCAACAGAACACACCAGTACTCAGAGAGGGGAAAGTGGACAACAAACACAGAGACCGGAGCACCCCAACTCAATCCAATTGATGGACCATTACCTGAGGACAACGAGCCAAGCGGATATGCACAAACGGATTGCGTGTTGGAAGCAATGGCTTTCCTTGAAGAATCCCACCCAGGGATCTTTGAAAACTCTTGTCTTGAGACGATGGAAGTCGTTCAGCAAACAAGAGTGGACAAACTAACCCAAGGTCGCCAGACTTATGACTGGACACTGAATAGAAACCAACCAGCTGCAACTGCTTTGGCCAACACTATAGAAGTCTTCAGATCGAACGGTCTGACAGCCAATGAATCGGGAAGACTAATAGATTTCCTCAAGGATGTGATGGAATCAATGGATAAAGAAGAAATGGAAATAACAACACATTTCCAGAGAAAGAGAAGAGTAAGAGACAACATGACCAAGAAGATGGTCACACAAAGAACAATAGGGAAGAAGAAGCAGAGGCTGAACAAGAGGAGCTATTTAATAAGAGCACTGACACTGAACACAATGACAAAAGATGCAGAAAGAGGCAAATTGAAGAGGCGGGCAATTGCAACACCCGGGATGCAGATTAGAGGATTCGTGTACTTTGTCGAAACACTAGCGAGGAGCATCTGTGAGAAACTCGAGCAATCTGGACTCCCTGTTGGAGGGAATGAGAAGAAGGCTAAACTGGCAAATGTTGTGAGAAAAATGATGACTAACTCACAAGATACAGAGCTCTCTTTTACAATTACTGGAGACAACACCAAATGGAATGAGAATCAAAATCCTCGGATGTTTTTGGCAATGATAACATACATCACAAGAAACCAACCTGAATGGTTTAGAAATGTCTTGAGCATTGCCCCTATAATGTTCTCAAACAAAATGGCGAGATTAGGGAAAGGATACATGTTTGAAAGCAAGAGCATGAAGCTACGGACACAAATACCGGCAGAAATGCTTGCAAACATTGACTTGAAATACTTCAACGAATCAACGAGAAAGAAAATCGAGAAAATAAGACCTCTGCTGATTGATGGCACAGCCTCATTGAGTCCTGGAATGATGATGGGTATGTTCAATATGCTGAGCACAGTATTAGGAGTCTCAATCCTGAATCTTGGACAAAAGAGGTACACCAAAACCACATACTGGTGGGATGGACTCCAATCCTCTGATGATTTCGCTCTCATAGTGAATGCACCGAATCATGAGGGGATACAAGCAGGGGTGGATAGGTTCTATAGGACCTGCAAACTGGTTGGGATCAACATGAGCAAAAAGAAATCTTACATAAACCGGACAGGAACATTCGAATTCACAAGCTTTTTCTACCGCTATGGGTTTGTAGCCAACTTCAGTATGGAGTTACCCAGCTTTGGAGTGTCTGGAATCAATGAATCGGCTGACATGAGCATTGGAGTTACAGTGATAAAGAACAACATGATAAACAATGACCTTGGACCAGCAACAGCTCAGATGGCTCTTCAGCTATTCATCAAGGATTATAGGTACACGTACCGATGCCACAGGGGTGATACACAAATCCAAACGAGGAGATCATTCGAGCTGAAGAAGCTGTGGGAGCAGACCCGTTCAAAGGCAGGGCTGTTGGTATCAGATGGAGGGCCAAACCTATACAACATTCGGAATCTCCACATCCCAGAGGTATGTTTGAAGTGGGAACTGATGGATGAAGATTACCAGGGCAGGCTGTGTAATCCTCTGAACCCGTTTGTCAGCCATAAGGAAGTTGAGTCCGTAAACAATGCTGTGGTAATGCCAGCCCATGGCCCAGCCAAGAGCGTGGAATATGATGCTGTTGCGACTACACATTCATGGATTCCTAAGAGGAACCGTTCCATCCTCAACACCAGCCAAAGGGGAATTCTTGAGGATGAGCAGATGTACCAGAAATGTTGCAGTCTATTCGAGAAATTCTTCCCCAGTAGTTCATACAGGAGGCCAGTTGGAATTTCCAGCATGGTGGAGGCCATGGTGTCTAGGGCCCGAATTGATGCACGAATTGATTTCGAATCTGGAAGGATTAAGAAGGAAGAGTTTGCTGAGATCATGAAGATCTGTTCCACCATTGAAGAGCTCAGACGGCAAAAATAGTGAATTTAGCTTGTCCTTCATGAAAAAATGCCTTGTTTCTACT
>AB569501 A/goose/Zambia/05/2008 2008/07/ 2 (PB1)
AGCGAAAGCAGGCAAACCATTTGAATGGATGTCAATCCGACTTTACTTTTCTTAAAAGTGCCAGCGCAAAATGCTATAAGCACTACATTCCCTTACACTGGAGACCCTCCATACAGCCATGGAACAGGAACAGGGTACACCATGGATACAGTCAACAGAACACATCAATACTCAGAGAAGGGGAAGTGGACAACAAACACAGAGACCGGAGCACCTCAACTCAATCCAATTGATGGACCACTACCTGAGGACAACGAGCCAAGCGGATATGCACAAACGGATTGCGTGTTGGAAGCAATGGCTTTCCTTGAGGAATCCCACCCAGGGATCTTTGAAAACTCTTGTCTTGAAACGATGGAAGTCGTTCAGCAAACAAGAGTGGACAAACTAACCCAAGGTCGCCAGACTTATGACTGGACACTGAATAGAAACCAACCAGCTGCAACTGCTTTGGCCAACACTATAGAGGTCTTCAGATCGAATGGTCTGACAGCCAATGAATCGGGGAGACTAATAGATTTTCTCAAAGACGTGATGGAATCAATGGATAAGGAAGAAATGGAAATAACGACACATTTCCAGAGAAAGAGAAGAGTAAGGGACAACATGACCAAGAAGATGGTAACACAAAGGACAATAGGGAAGAAGAAGCAGAGGTTGAACAAGAGGAGCTACTTAATAAGAGCGCTTACACTGAACACGATGACAAAAGATGCAGAAAGAGGCAAATTGAAGAGGCGGGCAATTGCAACACCCGGAATGCAAATTAGAGGATTCGTGTACTTTGTCGAAACACTGGCGAGGAGCATTTGTGAGAAACTTGAGCAATCTGGGCTCCCTGTTGGAGGGAATGAGAAGAAGGCGAAATTGGCAAATGTTGTGAGAAAAATGATGACTAACTCACAAGATACAGAGCTCTCTTTTACAATTACTGGAGACAACACCAAATGGAATGAGAATCAAAATCCTCGGATGTTCCTGGCAATGATAACATACATCACGAGAAACCAACCTGAATGGTTTAGAAATGTATTGAGCATTGCCCCTATAATGTTCTCAAACAAAATGGCGAGACTAGGGAAAGGATACATGTTTGAAAGTAAGAGCATGAAACTACGGACACAAATACCGGCAGAAATGCTTGCAAACATTGACTTGAAATACTTCAACGACTCAACGAAAAAGAAAATCGAGAGAATAAGACCTCTGTTAGTTGACGGCACAGCCTCGTTGAGTCCTGGAATGATGATGGGCATGTTCAATATGCTGAGCACAGTATTAGGAGTCTCAATCCTGAATCTTGGACAAAAGAGGTACACCAAAACCACATACTGGTGGGATGGACTCCAATCCTCTGATGATTTCGCTCTCATAGTGAATGCACCGAATCATGAGGGGATACAAGCAGGAGTGGATAGGTTCTATAGGACCTGCAAACTGGTTGGGATCAACATGAGCAAAAAGAAGTCTTACATAAACCGAACAGGAACTTTTGAGTTCACAAGCTTTTTCTACCGTTATGGGTTTGTAGCCAATTTCAGCATGGAGTTACCCAGCTTTGGAGTGTCCGGAATCAATGAATCGGCTGACATGAGCATTGGAGTTACAGTGATAAAGAACAATATGATAAACAATGACCTTGGACCAGCAACAGCCCAAATGGCTCTTCAGCTATTCATCAAGGACTATAGGTACACGTACCGATGCCACAGGGGTGATACACAAATTCAAACGAGGAGATCATTCGAGCTGAAGAAACTGTGGGAGCAGACCCGTTCAAAGGCAGGGCTGTTGGTATCAGATGGAGGACCAAATCTATACAACATTCGGAATCTCCACATCCCAGAGGTTTGCTTGAAATGGGAATTGATGGACGAAGATTACCAGGGCAGGCTGTGTAATCCTCTGAATCCGTTTGTCAGCCATAAGGAAATTGAATCCGTAAACAATGCTGTGGTAATGCCAGCCCATGGTCCCGCCAAAAGCATGGAATATGATGCTGTTGCAACTACACACTCATGGATTCCTAAGAGGAACCGTTCCATTCTCAATACCAGCCAAAGGGGTATTCTTGAGGATGAGCAAATGTATCAGAAGTGCTGCAGCCTATTCGAGAAATTCTTCCCTAGTAGTTCATACAGGAGGCCAGTTGGAATCTCCAGCATGGTGGAGGCCATGGTGTCTAGGGCCCGAATTGATGCACGCATTGATTTCGAATCTGGAAGGATTAAGAAAGAAGAGTTTGCTGAGATCATGAAGATCTGTTCCACCATTGAAGAGCTCAGACGGCAGAAATAGTGAATTTAGCTTGTCCTTCATGAAAAAATGCCTTGTTTCTACT
>AB569517 A/goose/Zambia/07/2008 2008/09/ 2 (PB1)
AGCGAAAGCAGGCAAACCATTTGAATGGATGTCAATCCGACTTTACTTTTCTTAAAAGTGCCAGCGCAAAATGCTATAAGCACTACATTCCCTTACACTGGAGATCCTCCATACAGCCATGGGACAGGAACGGGATACACCATGGATACAGTCAACAGAACACATCAATACTCAGAGAGGGGGAAATGGACAACAAACACAGAGACAGGAGCACCTCAACTCAATCCAATTGATGGACCATTACCTGAGGACAACGAGCCAAGCGGATATGCACAAACGGATTGCGTGCTGGAAGCAATGGCTTTCCTTGAAGAATCCCACCCAGGGATCTTTGAAAACTCTTGTCTTGAAACGATGGAAGTTGTTCAGCAAACAAGAGTGGACAAACTAACTCAAGGTCGCCAGACTTATGACTGGACACTGAATAGAAACCAACCAGCTGCAACTGCTTTGGCCAACACTATAGAGGTCTTCAGATCGAACGGTCTGACCGCCAATGAATCGGGGAGACTAATAGATTTCCTCAAGGATGTGATGGAATCAATGGATAAAGAAGAAATGGAAATAATAACACATTTCCAGAGAAAGAGAAGAGTAAGAGACAACATGACCAAGAAGATGGTAACGCAAAGGACAATAGGGAAGAAGAAGCAGAGGCTGAACAAGAGGAGCTATTTAATAAGAGCGCTTACACTGAACACAATGACAAAAGATGCAGAAAGAGGCAAATTGAAGAGGCGGGCAATTGCAACACCCGGAATGCAGATTAGAGGATTCGTGTACTTTGTCGAAACACTAGCAAGGAGCATCTGTGAGAAACTTGAGCAATCTGGACTCCCTGTTGGAGGGAATGAAAAGAAGGCTAAATTGGCAAATGTTGTGAGAAAAATGATGACTAACTCACAAGATACAGAGCTCTCCTTTACAATTACTGGAGACAACACCAAATGGAATGAGAATCAAAATCCCCGGATGTTCCTGGCAATGATAACATACATCACGAGAAACCAACCCGAATGGTTTAGAAATGTATTGAGCATTGCCCCTATAATGTTCTCAAACAAAATGGCAAGGCTAGGGAAAGGATACATGTTTGAAAGTAAGAGCATGAAACTACGGACACAAATACCGGCAGAAATGCTTGCAAACATTGACTTGAAATACTTCAACGAATCAACGAGAAAGAAAATCGAGAAAATAAGACCTCTGTTAATTGACGGCACAGCTTCATTGAGTCCTGGAATGATGATGGGCATGTTCAATATGCTGAGCACAGTATTAGGAGTCTCGATCCTAAATCTTGGGCAAAAGAGGTACACCAAAACCACATACTGGTGGGATGGACTCCAATCCTCTGATGATTTCGCTCTCATAGTGAATGCACCGAATCATGAGGGGATACAAGCAGGAGTGGATAGGTTCTATAGGACCTGCAAACTGGTTGGGATCAACATGAGCAAAAAGAAGTCTTACATAAACCGAACAGGAACTTTTGAGTTCACAAGTTTTTTCTACCGCTATGGGTTTGTAGCCAATTTCAGCATGGAATTACCCAGCTTTGGAGTGTCTGGAATCAATGAATCGGCTGACATGAGCATTGGAGTTACAGTGATAAAGAACAATATGATAAACAATGACCTTGGACCAGCAACAGCCCAGATGGCTCTTCAGCTATTCATTAAGGACTATAGGTACACGTACCGATGCCACAGGGGTGATACACAAATTCAAACAAGGAGATCATTCGAGCTGAAGAAGCTGTGGGAGCAGACCCGTTCAAAGGCAGGGCTGCTGGTATCAGATGGAGGACCAAATCTTTACAACATTCGGAATCTCCACATCCCAGAGGTCTGCTTGAAATGGGAATTAATGGATGAAGATTACCAGGGCAGGCTATGTAATCCTCTTAACCCGTTTGTCAGCCATAAGGAAATTGAGTCTGTAAACAATGCTGTGGTAATGCCAGCCCATGGTCCCGCCAAGAGCATGGAATATGATGCTGTTGCAACTACACACTCATGGATTCCTAAGAGGAACCGTTCCATTCTCAATACCAGCCAAAGGGGAATTCTTGAGGATGAGCAAATGTATCAGAAGTGCTGCAGCCTATTCGAGAAATTCTTCCCCAGTAGTTCATACAGGAGGCCAGTTGGGATTTCCAGCATGGTGGAGGCCATGGTGTCTAGGGCCCGAATTGATGCACGCATTGATTTCGAATCTGGAAGGATTAAGAAAGAAGAGTTTGCTGAGATCATGAAGATCTGTTCCACCATTGAAGAGCTCAGACGGCAGAAATAGTGAATTTAGCTTGTCCTTCATGAAAAAATGCCTTGTTTCTACT
>AB569525 A/duck/Zambia/08/2009 2009/08/ 2 (PB1)
AGCGAAAGCAGGCAAACCATTTGAATGGATGTCAATCCGACTTTACTTTTCTTAAAAGTGCCAGCGCAAAATGCTATAAGTACTACATTCCCTTACACTGGAGACCCTCCATACAGCCATGGAACAGGAACGGGATACACCATGGACACAGTCAACAGAACACATCAATACTCAGAGAAGGGAAAGTGGACAACAAACACAGAGACCGGAGCACCCCAACTCAACCCAATTGATGGACCATTACCTGAGGACAACGAGCCAAGCGGATATGCACAAACGGACTGCGTGTTGGAAGCAATGGCTTTCCTTGAAGAATCCCACCCAGGGATCTTTGAAAACTCTTGTCTTGAAACGATGGAAGTCGTTCAGCAAACAAGGGTGGACAAACTAACCCAAGGTCGCCAGACTTATGACTGGACACTGAATAGAAACCAACCAGCTGCAACTGCTTTGGCCAACACTATAGAGGTCTTCAGATCGAACGGTCTGACAGCCAATGAATCGGGGAGACTGATAGATTTCCTCAAGGATGTGATGGAATCAATGGATAAAGAAGAAATGGAAATAACAACACATTTCCAGAGAAAGAGAAGAGTAAGAGACAACATGACCAAGAAGATGGTCACACAAAGAACAATAGGGAAGAAGAAACAGAGGCTGAACAAGAGGAGCTATTTAATAAGAGCACTGACACTGAACACAATGACAAAAGATGCAGAAAGAGGCAAATTGAAGAGGCGGGCAATTGCAACACCCGGGATGCAGATTAGAGGATTCGTGTATTTTGTCGAAACACTAGCGAGGAGCATCTGTGAGAAACTCGAGCAATCTGGACTCCCTGTTGGAGGGAATGAAAAGAAGGCTAAATTAGCAAATGTTGTGAGAAAAATGATGACTAACTCACAAGACACAGAACTCTCTTTTACAATTACTGGAGACAACACCAAATGGAATGAGAATCAAAATCCTCGGATGTTTTTGGCAATGATAACATACATCACAAGGAAACAACCTGAATGGTTTAGAAATGTCTTGAGCATTGCCCCTATAATGTTCTCAAACAAAATGGCGAGATTAGGGAAAGGATACATGTTTGAAAGCAAGAGCATGAAGCTACGGACACAAATACCGGCAGAAATGCTTGCAAACATTGATTTGAAATACTTCAACGAATCAACGAGAAAGAAAATCGAGAAAATAAGACCTCTGCTGATTGATGGCACAGCCTCATTGAGTCCTGGAATGATGATGGGTATGTTCAATATGTTGAGCACAGTATTAGGAGTCTCAATCCTGAATCTTGGACAAAAGAGGTACACCAAAACCACATACTGGTGGGATGGACTCCAATCCTCTGATGATTTCGCCCTCATAGTGAATGCACCGAATCATGAGGGGATACAAGCAGGGGTGGATAGGTTCTATCGGACCTGCAAACTGGTTGGGATCAACATGAGCAAGAAGAAGTCTTACATAAACCGGACAGGAACATTCGAATTCACAAGCTTTTTCTACCGCTATGGGTTTGTAGCCAACTTCAGTATGGAGTTACCCAGCTTTGGAGTGTCTGGAATCAATGAATCGGCTGACATGAGCATTGGAGTTACAGTGATAAAAAACAATATGATAAACAATGACCTTGGACCAGCAACAGCTCAGATGGCTCTTCAGCTATTCATCAAGGATTATAGGTACACATACCGATGCCACAGGGGTGATACACAGATCCAAACGAGGAGATCATTCGAGCTGAAGAAGCTGTGGGAGCAGACCCGTTCAAAGGCAGGGCTGTTGGTATCAGATGGAGGGCCAAACCTATACAACATTCGGAATCTCCACATCCCAGAGGTCTGCTTGAAGTGGGAACTGATGGATGAAGATTACCAGGGCAGGCTGTGTAATCCTCTGAACCCGTTTGTCAGCCATAAGGAGATTGAGTCCGTGAATAATGCTGTGATAATGCCAGCCCATGGCCCAGCCAAGAGCATGGAGTATGATGCTGTTGCGACTACACATTCATGGATTCCTAAGAGAAACCGTTCCATCCTCAATACCAGCCAAAGGGGGATTCTTGAGGATGAGCAGATGTACCAGAAATGTTGCAGTCTATTCGAGAAATTCTTTCCCAGTAGTTCATACAGGAGGCCAGTTGGAATTTCCAGCATGGTGGAGGCCATGGTGTCTAGGGCCCGAATTGATGCACGAATTGATTTCGAATCTGGTAGGATTAAGAAAGAAGAGTTTGCTGAGATCATGAAGATCTGTTCCACCATTGAAGAGCTCAGACGGCAAAAATAGTGAATTTAGCTTGTCCTTCATGAAAAAATGCCTTGTTTCTACT
>AB569565 A/pelican/Zambia/13/2009 2009/11/ 2 (PB1)
AGCGAAAGCAGGCAAACCATTTGAATGGATGTCAATCCGACTTTACTTTTCTTAAAAGTGCCAGCGCAAAATGCTATAAGTACTACATTCCCTTACACTGGAGACCCTCCATACAGCCATGGAACAGGAACGGGGTACACCATGGACACAGTCAACAGAACACATCAATACTCAGAGAGGGGAAAATGGACAACAAACACAGAAACCGGAGCACCCCAACTCAACCCAATTGATGGACCATTACCTGAGGACAATGAGCCAAGCGGATATGCACAAACGGATTGCGTGTTGGAAGCAATGGCTTTTCTTGAAGAGTCCCACCCAGGGATCTTTGAAAACTCTTGCCTTGAAACGATGGAAATCGTTCAGCAAACAAGAGTGGACAAACTAACTCAAGGTCGCCAGACTTATGACTGGACACTGAATAGAAACCAACCAGCTGCAACTGCTCTGGCCAACACTATAGAGGTCTTCAGATCGAACGGTCTGACAGCCAATGAATCAGGGAGACTAATAGATTTCCTCAAGGATGTGATGGAATCAATGGATAAAGAAGAAATGGAAATAACAACACATTTCCAGAGAAAGAGAAGAGTAAGAGACAACATGACCAAGAAGATGGTCACACAAAGAACAATAGGGAAGAAGAAGCAGAGGCTGAACAAGAGGAGCTATTTAATAAGAGCACTTACACTGAACACAATGACAAAAGATGCAGAAAGAGGCAAATTGAAGAGGCGGGCAATTGCAACACCCGGGATGCAAATTAGAGGATTCGTGTACTTTGTCGAAACACTAGCGAGGAGCATCTGTGAGAAACTCGAGCAATCTGGACTCCCTGTTGGAGGGAATGAGAAGAAAGCTAAATTGGCAAATGTTGTGAGAAAAATGATGACTAACTCACAAGATACGGAGCTCTCTTTTACAATTACTGGAGACAACACCAAATGGAATGAGAATCAGAATCCTCGGATGTTTTTGGCAATGATAACATACATCACAAGAAACCAACCTGAATGGTTTAGAAATGTCTTGAGCATTGCCCCTATAATGTTCTCAAACAAAATGGCGAGATTAGGGAAAGGGTACATGTTTGAAAGCAAGAGCATGAAACTACGGACACAAATACCGGCAGAAATGCTTGCAAACATTGACTTGAAATACTTCAACGAATCAACGAGAAAGAAAATCGAGAAAATAAGACCTCTGCTGATTGATGGCACAGCCTCATTGAGTCCTGGAATGATGATGGGTATGTTCAATATGCTGAGCACAGTACTAGGAGTCTCAATCCTGAATCTTGGACAAAAGAGATACACCAAAACCACATACTGGTGGGATGGACTCCAATCCTCCGATGATTTCGCTCTCATAGTGAATGCACCGAATCATGAGGGGATACAAGCAGGGGTGGATAGGTTTTATAGGACATGCAAACTGGTTGGGATCAACATGAGCAAAAAGAAGTCTTACATAAACCGGACAGGAACATTCGAATTCACAAGCTTCTTCTACCGCTATGGGTTTGTGGCCAACTTCAGTATGGAGTTACCCAGCTTTGGAGTGTCTGGAATCAATGAATCGGCTGACATGAGCATTGGAGTTACAGTGATAAAGAACAATATGATAAACAATGACCTTGGACCAGCAACAGCTCAGATGGCTCTTCAGCTATTCATCAAGGATTATAGGTACACGTACCGATGCCATAGGGGGGATACACAAATCCAAACGAGGAGATCATTCGAGCTGAAGAAACTGTGGGAGCAGACCCGTTCAAAGGCAGGGCTGTTGGTATCAGATGGAGGGCCAAATCTATACAACATACGGAATCTCCACATCCCAGAGGTCTGCTTGAAGTGGGAACTGATGGATGAAGATTACCAGGGCAGGCTGTGTAATCCTCTGAACCCGTTTGTCAGCCATAAGGAAATTGAATCCGTAAATAATGCTGTGGTAATGCCAGCCCATGGCCCAGCCAAGAGCATGGAATATGATGCTGTTGCGACCACACATTCATGGATTCCTAAGAGGAACCGTTCCATTCTCAATACCAGCCAAAGGGGAATTCTTGAGGATGAGCAAATGTACCAGAAATGTTGCAGTCTATTCGAGAAATTCTTCCCCAGTAGTTCATACAGGAGGCCTGTTGGAATTTCCAGCATGGTGGAGGCCATGGTGTCTAGGGCCCGAATTGATGCACGAATTGATTTCGAATCTGGAAGGATTAAGAAAGAAGAGTTTGCTGAGATCATGAAGATCTGTTCCACCATTGAAGAGCTCAGACGGCAAAAATAGTGAATTTAGCTTGTCCTTCATGAAAAAATGCCTTGTTTCTACT
>AB571801 A/swine/Chachoengsao/2002 2002// 2 (PB1)
AGCGAAATCAGGCAAACTATTTGAATGGATGTCAACCCGACTCTACTTTTCTTGAAAGTGCCAGCGCAAAATGCTATAAGCACCACATTCCCTTATACTGGAGACCCTCCCTACAGTCATGGAACAGGGACAGGGTACACCATGGACACAGTTAACAGGACACATCAATATTCAGAAAAGGGAAAATGGACAACAAACACAGAAACTGGGGCACCCCAGCTAAACCCGATTGATGGGCCGCTACCTGAGGACAATGAACCAAGCGGATATGCACAGACAGATTGTGTCCTGGAGGCAATGGCTTTCCTTGAAGAATCCCACCCAGGAATATTTGAAAACTCATGTCTTGAGGCGATGGAGGTTGTTCAACAAACAAGAGTGGACAAATTGACCCAAGGTCGTCAGACCTATGACTGGACATTAAACAGAAACCAACCGGCTGCAACTGCTTTAGCCAACACCATAGAGGTCTTCAGGTCGAACAATCTAACAGCTAATGAGTCTGGGAGGCTAATAGATTTCCTTAAGGATGTGATGGAATCAATGGATAAAGAAGAGATGGAAATAACAACACACTTCCAAAGAAAAAGAAGAGTAAGAGACAACATGACCAAGAAAATGGTAACACAAAGGACAATAGGAAGGAAGAAACAAAAACTGAACAAAAGGAGTTATCTAATAAGGGCATTGACATTAAACACAATGACAAAAGATGCAGAAAGAGGCAAGTTGAAAAGGCGTGCAATTGCAACACCAGGGATGCAGATAAGGGGGTTTGTGTACTTCGTAGAAACACTGGCGAGGAGCATCTGTGAGAAACTTGAGCAGTCTGGGCTCCCAGTTGGAGGGAATGAAAAGAAAGCCAAATTGGCAAATGTTGTGAGGAAAATGATGACCAACTCACAAGATACAGAGCTCTCCTTTACTATTACTGGAGACAACACCAAATGGAATGAAAATCAGAACCCTCGGATGTTTCTAGCGATGATAACGTACATCACAAGAAATCAGCCTGAATGGTTCAGGAATGTTTTGAGCATCGCCCCTATAATGTTCTCAAACAAAATGGCAAGGTTAGGGAAAGGATACATGTTCGAAAGCAAGAGCATGAAGCTACGGACACAAATACCAGCAGAAATGCTTGCAAACATTGACTTAAGATACTTCAATGAATCAACGAGGAAGAAAATCGAGAAGATAAGGCCACTCCTAATAGATGGCACGGCCTCATTGAGCCCCGGAATGATGATGGGCATGTTTAACATGCTGAGCACAGTTCTTGGAGTCTCGATCTTGAATCTTGGGCAAAAGAGATACACTAAAACTACATACTGGTGGGATGGACTCCAATCTTCTGATGACTTCGCCCTCATAGTGAATGCACCTAATCATGAGGGAATACAAGCAGGAGTGGATAGGTTTTATAGGACCTGCAAACTGGTTGGAATCAACATGAGCAAAAAGAAATCTTACATAAATAGGACAGGAACGTTTGAATTCACAAGCTTTTTCTACCGCTATGGGTTTGTAGCCAATTTCAGTATGGAGCTACCCAGCTTTGGGGTGTCTGGGGTTAATGAATCAGCTGATATGAGCATCGGAGTGACAGTGATAAAGAACAACATGATAAACAATGATCTTGGACCAGCAACTGCCCAAATGGCTCTTCAGCTATTCATCAAAGACTACAGATACACATACCGGTGTCATAGAGGTGACACGCAAATCCAAACAAGAAGATCATTTGAGCTGAAGAAGCTATGGGAACAGACCCATTCAAAGACAGGACTTCTGGTTTCAGATGGAGGACCAAATCTATACAATATTCGAAACCTCCACATTCCAGAAGTCTGCTTGAAGTGGGAGCTAATGGATGAAGATTATCGGGGTAGATTATGTAATCCTCTTAATCCATTTGTTAGCCACAAGGAAATTGGGTCCGTAAACAGTGCTGTGGTAATGCCAGCTCATGGTCCAGCCAAGAGCATGGAATATGATGCTGTTGCAACTACACACTCTTGGATTCCTAAAAGGAACCGCTCCATTCTCAATACCAGCCAAAGGGGAATTCTTGAGGATGAACAAATGTACCAGAAGTGCTGCAATTTATTCGAGAAATTCTTCCCTAGCAGTTCATACAGGAGGCCAGTTGGAATTTCCAGCATGGTGGAGGCCATGGTATCTAGGGCCAGGATTGATGCACGGATTGATTTCGAGTCTGGAAGGATTAAGAAAGAAGAGTTTACTGAGATCATAAAGATCTGTTCCACCATTGAAGAGATCAGACGGCAGAAATAGTGAATTTAGCTTGTCCTTCATGAAAAAATGCCTTGTTTCTACT
>AB571955 A/swine/Chiba/1/1991 1991// 2 (PB1)
AGCGAAAGCAGGCAAACCATTTGAATGGATGTCAATCCGACTTTGCTTTTCCTGAAAGTACCAGCACAAAATGCTATAAGCACAACGTTCCCTTACACTGGAGACCCCCCTTACAGCCATGGGACAGGAACAGGATACACCATGGACACTGTGAACAGAACACATCAATACTCAGAAAAAGGAAAATGGACAATAAACACTGAAACCGGGGCACCACAACTAAATCCAATTGATGGGCCGCTGCCCGAGGACAATGAACCAACTGGTTACGCCCAGACGGACTGCGTCTTGGAAGCAATGGCGTTCCTCGAGAAATCCCATCCTGGCATTTTTGAAAACTCATGTCTTGAAACAATGGAAGTTATTCAGCAAACACGAGTGGACAAACTAACGCAAGGCCGACAAACCTTCGACTGGACTTTGAATAGAAACCAACCTGCTGCAACAGCATTGGCCAACACAATAGAAGTGTTTAGATTAAACGGCCTAACGGCCAGTGAATCTGGAAGGCTCATAGACTTCCTAAAGGATGTTATGGAGTCAATGGACAAGGAAGAAATGGAAATCGTAACCCACTTCCAGAGAAAAAGGAGGGTGAGGGACAATATGACTAAGAAAATGGTAACGCAAAGAACAATAGGTAAAAAGAAACAGAAATTGAGTAAAAGAAGTTATCTAATTAGAGCATTGACCCTAAATACAATGACAAAAGATGCTGAAAGAGGAAAATTGAAGAGAAGAGCAATTGCCACCCCAGGGATGCAAATACGTGGATTTGTATATTTCGTTGAGACATTAGCGAGAAGTATTTGTGAAAAACTTGAGCAATCAGGACTGCCGGTTGGAGGCAATGAAAAGAAGGCAAAGTTGGCAAATGTTGTACGAAAAATGATGACCAATTCTCAAGATACTGAAGTCTCCTTTACCATCACTGGGGATAATACAAAATGGAATGAAAATCAAAATCCTCGAATGTTTTTAGCTATGATTACATACATAACCAGAAATCAGCCCGAATGGTTCAGAAATGTTCTAAGTGTTGCTCCAATAATGTTCTCGAACAAGATGGCTAGATTGGGTAAAGGCTACATGTTTGAGAGTAAAAACATGAAGCTTAGGACTCAGATACCTGCAGAGATGCTATCAGACATTGACCTGAGGTATTTTAATGATTTAACTAGGAAAAAAATTGAAAAAATCAGACCGCTCCTAATAGAAGGAGCTGCATCCTTAAGCCCTGGAATGATGATGGGTATGTTTAACATGTTAAGCACTGTGTTGGGTGTTTCCATTCTTAATCTTGGACAGAAGAAATACACGAAGACTTCTTATTGGTGGGACGGTCTCCAATCGTCTGATGATTTTGCTCTAATTGTGAACGCACCCAATCATGAAGGGATTCAAGCAGGGGTTGACAGGTTTTATCGAACTTGTAAGCTACTCGGAATTAATATGAGCAAAAAGAAATCTTACATAAATAGGACAGGCACTTTTGAATTCACAAGCTTTTTCTATCGTTATGGATTTGTTGCCAATTTCAGCATGGAGCTTCCTAGTTTTGGAGTATCTGGAATTAATGAGTCTGCAGACATGAGTATTGGAGTCACTGTCATCAAAAACAACATGATAAACAATGATCTTGGACCAGCAACAGCACAAATGGCTCTCCAGTTATTCATCAAGGATTACCGATACACGTATCGCTGTCACAAGGGTGACACTCAAATACAAACTCGAAGGTCATTTGAAATAAGGAAACTGTGGGATCAGACTCGTTCAAAGGCTGGGCTGTTGATTTCCGATGGAGGGCCAAATTTATATAATATTAGGAATCTTCACATACCTGAAGTTTGCTTGAAGTGGGAATTAATGGATAAAGATTACCAGGGGCGATTGTGCAATCCGCTAAACCCATTTGTCAGCCATAAAGAGGTTGAATCAGTGAATAACGCTGTAGTAATGCCATCACATGGTCCGGCCAAAACTATGGAATACGACGCTGTTGCAACAACGCACTCCTGGGTTCCCAAAAGAAATCGATCCATCTTGAACACAAGCCAGAGAGGAATACTTGAAGATGAGCAAATGTACCAAAAGTGCTGCAGTCTATTTGAAAAGTTCTTCCCTAGCAGCTCATATAGGAGACCAGTTGGAATTTCCAGTATGGTGGAGGCCATGGTTTCCAGGGCCCGAATCGATGCACGAATTGATTTTGAATCTGGAAGAATAAAGGAAGAGGATTATGCTGAGATCATGAAGATCTGTTCCACCATTGAAGAACTCAGACGGCAAAAGTAGTGAATTTGGCTTGTCCTTCATGAAAAAATGCCTTGTTTCTACT
>AB573011 A/swine/Chonburi/2002 2002// 2 (PB1)
AGCGAAAGCAGGCAAACCATTTGAATGGATGTCAACCCGACTCTACTTTTCTTGAAAGTGCCAGCGCAAAATGCTATAAGCACCACATTCCCTTATACTGGAGACCCTCCCTACAGTCATGGAACAGGGACAGGGTACACCATGGACACGGTCAACAGGACACATCAATATTCAGAAAGGGGAAAATGGACAACAAACACAGAGACTGGGGCACCCCAGCTAAACCCAATTGATGGGCCACTACCTGAGGACAATGAACCAAGCGGATATGCACAAACAGACTGTGTCCTGGAGGCAATGGCTTTCCTTGAAGAATCCCACCCAGGAATATTTGAAAACTCATGTCTTGAGGCGATGGAGGTTGTTCAACAAACAAGAGTGGATAAATTGACCCAAGGTCGTCAGACCTATGACTGGACATTAAACAGAAACCAACCTGCTGCAACTGCTTTAGCCAACACCATAGAGGTCTTCAGGTCGAACAATCTAACAGCTAATGAGTCTGGGAGGCTAATAGATTTCCTTAAGGATGTGATGGAATCAATGGATAAAGAAGAGATGGAAATAACAACACACTTCCAAAGGAAAAGAAGAGTAAGAGACAACATGACCAAGAAAATGGTAACACAAAGGACAATAGGAAGGAAGAAACAGAAACTGAACAAGAGGAGTTATCTAATAAGGGCATTGACATTAAACACAATGACAAAAGATGCAGAAAGAGGCAAGTTGAAAAGGCGTGCAATTGCAACACCAGGGATGCAGATAAGGGGGTTTGTGTACTTCGTAGAAACACTGGCGAGGAGCATCTGTGAGAAACTTGAGCAGTCTGGGCTCCCAGTTGGAGGAAATGAAAAGAAAGCCAAATTGGCAAATGTTGTGAGGAAAATGATGACCAACTCACAAGATACAGAGCTCTCATTTACCATTACTGGAGACAACACCAAATGGAATGAAAATCAGAACCCTCGGATGTTTCTAGCGATGATAACGTACATCACAAGAAATCAGCCCGAATGGTTCAGGAACGTTTTGAGCATCGCCCCGATAATGTTCTCAAACAAAATGGCAAGATTAGGGAAGGGATACATGTTCGAAAGCAAGAGCATGAAGCTACGGACACAAATACCAGCAGAAATGCTTGCAAACATTGACTTGAGATACTTCAATGAATCAACGAGGAAGAAAATCGAGAAGATAAGGCCACTTCTAATAGATGGCACGGCCTCATTGAGTCCCGGAATGATGATGGGCATGTTTAACATGCTGAGCACAGTTCTTGGAGTCTCGATCTTAAATCTTGGGCAAAAGAGATACACTAAAACCACATACTGGTGGGATGGACTCCAATCTTCTGATGACTTCGCCCTCATAGTGAATGCACCTAATCATGAGGGAATACAAGCAGGAGTGGATAGGTTTTATAGGACCTGCAAACTGGTTGGAATCAACATGAGCAAAAAGAAATCTTACATAAATAGGACAGGAACGTTTGAATTCACAAGCTTTTTCTACCGCTATGGGTTTGTAGCCAATTTCAGTATGGAGCTACCCAGCTTTGGGGTGTCTGGGGTTAATGAATCAGCTGATATGAGCATCGGAGTGACAGTGATAAAGAACAACATGATAAACAATGATCTTGGACCAGCAACTGCCCAAATGGCTCTTCAGCTATTCATCAAAGACTACAGGTACACATACCGGTGTCATAGAGGTGACACGCAAATCCAAACGAGAAGATCATTTGAGCTGAAGAAGCTATGGGAACAGACCCATTCAAAGACAGGACTTCTGGTTTCAGATGGAGGACCAAATCTATACAATATTCGAAACCTCCACATTCCAGAAGTCTGCTTGAAGTGGGAGCTAATGGATGAAGATTATCGGGGTAGATTGTGCAATCCTCTGAATCCATTTGTTAGCCACAAGGAAATTGGGTCCGTAAACAGTGCTGTGGTAATGCCAGCTCATGGTCCAGCCAAGAGCATGGAATATGATGCTGTTGCAACTACACATTCTTGGATTCCTAAAAGGAACCGCTCCATTCTCAATACCAGCCAAAGGGGAATTCTTGAGGATGAACAAATGTACCAGAAGTGCTGCAATCTATTCGAGAAATTCTTCCCTAGCAGTTCATACAGGAGGCCAGTTGGAATTTCCAGCATGGTGGAGGCCATGGTATCTAGGGCCAGGATTGATGCACGGATTGATTTCGAGTCTGGAAGGATTAAGAAAGAAGAGTTTGCTGAGATCATAAAGATCTGTTCCACCATTGAAGAGATCAGACGGCAGAAATAGTGAATTTAGCTTGTCCTTCATGAAAAAATGCCTTGTTTCTACT
>AB573671 A/swine/Obihiro/10/1985 1985// 2 (PB1)
AGCGAAAGCAGGCAAACCATTTGAATGGATGTCAATCCGACTCTACTTTTCCTAAAGGTTCCAGCGCAAAATGCCATAAGCACCACATTCCCTTATACTGGAGATCCTCCATACAGCCATGGAACAGGAACAGGATACACCATGGACACAGTCAACAGAACACATCAATATTCAGAAAAGGGGAAGTGGACAACAAACACAGAAACTGGGGCACCCCAACTCAACCCGATTGATGGACCACTACCTGAGGATAATGAGCCAAGTGGATATGCACAAACAGACTGTGTTCTGGAGGCCATGGCTTTCCTTGAGGAATCCCACCCAGGGATCTTTGAGAACTCGTGCCTTGAAACAATGGAAGTCGTTCAACAAACAAGGGTGGACAAACTGACCCAAGGCCGCCAGACCTATGATTGGACATTAAACAGAAATCAACCGGCAGCAACTGCATTAGCCAACACTATAGAAGTTTTTAGATCGAATGGTCTAACAGCTAATGAGTCAGGAAGGCTAATAGATTTCCTCAAGGATGTGATGGAATCAATGGATAAAGAGGAAATAGAGATAACAACACACTTTCAAAGAAAAAGAAGAGTAAGAGACAACATGACTAAGAAAATGGTCACACAAAGAACAATAGGAAAGAAAAAGCAGAGAGTGAATAAGAGAAGCTATCTAATAAGAGCATTGACATTGAACACGATGACAAAAGATGCAGAAAGAGGTAAATTAAAAAGAAGAGCTATTGCAACACCCGGGATGCAAATCAGAGGGTTCGTGTACTTTGTTGAAACTTTAGCTAGGAGCATTTGCGAAAAGCTTGAACAGTCTGGACTTCCAGTTGGGGGTAATGAAAAGAAGGCCAAACTGGCAAATGTTGTGAGAAAGATGATGACTAATTCACAAGACACAGAGCTTTCCTTCACAATCACTGGAGACAATACTAAATGGAATGAAAATCAAAATCCTCGAATGTTCCTGGCGATGATTACATATATCACAAAAAATCAACCTGAGTGGTTCAGAAACATCCTGAGCATCGCACCCATAATGTTCTCAAACAAAATGGCGAGACTAGGAAAAGGATACATGTTCGAAAGTAAGAGAATGAAGCTCCGAACACAAATACCAGCAGAAATGCTAGCAAGCATTGATCTGAAATATTTCAATGAATCAACAAGAAAGAAAATTGAGAAAATAAGGCCTCTTCTAATAGATGGCACAGCATCATTGAGCCCTGGAATGATGATGGGCATGTTCAACATGCTAAGTACGGTTTTAGGAGTCTCGATACTGAATCTTGGACAAAAGAAATACACCAAAACAACATACTGGTGGGATGGACTCCAATCCTCTGATGATTTTGCCCTCATAGTGAATGCACCAAATCATGAGGGAATACAAGCAGGAGTGGATAGATTCTACAGGACCTGCAAGTTAGTGGGAATCAACATGAGCAAGAAGAAGTCCTATATAAATAAGACAGGGACATTTGAATTCACAAGCTTTTTTTATCGCTATGGATTTGTGGCTAATTTTAGCATGGAGCTGCCCAGTTTTGGAGTGTCTGGGATTAATGAATCAGCTGATATGAGCATTGGAGTAACAGTGATAAAGAACAACATGATAAACAATGACCTTGGACCAGCAACAGCCCAGATGGCTCTTCAATTGTTCATCAAAGACTACCGATATACATATCGGTGCCACAGAGGAGACACACAAATTCAGACGAGAAGATCATTCGAGCTAAAGAAGCTGTGGGAGCAAACCCAATCAAAGGCAGGACTATTGGTTTCAGATGGAGGACCAAACTTATACAATATCCGGAATCTTCACATCCCTGAAGTCTGCTTAAAGTGGGAGCTAATGGATGAGGACTATCAGGGAAGACTTTGTAATCCCCTGAATCCATTTGTCAGCCATAAAGAGATTGAGTCTGTAAACAATGCTGTGGTAATGCCAGCCCATGGTCCAGCCAAGAGCATGGAATATGATGCTGTTGCAACTACACACTCCTGGATTCCCAAGAGGAACCGCTCTATTCTCAACACAAGCCAAAGGGGAATTCTTGAGGATGAACAGATGTACCAGAAGTGCTGCAACTTGTTCGAGAAATTTTTCCCCAGTAGTTCATACAGGAGACCGGTTGGAATTTCCAGCATGGTGGAGGCCATGGTGTCTAGGGCCCGGATTGATGCCAGAATTGACTTCGAGTCTGGACGGATTAAGAAAGAAGAGTTCTCCGAGATCATGAAGATCTGTTCCACCATTGAAGAGCTCAGACGGCAAAAATAATGAATTTAGCTTGTCCTTCATGAAAAAATGCCTTGTTTCTACT
>AB753191 A/Japanese Quail/Vietnam/4/2009 2009/11/ 2 (PB1)
AGCGAAAGCAGGCAAACCATTTGAATGGATGTCAATCCGACTTTACTTTTCTTGAAAGTGCCAGTGCAAAATGCTATAAGTACCACGTTCCCTTATACTGGAGACCCTCCATACAGCCATGGAACAGGAACAGGATACACCATGGACACAGTCAACAGAACACATCAATACTCAGAAAAGGGAAAGTGGACAACGAACACAGAGACTGGAGCACCCCAACTCAATCCGATTGATGGGCCATTGCCTGAGGACAACGAGCCGAGTGGGTATGCACAAACGGACTGTGTATTGGAAGCAATGGCTTTCCTTGAAGAATCTCACCCAGGGATCTTTGAAAACTCGTGTCTCGAAACGATGGAAATTGTTCAGCAAACAAGAGTGGATAAACTGACCCAAGGTCGCCAGACCTATGACTGGACTTTGAATAGAAATCAACCTGCTGCTACTGCATTGGCCAACACTATAGAGGTATTCAGATCGAATGGCCTGACAGCCAATGAATCAGGAAGGTTGATAGATTTCCTCAAGGACGTAATGGAATCGATGGATAAGGAAGAAATGGAGATTACAACACATTTCCAGAGAAAGAGGAGAGTGAGGGACAACATGACCAGGAAAATGGTCACACAGAGAACAATAGGAAAGAAAAAACAAAGACTGAACAAAAGGGGCTACTTAATAAGAGCACTGACATTGAACACAATGACAAAGGATGCTGAAAGAGGCAAGTTGAAAAGGAGGGCAATTGCAACACCCGGGATGCAAATCAGAGGATTCGTGTATTTTGTAGAGACACTAGCGAGGAGCATCTGTGAGAAACTTGAGCAATCCGGGCTCCCTGTCGGAGGGAATGAGAAGAAAGCTAAATTGGCAAATGTTGTGAGAAAGATGATGACCAATTCACAAGATACAGAACTCTCCTTCACAATTACTGGAGACAACACCAAATGGAATGAGAATCAGAACCCTCGGATGTTTCTAGCAATGATAACATACATCACAAGAAACCAACCAGAATGGTTTAGAAATGTCTTAAGCATTGCTCCTATAATGTTCTCAAATAAGATGGCGAGATTGGGGAAAGGATACATGTTCGAAAGTAAGAGCATGAAGTTACGGACACAAATACCAGCGGAAATGCTCGCAACTATTGACCTGAAATACTTCAACAAATCAACAAGAGAGAAAATCGAGAAAATAAGACCTCTACTGATAGATGGCACAGCCTCATTGAGTCCTGGGATGATGATGGGAATGTTCAACATGTTGAGTACAGTTTTAGGAGTCTCAATCCTTAATCTCGGCCAGAAGAAGTACACCAAAACCACATATTGGTGGGACGGACTCCAATCTTCAGATGACTTCGCCCTCATAGTGAATGCACCGAATCATGAGGGAATACAGGCAGGAGTGGATAGGTTCTATAGAACCTGCAAATTAGTTGGGATAAACATGAGCAAGAAGAAATCCTACATAAATCGGACAGGAACATTCGAATTCACAAGCTTTTTCTACCGATATGGATTCGTAGCCAACTTCAGTATGGAGTTGCCCAGTTTTGGAGTGTCTGGGATTAATGAGTCAGCTGACATGAGCATTGGTGTTACAGTAATAAAGAACAATATGATAAACAACGACCTTGGACCGGCAACAGCTCAGATGGCCCTTCAGCTATTTATCAAAGACTACAGGTACACATACCGATGTCACAGGGGTGATACTCAAATTCAAACGAGGAGAGCATTCGAGCTGAAAAAGCTGTGGGAGCAGACCCGTTCGAAGGCAGGATTGTTGGTTTCAGATGGAGGGCCAAACCTGTACAATATCAGGAACCTCCACATTCCAGAGGTCTGCTTGAAATGGGAATTGATGGATGAAGACTACCAAGGCAGGCTGTGTAACCCTCTGAACCCGTTTGTCAGTCATAAGGAAATTGATTCCGTCAACAATGCTGTGGTGATGCCATCTCACGGTCCAGCCAAAAACATAGAGTATGATGCCGTTGCAACTACACATTCATGGATTCCTAAAAGGAATCGCTCCATTCTCAACACCAGCCAAAGGGGGGTTCTTGAGGATGAACAGATGTACCAGAAGTGTTGCAGCCTATTCGAAAAGTTCTTCCCCAGCAGTTCATACCGGAGGCCAGTTGGAATTTCCAGCATGGTGGAGGCCATGGTGTCTAGGGCCCGAATTGATGCACGAATTGACTTCGAGTCTGGAAGGATTAAGAAAGAAGAGTTTGCTGAGATCATGAAGATCTGTTCCACCATTGAAGAACTCAGACGGCAAAAATAGTGAATTTAGCTTGTCCTTCATGAAAAAATGCCTTGTTTCTACT
>AB910569 A/swine/Kagoshima/23/2012 2012/03/ 2 (PB1)
AGCGAAAGCAGGCAAACCATTTGAATGGATGTCAATCCGACTCTACTTTTCCTAAAAATTCCAGCGCAAAATGCCATAAGCACCACATTCCCTTATACTGGAGATCCTCCATATAGCCATGGAACAGGAACAGGATACACCATGGACACAGTAAACAGAACACACCAATACTCAGAAAAGGGAAGGTGGACGACAAACACAGAGACTGGTGCACCCCAGCTCAACCCGATTGATGGACCACTACCTGAGGATAATGAACCAAGTGGGTATGCACAGACAGACTGTGTTCTAGAAGCTATGGCTTTCCTTGAAGAATCACACCCAGGAATATTTGAGAATTCATGCCTTGAAACAATGGAAGTTGTTCAACAAACAAGGGTAGATAAACTAACTCAAGGTCGCCAGACTTATGATTGGACCTTAAACAGAAATCAACCGGCAGCAACTGCATTGGCCAACACCATAGAAGTCTTTAGATCGAATGGCCTAACAGCTAATGAGTCAGGAAGGCTAATAGATTTCTTAAAGGACGTAATGGAATCAATGAACAAGGAGGAAATAGAGATAACAACCCACTTTCAAAGAAAAAGGAGAGTAAGAGACAACATGACCAAGAAGATGGTCACGCAAAGAACAATAGGGAAGAAAAAACAAAGACTGAATAAGAGAGGCTATATAATAAGAGCATTGACATTAAATACGATGACCAAAGATGCAGAGAGAGGCAAGTTAAAAAGAAGGGCTATCGCAACACCTGGGATGCAGATTAGAGGTTTCGTATACTTTGTTGAAACTTTAGCTAGGAGCATTTGCGAAAAGCTTGAACAGTCTGGACTCCCAGTAGGGGGCAATGAAAAGAAGGCCAAACTGGCAAATGTTGTGAGAAAGATGATGACTAATTCACAAGACACAGAGATTTCTTTCACAATCACTGGGGACAACACTAAGTGGAATGAAAATCAAAATCCTCGAATGTTCCTGGCGATGATTACATATATTACCAGAAATCAACCCGAGTGGTTCAGAAACATCCTGAGCATGGCACCCATAATGTTCTCAAACAAAATGGCAAGACTAGGGAAAGGGTACATGTTCGAGAGTAAAAGAATGAAGATTCGAACACAAATACCAGCAGAAATGCTAGCAAGCATTGACATGAAGTACTTCAATGAATCAACAAAGAAGAAAATTGAGAAAATAAGGCCTCTTCTAATAGATGGTACAGCATCACTGAGTCCTGGGATGATGATGGGCATGTTCAACATGCTAAGTACGGTTTTGGGAGTCTCGATACTGAATCTTGGACAAAAGAAATACACCAAGACAGTATACTGGTGGGATGGGCTCCAATCATCCGACGATTTTGCTCTCATAGTGAATGCACCAAACCATGAGGGAATACAAGCAGGAGTGGACAGATTCTACAGGACCTGCAAGTTAGTGGGAATCAACATGAGCAAAAAGAAGTCCTATATAAATAAGACAGGGACATTTGAATTCACAAGCTTTTTTTATCGCTATGGATTTGTGGCTAATTTTAGCATGGAGCTACCCAGCTTTGGAGTGTCTGGAGTAAATGAATCAGCTGACATGAGTATTGGAGTGACAGTGATAAAGAACAACATGATAAACAATGACCTTGGACCTGCAACGGCCCAGATGGCTCTTCAATTGTTCATCAAAGACTACAGATACACATATAGGTGCCATAGGGGAGACACACAAATTCAGACAAGAAGATCATTTGAGTTAAAGAAGCTGTGGGATCAAACCCAATCAAAGGTAGGGCTATTAGTATCAGATGGAGGACCAAACTTATACAATATACGGAATCTTCACATTCCTGAAGTCTGCTTAAAATGGGAGCTAATGGATGATGATTACCGGGGAAGACTTTGTAATCCCCTGAATCCCTTTGTCAGTCATAAAGAGATTGATTCTGTAAACAATGCTGTGGTAATGCCAGCCCATGGTCCAGCCAAAAGCATGGAATATGATGCCGTTGCAACTACACATTCCTGGATTCCCAAGAGGAATCGTTCTATTCTCAACACAAGCCAAAGGGGAATTCTTGAGGATGAACAGATGTACCAGAAGTGCTGCAATCTATTCGAGAAATTTTTCCCTAGCAGTTCATATAGGAGACCGGTTGGAATTTCTAGCATGGTGGAGGCCATGGTGTCTAGGGCCCGGATTGATGCCAGGGTCGACTTCGAGTCTGGACGGATCAAGAAAGAAGAGTTCTCTGAGATCATGAAGATCTGTTCCACCATTGAAGAACTCAGACGGCAAAAATAATGAATTTAACTTGTCCTTCATGAAAAAATGCCTTGTTTCTACT
>AB910577 A/swine/Chiba/30/2012 2012/04/ 2 (PB1)
AGCGAAAGCAGGCAAACCATTTGAATGGATGTCAATCCGACTCTACTTTTCCTAAAAATTCCAGCACAAAATGCCATAAGCACCACATTCCCTTATACTGGAGATCCTCCATACAGCCATGGAACAGGAACAGGATACACCATGGACACAGTAAACAGAACACACCAATACTCAGAAAAGGGAAAGTGGACTACAAACACAGAGACTGGTGCACCCCAGCTCAACCCGATTGATGGACCACTACCTGAGGATAATGAGCCAAGTGGGTATGCACAAACAGACTGTGTTCTAGAGGCTATGGCTTTCCTTGAAGAATCCCACCCAGGAATATTTGAGAATTCATGCCTTGAAACAATGGAAGTTGTTCAACAAACAAGGGTAGATAAACTAACTCAAGGTCGCCAGACTTATGATTGGACATTAAACAGAAATCAACCGGCAGCAACTGCATTGGCCAACACCATAGAAGTCTTTAGATCGAATGGCCTAACAGCTAATGAGTCAGGGAGGCTAATAGATTTCTTAAAGGATGTAATGGAATCAATGAACAAAGAGGAAATAGAGATAACAACCCACTTTCAAAGAAAAAGGAGAGTAAGAGACAACATGACCAAAAGGATGGTCACACAAAGAACAATAGGGAAGAAAAAACAAAGACTGAATAAGAGAGGCTATCTAATAAGAGCACTGACATTAAATACGATGACCAAAGATGCAGAGAGAGGCAAGTTAAAAAGAAGGGCTATTGCAACACCTGGGATGCAGATTAGAGGTTTCGTATACTTTGTTGAAACTTTAGCTAGGAGCATTTGCGAAAAGCTTGAACAGTCTGGGCTCCCAGTAGGGGGCAATGAAAAGAAGGCCAAACTGGCAAATGTTGTGAGAAAGATGATGACTAATTCACAAGACACAGAGATTTCTTTCACAATCACTGGGGACAACACTAAGTGGAATGAAAATCAAAATCCTCGAATGTTCCTGGCGATGATTACATATATCACCAGAAATCAACCCGAGTGGTTCAGAAACATCCTGAGCATGGCACCCATAATGTTCTCAAACAAAATGGCAAGACTAGGGAAAGGGTACATGTTCGAGAGTAAAAGAATGAAGATTCGAACACAAATACCAGCAGAAATGCTAGCAAGCATTGACCTGAAGTACTTCAATGAATCAACAAAGAAAAAAATTGAGAAAATAAGGCCTCTTCTAATAGATGGCACAGCATCACTGAGTCCTGGGATGATGATGGGCATGTTCAACATGCTAAGTACGGTCTTGGGAGTCTCGATACTGAATCTTGGACAAAAGAAATACACCAAGACAATATACTGGTGGGATGGGCTCCAATCATCCGACGATTTTGCTCTCATAGTGAATGCACCAAACCATGAGGGAATACAAGCAGGAGTGGACAGATTCTACAGGACCTGCAAGTTAGTGGGAATCAACATGAGCAAAAAGAAGTCCTATATAAATAAGACAGGGACATTTGAATTCACAAGCTTTTTTTATCGCTATGGGTTTGTGGCTAATTTTAGCATGGAGCTACCCAGCTTTGGAGTGTCTGGAGTAAATGAATCAGCTGACATGAGTATTGGAGTAACAGTGATAAAGAATAACATGATAAACAATGACCTTGGACCTGCAACGGCCCAGATGGCTCTTCAATTGTTCATAAAAGACTACAGATACACATATAGGTGCCATAGGGGAGACACACAAATTCAGACGAGAAGATCATTTGAGTTAAAGAAGCTGTGGGATCAAACCCAATCAAAGGTAGGGCTATTGGTATCAGATGGAGGGCCAAACTTATACAATATACGGAATCTTCACATTCCTGAAGTCTGCTTAAAATGGGAGCTAATGGATGATGATTATCGGGGAAGGCTTTGTAATCCCCTGAATCCCTTTGTCAGTCATAAAGAGATTGATTCTGTAAACAATGCTGTGGTAATGCCAGCCCATGGTCCAGCCAAAAGTATGGAATATGATGCCGTTGCAACTACACATTCCTGGATTCCCAAGAGGAATCGTTCTATTCTCAACACAAGCCAAAGGGGAATTCTTGAGGATGAACAGATGTACCAGAAGTGCTGCAATCTATTCGAGAAATTTTTCCCTAGCAGTTCATATAGGAGACCAGTTGGAATTTCTAGCATGGTGGAGGCCATGGTGTCTAGGGCCCGGATTGATGCCAGGGTCGACTTCGAGTCTGGACGGATCAAGAAAGAAGAGTTCTCTGAGATCATGAAGATCTGTTCCACCATTGAAGAACTCAGACGGCAAAAATAATGAATTTAACTTGTCCTTCATGAAAAAATGCCTTGTTTCTACT
>AB911599 A/swine/Hiroshima/52/2011 2011/11/ 2 (PB1)
AGCGAAAGCAGGCAAACCATTTGAATGGATGTCAATCCGACTCTACTTTTCCTAAAAATTCCAGCGCAAAATGCCATAAGCACCACATTCCCTTATACTGGGGATCCTCCATACAGCCATGGAACAGGAACAGGATACACCATGGACACAGTAAACAGAACACACCAATACTCAGAAAAGGGAAAGTGGACGAAAAACACAGAGACTGGTGCACCCCAGCTCAACCCGATTGATGGACCACTACCTGAGGATAATGAACCAAGTGGGTATGCACAAACAGACTGTGTTCTAGAGGCTATGGCTTTCCTTGAAGAATCCCACCCAGGAATATTTGAGAATTCATGTCTTGAAACAATGGAAGTTGTTCAACAAACAAGGGTAGATAAACTAACTCAAGGTCGCCAGACTTATGATTGGACCTTAAACAGAAATCAACCGGCAGCAACTGCATTGGCCAACACCATAGAAGTTTTTAGATCGAATGGCCTAACAGCTAATGAGTCAGGAAGGCTAATAGATTTCTTAAAGGATGTAATGGAATCAATGAACAGAGAGGAAATAGAGATAACAACCCACTTTCAAAGAAAAAGGAGAGTAAGAGACAACATGACCAAGAAGATGATCACGCAAAGAACAATAGGGAAGAAAAAACAAAGACTGAATAAGAGAGGCTATCTAATAAGAGCACTGACATTAAATACGATGACCAAAGATGCAGAGAGAGGCAAGTTAAAAAGAAGGGCTATCGCAACACCTGGGATGCAGATTAGAGGTTTCGTATACTTTGTTGAAACTTTAGCTAGGAGCATTTGCGAAAAGCTTGAACAGTCTGGTCTCCCAGTAGGGGGCAATGAAAAGAAGGCCAAACTGGCAAATGTTGTGAGAAAGATGATGACTAATTCACAAGACACAGAGATTTCTTTCACAATCACTGGGGACAACACTAAGTGGAATGAAAATCAAAATCCTCGAATGTTCCTGGCGATGATTACATATATCACCAGAAACCAACCCGAGTGGTTCAGAAACATCCTGAGCATGGCACCCATAATGTTCTCAAACAAAATGGCAAGACTAGGGAAAGGGTACATGTTCGAGAGTAAAAGAATGAAGATTCGAACACAAATACCAGCAGAAATGCTAGCAAGCATTGACCTGAAGTACTTCAATGAATCAACAAAGAAGAAGATTGAGAAAATAAGGCCTCTTCTAATAGATGGCACAGCATCACTGAGTCCTGGGATGATGATGGGCATGTTCAACATGCTAAGTACGGTCTTGGGAGTCTCGATACTGAATCTTGGGCAAAAGAAATACACCAAGACAGTATACTGGTGGGATGGGCTCCAATCATCCGACGATTTTGCTCTCATAGTGAATGCACCAAACCATGAGGGAATACAAGCAGGAGTGGACAGATTCTACAGGACCTGCAAGTTAGTGGGAATCAACATGAGCAAAAAGAAGTCCTATATAAATAAGACAGGGACATTTGAATTCACAAGCTTTTTTTATCGCTATGGATTTGTGGCTAATTTTAGCATGGAGCTACCCAGCTTTGGAGTGTCTGGAGTAAATGAATCAGCTGACATGAGTATTGGAGTAACAGTGATAAAGAACAACATGATAAACAATGACCTTGGGCCTGCAACGGCCCAGATGGCTCTTCAATTGTTCATCAAAGACTACAGATACACATATAGGTGCCATAGGGGAGACACACAAATTCAGACGAGAAGATCATTTGAGTTAAAGAAGCTGTGGGACCAAACCCAATCAAAGGTAGGGCTATTAGTATCGGATGGAGGACCAAACTTATACAATATACGGAATCTTCACATTCCTGAAGTCTGCTTAAAATGGGAGCTAATGGATGATGATTATCGGGGAAGACTTTGTAATCCCCTGAATCCCTTTGTCAGTCATAAAGAGATTGATTCTGTAAACAATGCTGTGGTAATGCCAGCCCATGGTCCAGCCAAAAGCATGGAATATGATGCTGTTGCAACTACACATTCCTGGATTCCCAAGAGGAATCGTTCTATTCTCAACACAAGCCAAAGGGGAATTCTTGAGGATGAACAGATGTACCAGAAGTGCTGCAATCTATTCGAGAAATTTTTCCCTAGCAGTTCATATAGGAGACCGGTTGGAATTTCTAGCATGGTGGAGGCCATGGTGTCTAGGGCCCGGATTGATGCCAGGGTCGACTTCGAGTCTGGACGGATCAAGAAAGAAGAGTTCTCTGAGATCATGAGGATCTGTTCCACCATTGAAGAACTCAGACGGCAAAAATAATGAATTTAGCTTGTCCTTCATGAAAAAATGCCTTGTTTCTACT
>AB911615 A/swine/Kagoshima/65/2012 2012/11/ 2 (PB1)
AGCGAAAGCAGGCAAACCATTTGAATGGATGTCAATCCGACTCTACTTTTCCTAAAAATTCCAGCGCAAAATGCCATAAGCACCACATTCCCTTATACTGGAGATCCTCCATACAGCCATGGAACAGGGACAGGATACACCATGGACACAGTAAACAGAACACACCAATACTCAGAAAAGGGAAAGTGGACGACAAACACAGAGACTGGTGCACCCCAGCTCAACCCGATTGATGGACCACTGCCTGAGGATAATGAACCAAGTGGGTATGCACAAACAGACTGTGTTCTAGAGGCTATGGCTTTCCTTGAAGAATCCCACCCAGGAATATTTGAGAACTCATGCCTTGAAACAATGAAAGTTGTCCAACAAACAAGAGTAGATAAACTAACTCAAGGTCGCCAGACTTATGATTGGACATTAAACAGAAATCAACCGGCAGCAACTGCATTGGCCAACACCATAGAAGTCTTTAGATCGAATGGCCTAACAGCTAATGAGTCAGGAAGGCTAATAGATTTCTTAAAGGATGTAATGGAATCAATGAACAAAGAGGAAATAGAGATAACAACCCACTTTCAAAGAAAAAGAAGAGTAAGAGACAACGTGACCAAGAAGATGATCACTCAAAGAACAATAGGGAAGAAAAAACAAAAACTGAATAAGAGAGGCTATCTAATAAGAGCACTGACATTAAATACGATGACCAAAGATGCAGAGAGAGGCAAGTTAAAAAGAAGGGCTATCGCAACACCTGGGATGCAAATTAGAGGTTTCGTGTACTTTGTTGAAACTTTAGCTAGGAGCATTTGCGAAAAGCTTGAACAGTCTGGGCTCCCAGTAGGGGGCAATGAAAAGAAGGCCAAACTAGCAAATGTTGTGAGAAAGATGATGACTAATTCACAAGACACAGAGATTTCTTTCACAATCACTGGGGACAACACTAAGTGGAATGAAAATCAAAATCCTCGAATGTTCCTGGCGATGATTACATATATCACCAGAAATCAACCCGAGTGGTTCAGAAACATCCTGAGCATGGCACCCATAATGTTCTCAAACAAAATGGCAAGACTAGGGAAAGGGTACATGTTCGAGAGTAAAAAAATGAAGATTCGAACACAAATACCAGCAGAAATGCTAGCAAGTATTGACCTGAAGTATTTCAATGAATCAACAAAGAAGAAAATTGAGAAAATAAGGCCTCTTCTAATAGATGGCACAGCATCACTGAGTCCAGGAATGATGATGGGCATGTTCAACATGCTAAGTACGGTCTTGGGAGTCTCGATACTGAATCTTGGACAAAAGAAATACACCAAGACAATATACTGGTGGGATGGGCTCCAATCATCCGACGATTTTGCTCTCATAGTGAATGCACCAAACCATGAGGGAATACAAGCAGGAGTGGACAGATTCTACAGGACCTGCAAGTTAGTGGGAATCAACATGAGCAAAAAGAAGTCCTATATAAATAAGACAGGGACATTTGAATTCACAAGCTTTTTTTATCGCTATGGATTTGTGGCTAATTTTAGCATGGAGCTACCCAGCTTCGGAGTGTCTGGAGTAAATGAATCAGCTGATATGAGTATTGGAGTAACAATGATAAAGAACAACATGATAAACAATGATCTTGGACCTGCAACGGCTCAGATGGCTCTTCAATTATTCATCAAGGACTACAGATACACATATAGGTGCCATAGGGGAGACACACAAATTCAGACGAGAAGATCATTTGAGTTAAAGAAGCTGTGGGATCAAACCCAATCAAAGGTAGGGCTATTAGTATCAGATGGAGGACCAAACTTATACAATATAAGGAATCTTCACATTCCTGAAGTCTGCTTAAAATGGGAGCTAATGGATGATGATTATCGGGGAAGACTTTGTAATCCCCTGAATCCCTTTGTCAGTCATAAAGAGATTGATTCTGTAAACAATGCTGTGGTAATGCCAGCCCATGGTCCAACCAAAAGCATGGAATATGATGCCGTTGCAACTACACATTCCTGGATTCCCAAGAGGAATCGTTCCATTCTCAACACAAGCCAAAGGGGAATTCTTGAGGATGAACAGATGTACCAGAAGTGCTGCAATCTATTCGAGAAATTTTTCCCTAGCAGTTCATATAGGAGACCGGTTGGAATTTCTAGCATGGTTGAGGCCATGGTGTCTAGGGCCCGAATTGATGCCAGGGTCGACTTCGAGTCTGGACGGATCAAGAAAGAAGAGTTCTCTGAGATCATGAAGATCTGTTCCACCATTGAAGAACTCAGACGGCAAAAATGATGAATTTAACTTGTCCTTCATGAAAAAATGCCTTGTTTCTACT
>AB914482 A/swine/Chiba/14/2012 2012/01/ 2 (PB1)
AGCGAAAGCAGGCAAACCATTTGAATGGATGTCAATCCGACTCTACTTTTCCTAAAAATTCCAGCGCAAAATGCCATAAGCACTACATTCCCTTATACTGGAGATCCTCCATACAGCCATGGAACAGGAACAGGATACACCATGGACACAGTAAACAGAACACACCAATACTCAGAGAAGGGAAAGTGGACGACAAACACAGAGACTGGTGCACCCCAGCTCAACCCGATTGATGGACCACTACCTGAGGATAATGAACCAAGTGGGTATGCACAAACAGACTGTGTTCTAGAGGCTATGGCTTTCCTTGAAGAATCCCACCCGGGAATATTTGAGAATTCATGCCTTGAAACAATGGAAGTTGTCCAACAAACAAGAGTAGATAAACTAACTCAAGGTCGCCAGACTTATGATTGGACATTAAACAGAAATCAACCGGCAGCAACTGCATTGGCCAACACCATAGAAGTCTTTAGATCGAATGGCCTAACAGCTAATGAGTCAGGAAGGCTAATAGATTTCTTAAAGGATGTGATGGAATCAATGAACAGAGAGGAAATAGAGATAACAACCCACTTCCAAAGAAAAAGGAGAGTAAGAGACAACATGACCAAGAAGATGGTCACGCACAGAACAATAGGGAAGAAAAAACAAAGACTGAATAAGAGAGGCTATCTAATAAGAGCACTGACATTAAATACGATGACCAAAGATGCAGAAAGGGGCAAGTTAAAAAGAAGGGCTATCGCAACACCTGGGATGCAAATTAGAGGTTTCGTATACTTTGTTGAAACTTTAGCTAGGAGCATTTGCGAAAAGCTTGAACAGTCTGGGCTCCCAGTAGGGGGCAATGAAAAGAAGGCCAAACTGGCAAATGTTGTGAGAAAGATGATGACTAATTCACAAGACACAGAGATTTCTTTCACAATCACTGGGGACAACACTAAGTGGAATGAAAATCAAAATCCTCGAATGTTCCTGGCGATGATTACATATATCACCAGAAATCAACCCGAGTGGTTCAGAAACATCCTGAGCATGGCACCCATAATGTTCTCAAACAAAATGGCAAGACTAGGGAAAGGGTATATGTTCGAGAGTAAAAGAATGAAGATTCGAACACAAATACCAGCAGAAATGCTAGCAAGCATTGACCTGAAGTACTTCAATGAATCAACAAAGAAGAAAATTGAGAAAATAAGGCCTCTTCTAATAGATGGCACAGCATCACTGAGTCCTGGGATGATGATGGGCATGTTCAACATGCTAAGTACGGTCTTGGGAGTCTCGATACTGAATCTTGGACAAAAGAAATACACCAAGACAATATACTGGTGGGATGGGCTCCAATCATCCGACGATTTTGCTCTTATAGTGAATGCACCAAACCATGAGGGAATACAAGCAGGAGTGGACAGATTCTACAGGACCTGCAAGTTAGTGGGAATCAACATGAGCAAAAGGAAGTCCTATATAAATAAGACAGGGACATTTGAATTCACAAGCTTTTTTTATCGCTATGGATTTGTGGCTAATTTTAGCATGGAGCTACCCAGCTTTGGAGTGCCTGGAGTAAATGAATCAGCTGACATGAGTATCGGAGTAACAGTGATAAAGAACAACATGATAAACAATGACCTTGGACCTGCAACGGCCCAGATGGCTCTTCAATTATTCATCAAAGACTACAGATACACATATAGATGCCATAGGGGAGACACACAAATTCAGACGAGAAGATCATTTGAGTTAAAGAAGCTGTGGGATCAAACCCAATCAAAGGTAGGGCTATTAGTATCAGATGGAGGACCAAACTTATACAATATACGGAATCTTCACATTCCTGAAGTCTGCTTAAAATGGGAGCTAATGGATGATGATTATCGGGGAAGACTTTGTAATCCCCTGAATCCCTTTGTCAGTCATAAAGAGATTGATTCTGTAAACAATGCTGTGGTAATGCCAGCCCATGGTCCAACCAAAAGCATGGAATATGATGCCGTTGCAACTACACATTCCTGGATTCCCAAGAGGAATCGTTCTATTCTCAACACAAGCCAAAGGGGAATTCTTGAGGATGAACAGATGTACCAGAAGTGCTGCAATCTATTCGAGAAATTTTTCCCTAGCAGTTCATACAGGAGACCGGTCGGAATTTCTAGCATGGTGGAGGCCATGGTGTCTAGGGCCCGGATTGATGCCAGGGTCGACTTCGAGTCTGGAAGGATCAAGAAAGAAGAGTTCTCTGAGATCATGAAGATCTGTTCCACCATTGAAGAACTCAGACGGCAAAAATAATGAATTTAACTTGTCCTTCGTGAAAAAATGCCTTGTTTCTACT
>AB914490 A/swine/Chiba/107/2012 2012/08/ 2 (PB1)
AGCGAAAGCAGGCAAACCATTTGAATGGATGTCAATCCGACTCTACTTTTCCTGAAAATTCCAGCACAAAATGCCATAAGCATCACATTCCCTTATACTGGAGATCCTCCATACAGCCATGGAACAGGAACAGGATACACCATGGACACAGTAAACAGAACACACCAATACTCAGAAAAGGGAAAGTGGACGACAAACACAGAAACTGGTGCACCCCAGCTCAACCCGATTGATGGACCACTACCTGAGGATAATGAACCAAGTGGGTATGCACAAACAGACTGCGTTCTAGAGGCTATGGCTTTCCTTGAAGAATCCCACCCAGGAATATTTGAAAATTCATGCCTTGAAACAATGGAAGTTGTTCAGCAAACAAGGGTAGATAAACTAACTCAAGGTCGCCAGACTTATGATTGGACATTAAACAGAAATCAACCGGCAGCAACTGCATTGGCCAACACCATAGAAGTCTTTAGATCGAATGGCCTAACAGCTAATGAGTCAGGAAGGCTAATAGATTTTTTAAAGGATGTAATGGAATCAACGAACAAGGAGGAAATAGAGATAACAACCCACTTTCAAAGAAAAAGAAGAGTAAGAGACAACATGACCAAGAAGATGGTCACACAAAGAACAATAGGGAAGAAAAAACAAAAACTGAATAAGAGAGGCTATCTAATAAGAGCACTGACATTAAATACGATGACCAAAGATGCAGAGAGAGGCAAGTTAAGAAGAAGGGCTATCGCAACACCTGGGATGCAGATTAGAGGGTTCGTATACTTTGTTGAAACTTTAGCTAGGAGCATTTGCGAAAAGCTTGAACAGTCTGGGCTCCCAGTAGGGGGCAATGAAAAGAAGGCCAAACTGGCAAATGTTGTGAGAAAGATGATGACTAATTCACAAGACACAGAGATTTCTTTCACAATCACTGGGGACAACACTAAGTGGAATGAAAATCAAAATCCTCGAATTTTCCTGGCGATGATTACATATATCACCAGAAATCAACCCGAGTGGTTCAGGAACATCCTGAGCATGGCACCCATAATGTTCTCAAACAAAATGGCAAGACTAGGGAAAGGGTACATGTTCGAGAGTAAAAGAATGAAGATTCGAACACAAATACCAGCAGAAATGCTAGCAAGCATTGACCTGAAGTACTTCAATGAATCAACAAAGAAAAAAATTGAGAAAATAAGGCCTCTTCTAATAGACGGCACAGCATCACTGAGTCCTGGGATGATGATGGGCATGTTCAACATGCTAAGTACGGTCTTGGGAGTCTCGATACTGAATCTTGGACAAAAGAAATATACCAAGACAATATATTGGTGGGATGGGCTCCAATCATCCGACGATTTTGCTCTCATAGTGAATGCACCAAACCATGAGGGAATACAAGCTGGAGTGGACAGATTCTACAGGACCTGCAAGTTAGTGGGAATCAACATGAGCAAAAAGAAGTCCTATATAAATAAGACAGGGACATTTGAATTCACAAGCTTTTTTTATCGCTATGGATTTGTGGCTAATTTTAGCATGGAGCTACCCAGCTTTGGAGTGTCTGGAGTAAATGAATCAGCTGACATGAGTATTGGAGTAACAGTGATAAAGAACAACATGATAAACAATGACCTTGGACCTGCAACGGCCCAGATGGCTCTTCAATTGTTCATAAAAGACTACAGATACACATATAGATGCCATAGGGGAGACACACAAATTCAGACGAGAAGATCATTTGAGTTAAAGAAGCTGTGGGATCAAACCCAATCAAAGGTAGGGCTATTAGTATCAGATGGAGGACCAAACTTATACAATATACGGAATCTTCACATTCCTGAAGTCTGCTTAAAATGGGAGCTAATGGATGATGATTATCGGGGAAGACTTTGTAATCCCCTGAATCCCTTTGTCAGTCATAAAGAGATTGATTCTGTAAACAATGCTGTGGTAATGCCAGTCCATGGTCCAGCCAAAAGCATGGAATATGATGCCGTTGCAACTACACATTCCTGGATTCCCAAGAGGAACCGTTCTATTCTCAACACAAGCCAAAGGGGAATTCTTGAGGATGAACAGATGTACCAGAAGTGCTGCAATCTATTCGAGAAATTTTTCCCTAGCAGTTCATATAGGAGACCGGTTGGAATTTCTAGCATGGTGGAGGCCATGGTGTCTAGGGCCCGGATTGATGCCAGGGTCGATTTCGAGTCTGGACGGATCAAGAAAGAAGAGTTCTCTGAGATCATGAAGATCTGTTCCACCATTGAAGAACTCAGACGGCAAAAATAATGAATTTAACTTGTCCTTCATGAAAAAATGCCTTGTTTCTACT
>AB914498 A/swine/Chiba/119/2012 2012/10/ 2 (PB1)
AGCGAAAGCAGGCAAACCATTTGAATGGATGTCAATCCGACTCTACTTTTCTTAAAAATTCCAGCGCAAAATGCCATAAGCACCACATTCCCTTATACTGGAGATCCTCCATACAGCCATGGAACAGGAACAGGATATACCATGGACACAGTAAACAGAACACACCAATACTCAGAAAAGGGAAAGTGGACGACAAACACAGAGACTGGTGCACCCCAGCTCAACCCGATTGATGGACCACTACCTGCAGATAATGAACCAAGTGGGTATGCACAAACAGACTGTGTTCTAGAGGCTATGGCTTTCCTTGAAGAATCCCACCCAGGAATATTTGAGAATTCATGCCTTGAAACAATGGAAGTTGTTCAACAAACAAGGGTAGATAAACTAACTCAAGGTCGCCAGACTTATGATTGGACATTAAACAGAAATCAACCGGCAGCAACTGCATTGGCCAACACTATAGAAGTCTTTAGATCGAATGGCCTAACAGCTAATGAGTCAGGAAGACTAATAGATTTCTTAAAAGATGTAATGGAATCAATGAACAAAGAGGAAATAGAGATAACAACCCACTTTCAAAGAAAAAGGAGAATAAGAGACAACATGACCAAGAAGATGGTCACGCAAAGAACAATAGGGAAGAAAAAACAAAGACTGAATAAGAGAGGCTATCTAATAAGAGCACTGACATTAAATACGATGACAAAAGATGCAGAGAGAGGCAAGTTAAAAAGAAGGGCTATCGCAACACCTGGGATGCAAATTAGAGGTTTCGTATACTTTGTTGAAACTTTAGCTAGGAGCATTTGCGAAAAGCTTGAACAGTCTGGGCTCCCAGTAGGGGGCAATGAAAAGAAGGCCAAACTGGCAAATGTTGTGAGAAAGATGATGACTAATTCACAAGACACAGAGATTTCTTTCACAATCACTGGGGACAACACTAAGTGGAATGAAAATCAAAATCCTCGAATGTTCCTGGCGATGATTACATATATCACCAGAAACCAACCCGAGTGGTTCAGAAACATCCTGAGCATGGCACCCATAATGTTCTCAAACAAAATGGCAAGACTAGGGAAAGGGTACATGTTCGAGAGTAAAAGAATGAAGATTCGAACACAAATATCAGCAGAAATGCTAGCAAGCATTGACCTGAAGTACTTCAATGAATCAACAAAGAAGAAAATTGAGAAAATAAGGCCTCTTCTAATAGATGGCACAGCATCACTGAGTCCTGGGATGATGATGGGCATGTTCAACATGCTAAGCACGGTCTTGGGAGTCTCGATACTGAATCTTGGACAAAAGAAATACACCAAAACAGTATACTGGTGGGATGGGCTCCAATCATCAGACGATTTTGCTCTCATAGTAAATGCACCAAACCATGAGGGGATACAAGCAGGAGTGGACAGATTCTACAGGACCTGCAAGTTAGTGGGAATCAACATGAGCAAAAAGAAGTCCTATATAAATAAGACAGGGACATTTGAATTCACAAGCTTTTTTTATCGCTATGGATTTGTGGCTAATTTTAGCATGGAGCTACCCAGCTTTGGAGTGTCTGGAGTAAATGAATCAGCTGACATGAGTATTGGAGTAACAGTGATAAAGAACAACATGATAAACAATGACCTTGGACCTGCAACAGCCCAGATGGCTCTTCAATTGTTCATCAAAGACTACAGATACACATATAGGTGCCATAGGGGAGACACACAAATTCAGACGAGAAGATCATTTGAGTTAAAGAAGCTGTGGGATCAAACCCAATCAAAGGTAGGGCTATTAGTATCAGATGGAGGACCAAACTTATACAATATACGGAATCTTCACATTCCTGAAGTCTGCTTAAAATGGGAGCTAATGGATGATGATTATCGGGGAAGACTTTGTAATCCCATGAATCCCTTTGTCAGTCATAAAGAGATTGATTCTGTAAACAATGCTGTGGTAATGCCATCCCATGGTCCAGCCAAAAGCATGGAATATGATGCCGTTGCAACTACACATTCCTGGATTCCCAAGAGGAATCGTTCTATTCTCAACACAAGCCAAAGGGGAATTCTTGAGGATGAACAGATGTACCAGAAGTGCTGCAATCTATTCGAGAAATTTTTCCCTAGCAGTTCATATAGGAGACCGGTTGGAATTTCTAGCATGGTGGAGGCCATGGTGTCTAGGGCCCGGATTGATGCCAGGGTCGACTTCGAGTCTGGACGGATCAAGAAAGAAGAGTTCTCTGAGATCATGAAGATCTGTTCCACCATTGAAGAACTCAGACGGCAAAAATAATGAATTTAACTTGTCCTTCATGAAAAAATGCCTTGTTTCTACT
>AB914506 A/swine/Tochigi/14/2013 2013/02/ 2 (PB1)
AGCGAAAGCAGGCAAACCATTTGAATGGATGTCAATCCGACTCTACTTTTCCTAAAAATTCCAGCGCAAAATGCCATAAGTACCACATTCCCTTATACTGGAGATCCTCCATACAGCCATGGAACAGGAACAGGATACACCATGGACACAGTAAACAGAACACACCAATACTCAGAAAAGGGAAAGTGGACGACAAACACAGAGACTGGTGCACCCCAGCTCAACCCGATTGATGGACCACTACCTGAGGATAATGAACCAAGTGGGTATGCACAAACAGACTGTGTTCTAGAGGCTATGGCTTTCCTTGAAGAATCCCACCCAGGAATATTTGAGAATTCATGCCTTGAAACAATGGAAGTTGTTCAACAAACAAGGGTAGATAAACTAACTCAAGGTCGCCAAACTTATGATTGGACATTAAACAGAAATCAACCGGCAGCAACTGCATTGGCCAACACCATAGAAGTCTTTAGATCGAATGGCCTAACAGCTAATGAGTCAGGAAGGCTAATAGATTTCTTAAAGGATGTAATGGAATCAATGAACAAAGAGGAAATAGAGATAACAACCCACTTTCAAAGAAAAAGGAGAGTAAGAGACAACATGACCAAGAAGATGGTCACGCAAAGAACAATAGGGAAGAAAAAACAAAGACTGAATAAGCGAGGCTATCTAATAAGAGCACTGACATTAAATACGATGACCAAAGATGCAGAGAGAGGCAAGTTAAAAAGAAGGGCTATTGCAACACCTGGGATGCAGATTAGAGGTTTCGTATACTTTGTTGAAACCTTAGCTAGGAGCATTTGCGAAAAGCTTGAACAGTCTGGGCTCCCAGTAGGGGGCAATGAAAAGAAGGCCAAGCTGGCAAATGTTGTGAGAAAAATGATGACTAATTCACAAGACACAGAGATTTCTTTCACAATCACTGGGGACAACACTAAGTGGAATGAAAATCAAAATCCCCGAATGTTCCTGGCGATGATTACATATATCACCAGAAATCAACCCGAGTGGTTCAGAAACATCCTGAGCATGGCACCCATAATGTTCTCAAACAAAATGGCAAGACTAGGGAAAGGGTACATGTTCGAGAGTAAAAGAATGAAGATTCGAACACAAATACCAGCAGAAATGCTAGCAAGCATTGACCTGAAGTACTTCAATGAATCAACAAAGAAGAAAATTGAGAAAATAAGGCCTCTTCTAATAGATGGCACAGCATCACTGAGTCCTGGGATGATGATGGGCATGTTCAACATGCTAAGTACGGTCTTGGGAGTCTCGATACTGAATCTTGGACAAAAGAAATACACCAAGACAGTATACTGGTGGGATGGGCTCCAATCATCCGACGATTTTGCTCTCATAGTGAATGCACCAAACCATGAGGGAATACAAGCAGGAGTGGACAGATTCTACAGGACTTGCAAGTTAGTGGGAATCAACATGAGCAAAAAGAAGTCCTATATAAATAAGACAGGGACATTTGAATTTACAAGCTTTTTTTATCGCTATGGATTTGTGGCTAATTTTAGCATGGAGCTACCCAGCTTTGGAGTGTCTGGAGTAAATGAATCAGCTGACATGAGTATTGGAGTAACAGTAATAAAAAACAACATGATAAACAGTGACCTTGGACCTGCAACGGCCCAGATGGCTCTTCAATTGTTCATAAAAGACTACAGATACACATATAGGTGCCATAGGGGAGACACACAAATTCAGACGAGAAGATCATTTGAGTTAAAGAAGCTGTGGGATCAAACCCAATCAAAGGTAGGGCTATTAGTATCGGATGGAGGACCAAACTTATACAATATACGGAATCTTCACATTCCTGAAGTCTGCTTAAAATGGGAGCTAATGGATGATGATTATCGGGGAAGACTTTGTAATCCCCTGAACCCCTTTGTCAGTCATAAAGATGTTGATTCTGTAAACAATGCTGTGGTAATGCCAGCCCATGGTCCAGCCAAAAGCATGGAATATGATGCCGTTGCAACTACACACTCCTGGATTCCCAAAAGGAATCGTTCTATTCTCAACACAAGCCAAAGGGGAATTCTTGAGGATGAACAGATGTATCAGAAGTGCTGCAATCTATTCGAGAAATTTTTCCCTAGCAGTTCATATAGGAGACCGGTTGGAATTTCTAGCATGGTGGAGGCCATGGTGTCTAGGGCCCGGATTGATGCCAGGGTCGACTTCGAATCTGGACGGATCAAGAAAGAAGAATTCTCTGAGATCATGAAGATCTGTTCCACCATTGAAGAACTCAGACGGCAAAAATAATGAATTTAGCTTGTCCTTCATGAAAAAATGCCTTGTTTCTACT
>AB979453 A/muscovy duck/Vietnam/LBM631/2014 2014/04/15 2 (PB1)
AGCGAAAGCAGGCAAACCATTTGAATGGATGTCAACCCGACCTTACTTTTCTTGAAAGTGCCAGTGCAAAATGCTATAAGTACCACATTCCCTTATACTGGAGACCCTCCATACAGCCATGGAACAGGAACAGGGTACACCATGGACACAGTCAACAGAACACACCAATATTCAGAAAAGGGGGAGTGGACAACAAACACAGAGACCGGGGCACCCCAACTCAACCCGATTGATGGACCATTACCTGAGGATAACGAGCCCAGTGGGTATGCGCAAACAGATTGTGTGTTAGAAGCAATGGCTTTCCTTGAAGAATCCCACCCAGGAATCTTTGAAAATTCGTGCCTTGAAACGATGGAAATTGTCCAACAAACAAGAGTGGACAAACTGACCCAAGGTCGCCAGACTTATGACTGGACATTGAATAGAAACCAACCGGCTGCAACTGCTTTGGCCAACACTATAGAAATCTTCAGATCAAACGGTCTGACAGCAAATGAATCGGGACGCCTAATAGATTTCCTTAAGGATGTGATGGAATCAATGGATAAGGAAGAAATGGAGATAACAACACATTTCCAGAGAAAGAGAAGAGTAAGGGACAACATGACCAAGAAGATGGTAACGCAAAGAACAATCGGGAAGAAAAAACAAAGGCTGAACAAAAGGAGCTACCTGATAAGAGCGCTGACACTGAACACAATGACCAAGGATGCAGAAAGAGGCAAATTGAAGAGGCGTGCAATTGCAACACCCGGAATGCAAATCAGAGGATTCGTGTACTTCGTTGAAACACTAGCGAGGAGTATCTGTGAGAAACTTGAGCAATCTGGACTTCCAGTCGGAGGGAATGAGAAGAAAGCTAAACTGGCAAACGTCGTGAGGAAGATGATGACCAACTCACAGGATACTGAACTCTCCTTTACAATTACTGGGGATAATACAAAATGGAATGAGAATCAAAATCCTAGGATGTTTCTGGCAATGATAACGTACATCACAAGGAACCAGCCAGAATGGTTTCGAAATGTTCTAAGCGTTGCCCCTATAATGTTTTCAAACAAAATGGCGAGGCTAGGGAAAGGATACATGTTCGAAAGTAAGAGCATGAAGTTACGAACACAAATACCAGCAGAAATGCTTGCAAACATTGACCTTAAATACTTCAATGAATCAACAAAAAAGAAAATTGAGAAGATAAGACCTCTATTAATAGATGGTACAGCCTCATTGAGCCCTGGAATGATGATGGGCATGTTCAACATGCTGAGTACAGTCCTAGGAGTTTCAATCCTAAATCTTGGACAGAAAAGATACACCAAAACCACATATTGGTGGGACGGGCTCCAATCCTCTGATGATTTCGCTCTCATTGTAAATGCCCCGAATCATGAAGGAATACAAGCAGGGGTGGATAGGTTTTATAGAACTTGTAAACTAGTTGGGATCAACATGAGCAAGAAGAAGTCTTACATAAATCGGACAGGGACATTTGAATTCACGAGCTTTTTCTACCGCTATGGATTCGTAGCCAATTTCAGTATGGAGCTGCCCAGTTTTGGAGTGTCTGGAATTAATGAGTCGGCCGACATGAGCATTGGTGTTACAGTGATAAAGAACAATATGATAAACAACGACCTTGGGCCAGCAACAGCTCAGATGGCTCTTCAGCTGTTCATCAAGGACTACAGATACACATACCGATGCCACAGGGGAGATACGCAAATCCAAACGAGGAGATCATTCGAGCTGAAGAAGCTATGGGAACAAACCCGTTCAAAGGCAGGACTATTGGTTTCAGATGGAGGACCAAATCTATACAATATCCGAAATCTCCATATTCCTGAGGTCTGCTTGAAATGGGAATTGATGGATGAAGACTACCAGGGTAGACTGTGCAATCCTCTGAATCCATTCGTCAGCCATAAGGAAATTGAATCTGTCAACAATGCTATAGTAATGCCAGCTCATGGCCCGGCCAAGAGTATGGAATATGATGCCGTAGCAACCACACATTCATGGATTCCTAAAAGGAATCGCTCCATTCTCAACACAAGTCAAAGGGGAATTCTTGAGGATGAACAGATGTACCAAAAGTGCTGCAATCTATTCGAGAAATTCTTTCCCAGTAGTTCGTATCGGAGACCAGTTGGAATTTCCAGTATGGTGGAAGCCATGGTTTCTCGGGCTAGAATTGACGCACGAATTGATTTCGAGTCTGGAAGGATTAAGAAAGAAGAGTTTGCTGAGATCATGAAGATCTGTTCCACCATTGAAGAGCTCAGACGGCAAAAATAGTGAATTTGGCTTGTCCTTCGTGAAAAAATGCCTTGTTTCTACT
>AF036362 A/Hong Kong/156/97 1997// 2 (PB1)
AGCAAAAGCAGGCAAACCATTTGAATGGATGTCAATCCGACTTTACTTTTCTTAAAAGTGCCAGCGCAAAATGCCATAAGTACCACATTCCCTTATACTGGAGATCCCCCATACAGCCATGGAACAGGAACAGGATACACCATGGACACAGTCAACAGAACACATCAATATTCAGAAAAAGGGAGGTGGACAACAAACACAGAGACCGGAGCACCCCAACTCAACCCTATTGATGGACCATTACCTGAAGATAACGAGCCGAGCGGGTATGCACAAACAGATTGTGTATTGGAAGCAATGGCTTTCCTTGAAGAATCCCACCCAGGACTCTTTGAAAACTCGTGTCTTGAAACGATGGAAGTTGTCCAGCAAACGAGAATGGATAAGCTGACCCAAGGTCGCCAGACCTATGACTGGACATTGAACAGAAACCAGCCGGCTGCAACTGCTTTGGCCAACACCATAGAAGTATTCAGATCGAACGGTCTAACAGCCAATGAGTCAGGAAGGCTAATAGATTTCCTCAAGGACGTAATGGAATCAATGGATAAGGAAGAAATGGAGATAACAACACATTTCCAGAGAAAGAGAAGAGTGAGGGACAACATGACCAAGAAAATGGTCACACAAAGAACAATAGGGAAAAAGAAGCAAAGGCTGACAAAAAAGAGCTACCTAATAAGAGCACTGACACTGAACACAATGACAAAAGATGCTGAAAGGGGAAAATTGAAAAGGCGAGCGATTGCAACACCCGGAATGCAAATCAGAGGATTCGTGCACTTTGTCGAAGCACTAGCAAGGAGCATCTGTGAAAAACTTGAGCAATCTGGACTCCCCGTCGGAGGGAATGAGAAGAAGGCTAAATTGGCAAATGTTGTGAGAAAGATGATGACTAACTCACAAGATACAGAGCTCTCTTTTACAGTTACCGGAGACAACACCAAATGGAATGAGAATCAGAATCCTCGAATATTTCTAGCAATGATAACATACATCACAAGGAACCAACCTGAATGGTTTAGAAATGTCTTGAGCATTGCCCCTATAATGTTCTCAAATAAGATGGCGAGGTTAGGGAAAGGATACATGTTCGAGAGTAAGAGCATGAAGCTACGGACACAAATACCAGCAGAAATGCTTGCAAACATTGACTTGAAATACTTCAACGAATCAACGAGAAAGAAAATTGAGAAAATAAGACCTCTACTAGTAGAGGGCACAGCCTCATTGAGTCCAGGGATGATGATGGGCATGTTTAATATGCTAAGTACGGTCTTAGGAGTCTCAATCTTAAATCTTGGGCAGAAGAGGTACACCAAAACCACATACTGGTGGGATGGGCTCCAATCCTCTGATGATTTCGCTCTCATAGTGAATGCACCAAATCATGAGGGAATACAAGCAGGAGTGGATAGATTCTATAGGACTTGCAAACTAGTTGGAATCAACATGAGCAAAAAGAAGTCTTACATAAATCGGACAGGAACATTTGAGTTCACAAGCTTTTTCTACCGCTATGGGTTTGTAGCCAACTTCAGCATGGAGCTGCCCAGCTTTGGAGTTTCCGGAATTAATGAATCGGCTGACATGAGCATTGGAGTTACAGTGATAAAGAATAATATGATAAACAACGACCTTGGACCAGCAACAGCTCAGATGGCTCTTCAGCTGTTCATTAAGGACTACAGATACACCTACCGATGCCACAGAGGTGATACACAAATTCAAACTAGAAGATCATTTGAATTGAAGAAGCTGTGGGAGCAGACCCGCTCAAAGGCAGGACTGTTGGTTTCAGATGGAGGGCCGAATTTATACAACATCCGGAATCTTCACATTCCAGAAGTTGGCTTGAAGTGGGAGTTGATGGATGAAGATTATCAGGGAAGACTGTGTAACCCTCTGAACCCGTTTGTCAGTCATAAGGAAGTTGAATCCGTCAACAATGCTGTGGTAATGCCAGCCCATGGTCCAGCCAAGAGCATGGAATATGATGCCGTTGCAACTACACATTCATGGATTCCCAAGAGAAACCGCTCCATTCTCAACACTAGCCAAAGGGGAATTCTTGAGGATGAACAAATGTACCAGAAGTGCTGCACTCTATTCGAGAAATTCTTCCCTAGCAGTTCATACCGGAGGCCAGTTGGAATTTCCAGCATGATGGAGGCCATGGTGTCTAGGGCCCGAATTGATGCACGGATTGACTTCGAATCTGGAAGGATTAAGAAAGAAGAATTTGCTGAGATCTTGAAGATCTGTTCCACCATTGAAGAGCTCGGACGGCAAGGGAAGTAAATTTGGCTTGTCCTTCATGAAAAAATGCCTTGTTTCTACT
>AF144301 A/goose/Guangdong/1/1996 1996// 2 (PB1)
AGCAAAAGCAGGCAAACCATTTGAATGGATGTCAATCCGACTTTACTTTTCTTAAAAGTGCCAGCGCAAAATGCTATAAGTACCACATTCCCTTATACTGGAGATCCTCCATACAGCCATGGAACAGGAACAGGATACACCATGGACACAGTCAACAGAACACATCAATATTCAGAAAAGGGGAAATGGACAACGAACACAGAGACTGGAGCACCCCAACTCAATCCGATTGATGGACCACTACCTGAGGATAATGAGCCGAGTGGGTATGCACAAACAGATTGTGTATTGGAAGCAATGGCTTTCCTTGAAGAATCCCACCCAGGGATCTTTGAAAACTCGTGTCTTGAAACGATGGAAGTTGTTCAGCAAACAAGAGTGGATAAGCTGACCCAAGGTCGCCAAACCTATGACTGGACATTGAAAAGAAACCAGCCGGCTGCAACCGCTTTGGCCAACACTATAGAGGTCTTCAGATCGAATGGTCTAACAGCCAATGAATCGGGAAGGCTAATAGATTTCCTCAAAGACGTGATGGAATCAATGGATAAGGGAGAAATGGAAATAATAACACATTTCCAGAGAAAGAGAAGAGTGAGGGACAACATGACCAAGAAAATGGTCACACAAAGAACAATAGGGAAGAAAAAACAAAGGCTGAACAAAAGGAGCTACCTAATAAGAGCACTGACACTGAACACAATGACAAAAGACGCAGAAAGAGGCAAATTGAAGAGGCGGGCAATTGCAACACCCGGGATGCAAATCAGAGGATTCGTGTACTTTGTCGAAACACTAGCGAGGAGTATCTGTGAGAAACTTGAGCAATCTGGACTCCCCGTCGGAGGGAATGAAAAGAAGGCTAAATTGGCAAATGTCGTGAGGAAGATGATGACTAACTCACAAGATACAGAGCTCTCTTTTACAATTACTGGAGACAACACCAAATGGAATGAGAATCAGAACCCTCGGATGTTTCTAGCAATGATAACATACATCACAAGGAACCAACCTGAATGGTTTAGAAATGTCTTAAGCATTGCTCCTATAATGTTCTCAAACAAGATGGCAAGATTAGGGAAAGGATACATGTTCGAAAGTAAGAGCATGAAGCTACGGACACAAATACCAGCAGAAATGCTTGCAAGCATTGACTTGAAATACTTCAACGAATCAACGAGAAAGAAAATCGAGAAAATAAGACCTCTACTAATAGATGGCACAGCCTCATTGAGTCCTGGAATGATGATGGGCATGTTCAATATGCTGAGTACAGTCTTAGGAGTTTCAATCCTGAATCTTGGGCAGAAGAGGTACACCAAAACCACATACTGGTGGGACGGACTCCAATCCTCTGATGATTTCGCTCTCATAGTGAATGCACCAAATCATGAGGGAATAGAAGCAGGGGTGGATAGGTTCTATAGGACTTGCAAACTAGTTGGAATCAATATGACCAAGAAGAAGTCTTACATAAATCGGACAGGAACATGTGAATTCACAAGCTTCTTCTACCGCTATGGGTTCGTAGCCAACTTCAGTATGGAGCTGCCCAGCTTTGGAGTGTCTGGGATTAATGAATCGGCTGACATGAGCATTGGTGTTACAGTGATAAAGAACAATATGATGGACAACGACCTTGGACCAGCAACAGCTCAGATGGCTCTTCAGCTATTCATTAAGGACTACAGATACCCATACCGATGCCACAGGGGGGATACACAAATCCAAACGAGGAGATCATTCGAGCTGAAGAAGCTGTGGGAGCAGACCCGCTCAAAGGCAGGACTGTTGGTTTCAGATGGAGGACCAAACCCATACAATATCCGGAATCTCCACATTCCGGAGGCTGGCTTGAAGTGGGAATTGATGGATGAAGACTACCAGGGCAGACTGTGTAATCCTCTGAACCCGTTTGTTAGTCATAAGGAAATTGAGTCTGTCAACAATGCTGTGGTAATGCCAGCTCATGGCCCAGCCAAGAGCATGGAATATGATGCAGTTGCGACTACACATTCATGGATTCCCAAGAGGAATCGTTCCATTCTCAACACCAGCCAAAGGGGGATTCTTGAGGATGAACAGATGTATCAGAAGTGCTGCAATCTATTCGAGAAATTCTTCCCTAGCAGTTCATATCGGAGGCCAGTTGGAATTTCCAGCATGGTGGAGGCCATGGTGTCTAGGGCCCGAATTGATGCACGAATTGACTTCGAGTCTGGAAGGATTAAGAAAGAAGAGTTTGCTGAGATCATGAAGATCTGTTCCACCATTGAAGAGCTCGGACGGCAAAAATAGTGAATTTAGCTTGTCCTTCATGAAAAAATGCCTTGTTTCTACT
>AF258526 A/Hong Kong/427/1998 1998// 2 (PB1)
AGCGAAAGCAGCGAAACCATTTGAATGGATGTCAATCCGACCTTACTTTTCTTAAAAGTGCCAGCACAAAATGCCATAAGCACAACTTTCCCCTATACTGGAGACCCCCCTTACAGCCATGGGACAGGGACAGGGTACACAATGGATACAGTCAACAGGACACATCAGTACTCAGAAAGAGGAAGATGGACAAAAAATACCGAAACTGGAGCACCGCAACTCAACCCGATTGATGGGCCATTACCAAAAGACAATGAACCAAGTGGCTATGCCCAAACAGATTGTGTATTAGAAGCAATGGCTTTCCTTGAGGAATCCCACCCTGGTATTTTTGAAAACTCATGTATTGAAACGATGGAGGCTGTTCAGCAAACAAGAGTGGACAAACTGACACAAGGAAGACAGACCTATGACTGGACTCTAAATAGAAACCAGCCTGCTGCCACCGCATTGGCCAACACTATAGAAGTGTTCAGATCAAACGGCCTCATAGCAAATGAGTCTGGGAGGCTAATAGACTTCCTTAAAGATGTAATGGAGTCAATGGACAAAGAAGAAGTAGAGATCACAACTCACTTTCAGAGAAAGAGAAGAGTGAGAGACAATGTAACTAAAAAAATGGTGACACAAAGAACAATAGGCAAAAAGAAACATAAATTGGACAAAAGAAGTTATCTAATTAGGGCATTAACCCTGAACACAATGACCAAAGATGCTGAGAGGGGGAAACTAAAACGTAGAGCAATTGCAACCCCAGGAATGCAGATAAGGGGGTTTGTATACTTTGTTGAGACACTAGCAAGGAGCATATGTGAGAAACTTGAACAATCAGGGTTGCCAGTTGGAGGAAATGAGAAGAAAGCAAAGTTAGCAAATGTTGTAAGGAAAATGATGACCAACTCTCAGGACACTGAAATTTCTTTCACTATCACTGGAGATAACACAAAATGGAACGAAAATCAGAACCCTAGAATGTTTTTGGCTATGATCACATATATAACCAGAAATCAGCCTGAATGGTTCAGAAACATTCTAAGTATTGCTCCAATAATGTTTTCAAACAAAATGGCGAGACTAGGTAAGGGGTACATGTTTGAAAGCAAGAGTATGAAGCTGAGAACTCAAATACCTGCAGAAATGCTGGCCAACATAGATTTGAAATATTTCAATGATTCAACAAAAAAGAAAATTGAAAAAATCCGGCCACTATTAATAGATGGAACTGCATCACTGAGCCCTGGAATGATGATGGGCATGTTCAATATGTTGAGCACTGTCTTGGGCGTCTCCATCCTGAATCTTGGGCAAAAGAGATACACCAAGACTACTTACTGGTGGGATGGTCTTCAATCGTCTGATGATTTCGCTCTGATTGTGAATGCACCCAACTATGCAGGAATTCAAGCTGGAGTTGACAGGTTTTATCGAACCTGTAAGCTGCTCGGAATTAATATGAGCAAAAAGAAGTCTTACATAAACAGGACAGGTACTTTTGAATTCACAAGCTTTTTCTATCGTTATGGGTTCGTTGCCAATTTCAGCATGGAACTTCCTAGTTTTGGGGTATCTGGGGTCAATGAGTCTGCAGACATGAGTATTGGAGTCACTGTCATCAAAAACAATATGATAAACAATGATCTTGGTCCAGCAACTGCCCAAATGGCCCTTCAGTTATTCATCAAAGATTACAGGTATACGTATCGATGCCACAGAGGTGACACACAGATACAAACCCGGAGATCGTTTGAGATAAAAAAACTGTGGGACCAAACCCGTTCTAAAGCTGGGCTGTTGGTCTCTGATGGAGGCCCCAATTTATATAATATTAGAAATCTCCACATTCCTGAAGTCTGCTTGAAATGGGAGTTGATGGATGAGGATTACCAGGGACGTTTATGCAATCCATTGAACCCTTTTGTCAGTCATAAAGAAATTGAATCCATGAACAATGCAGTGATGATGCCGGCACATGGTCCAGCCAAAAATATGGAGTATGACGCTGTTGCAACAACGCACTCCTGGGTCCCCAAAAGGAATCGATCCATTTTGAATACGAGCCAAAGAGGAATACTTGAGGATGAGCAAATGTATCAAAGGTGCTGCAATTTGTTTGAAAAGTTCTTCCCAAGCAGCTCATATAGAAGACCAGTTGGAATATCCAGTATGGTAGAGGCTATGGTTTCCAGAGCCCGAATCGATGCACGGATTGATTTCGAATCTGGAAGGATAAAGAAAGAAGAGTTCGCTGAGATCATGAAGACCTGTTCCACCATTGAAGACCTCAGACGGCAAAAGTAGGGAATTTGGCTTGTCCTTCATGAAAAAATGCCTTGTTCCTACT
>AF258527 A/Hong Kong/470/1997 1997// 2 (PB1)
AGCGAAAGCAGCGAAACCATTTGAATGGATGTCAATCCGACCTTACTTTTCTTAAAAGTGCCAGCACAAAATGCTATAAGCACAACTTTTCCTTATACTGGAGACCCTCCTTACAGCCATGGGACAGGAACAGGGTACACCATGGACACAGTCAACAGGACACATCAGTACTCAGAAAGAGGAAGATGGACAAAAAATACCGAAACTGGAGCACCGCAACTCAACCCAATTGATGGGCCACTACCAAAAGACAATGAACCAAGTGGCTATGCCCAAACAGATTGTGTATTAGAAGCAATGGCTTTCCTTGAGGAATCCCATCCTGGTATTTTTGAAAACTCTTGTATTGAAACAATGGAGGTTGTTCAGCAAACAAGGGTGGACAAACTGACACAAGGCAGACAGACCTATGACTGGACTCTAAATAGAAACCAGCCTGCTGCCACAGCATTGGCCAACACTATAGAAGTGTTCAGATCAAACGGTCTCATAGCAAATGAATCTGGGAGGCTAATAGACTTCCTTAAGGACGTAATGGAGTCAATGGACAAAGAAGAAGTAGAGATCACAACTCATTTTCAGAGAAAGAGGAGAGTGAGAGACAATGTAACTAAAAAAATGGTGACCCTAAGAACAATAGGCAAAAAGAAACATAAATTAGACAAAAGAAGTTACCTAATTAGGGCATTAACCCTGAACACAATGACCAAAGATGCTGAGAGGGGGAAACTAAAACGTAGAGCAATTGCAACCCCAGGAATGCAAATAAGGGGGTTTGTATACTTTGTTGAGACACTGGCAAGGAGCATATGTGAAAAGCTTGAACAATCAGGGTTGCCAGTTGGAGGAAATGAAAAGAAAGCAAAGTTAGCAAATGTTGTAAGGAAGATGATGACCAACTCCCAGGACACTGAAATTTCTTTCACCATCACTGGAGATAACACAAAATGGAACGAAAATCAAAACCCTAGAATGTTCTTGGCCATGATCACATATATAACCAAAAATCAGCCTGAATGGTTCAGAAATATTCTAAGTATTGCTCCAATAATGTTTTCAAACAAAATGGCGAGACTAGGTAAGGGGTACATGTTTGAAAGCAAGAGTATGAAACTGAGAACTCAAATACCTGCAGAGATGCTAGCCAACATAGATTTGAAGTATTTCAATGATTCAACAAAAAAGAAAATTGAAAAAATCCGGCCATTATTAATAGATGGAACTGCATCATTGAGTCCTGGAATGATGATGGGCATGTTCAATATGTTAAGCACTGTCTTAGGCGTCTCCATTCTGAATCTTGGGCAAAAGAGATACACCAAGACTACTTACTGGTGGGATGGTCTTCAATCGTCTGATGATTTTGCTCTGATTGTGAATGCACCCAACTATGCAGGAATTCAAGCTGGAGTTGACAGGTTTTATCGAACCTGTAAGCTGCTCGGGATTAATATGAGCAAAAAGAAGTCTTACATAAACAGAACAGGTACCTTTGAATTCACGAGCTTTTTCTATCGTTATGGGTTTGTTGCCAATTTCAGCATGGAGCTTCCTAGTTTTGGGGTGTCTGGGGTCAATGAGTCTGCAGACATGAGTATTGGAGTCACTGTCATCAAAAACAATATGATAAACAATGACCTTGGCCCAGCAACTGCTCAAATGGCCCTTCAGTTATTTATCAAAGATTACAGGTACACGTATCGATGCCACAGAGGTGACACACAAATACAAACCCGGAGATCATTTGAGATAAAGAAACTATGGGACCAAACCCGCTCCAAAGCTGGGCTGTTAGTCTCTGATGGAGGCCCCAATTTATATAACATTAGAAATCTCCACATTCCTGAAGTCTGCTTGAAATGGGAGTTGATGGATGAGGATTACCAGGGGCGTTTATGCAACCCATTGAATCCGTTTGTCAGTCATAAAGAGATTGAATCAGTGAACAATGCAGTGATGATGCCGGCACATGGTCCAGCCAAAAATATGGAGTATGACGCTGTTGCAACAACACACTCCTGGGTTCCCAAAAGGAATCGATCCATTTTGAATACGAGCCAAAGGGGGATACTTGAGGATGAGCAAATGTATCAGAGGTGCTGCAGTTTATTTGAAAAATTCTTCCCAAGTAGCTCATACAGAAGACCAGTTGGAATATCCAGTATGGTAGAGGCTATGGTTTCCAGAGCCCGAATTGATGCACGGATTGATTTCGAATCTGGAAGGATAAAGAAAGAGGAGTTCGCTGAGATCATGAAGACCTGTTCTACCATTGAAGACCTCAGACGGCAAAAATAGGGAATTTGGCTTGTCCTTCATGAAAAAATGCCTTGTTCCTACT
>AF258816 A/Hong Kong/1073/99 1999// 2 (PB1)
AGCAAAAGCAGGCAAACCATTTGAATGGATGTCAATCCGACTTTACTTTTCTTAAAAGTGCCAGCGCAAAATGCAATAAGTACCACATTCCCTTATACTGGAGATCCCCCATATAGCCATGGAACAGGAACAGGATACACCATGGACACAGTCAACAGAACACATCAATATTCAGAAAAAGGGAGGTGGACAACAAACACAGAGACCGGAGCACCCCAACTCAACCCTATTGATGGACCATTACCTGAAGACAATGAGCCGAGCGGGTATGCACAAACAGATTGTGTATTGGAAGCAATGGCTTTCCTTGAAGAATCCCACCCAGGGCTCTTTGAAAACTCATGTCTTGAAACGATGGAAGTTGTCCAGCAAACGAGAGTGGATAAGCTGACCCAAGGTCGCCAGACTTATGACTGGACATTGAATAGAAACCAGCCGGCTGCAACTGCTTTGGCCAACACCATAGAGGTATTCAGATCGAACGGTCTAACAGCCAATGAGTCAGGAAGGTTAATAGATTTCCTCAAGGACGTAATGGAATCAATGGATAAGGAAGAAATGGAAATAACAACACATTTCCAGAGAAAGAGAAGAGTGAGGGACAACATGACCAAGAAAATGGTCACACAAAGAACAATAGGGAAGAAGAAGCAAAAGCTGACAAAAAAGAGCTACCTAATAAGAGCACTGACACTGAACACAATGACAAAAGATGCTGAAAGGGGAAAATTGAAAAGACGAGCGATTGCAACACCCGGAATGCAAATCAGAGGATTCGTGCACTTTGTCGAAGCACTAGCAAGGAGCATCTGTGAAAAACTTGAGCAATCTGGACTCCCCGTTGGAGGGAATGAGAAGAAGGCTAAATTGGCAAATGTTGTGAGAAAGATGATGACTAACTCACAAGACACAGAGCTCTCCTTTACAGTTACCGGAGACAACACCAAATGGAATGAGAATCAGAATCCTCGAATATTTCTAGCAATGATAACATACATCACAAGGAACCAACCTGAATGGTTTAGAAATGTCTTGAGCATTGCCCCTATAATGTTCTCAAATAAAATGGCGAGGTTAGGAAAAGGATACATGTTCGAGAGTAAGAGCATGAAGCTACGGACACAAATACCAGCAGAAATGCTTGCAAACATTGACTTGAAATACTTCAACGAATCGACGAGAAAGAAAATTGAGAAAATAAGACCTCTACTAATAGAGGGCACAGCCTCATTGAGTCCAGGGATGATGATGGGCATGTTTAATATGCTAAGTACGGTCTTAGGAGTCTCAATCTTAAATCTTGGGCAGAAGAGGTACACCAAAACCACATACTGGTGGGATGGGCTCCAATCCTCTGATGATTTCGCTCTCATAGTGAATGCACCAAATCATGAGGGAATACAAGCAGGAGTGGATAGATTCTATAGGACTTGCAAGCTAGTTGGAATCAACATGAGCAAAAAGAAGTCTTACATAAATCGGACAGGAACATTTGAGTTCACAAGCTTTTTCTACCGCTATGGGTTTGTAGCCAACTTCAGCATGGAGCTGCCCAGCTTTGGAGTTTCCGGAATTAATGAATCGGCTGACATGAGCATTGGAGTTACAGTGATAAAGAATAATATGATAAACAACGACCTTGGACCAGCAACAGCCCAGATGGCTCTTCAGCTGTTCATTAAAGACTACAGATACACCTACCGATGCCACAGAGGTGATACACAAATTCAAACTAGAAGATCATTTGAATTGAAGAAGCTGTGGGAGCAGACCCGCTCAAAGGCAGGACTGTTGGTTTCAGATGGAGGGCCGAATTTATACAACATCCGGAATCTTCACATTCCAGAAGTTTGCTTGAAGTGGGAGTTGATGGATGAAGATTACCAGGGAAGACTGTGTAACCCTCTGAACCCGTTTGTCAGTCATAAGGAAGTTGAATCCGTCAACAATGCTGTGGTAATGCCAGCCCATGGTCCGGCCAAGAGCATGGAATATGATGCCGTTGCAACTACACATTCATGGATTCCCAAGAGAAATCGCTCCATTCTCAACACTAGCCAAAGGGGAATTCTTGAGGATGAACAAATGTACCAGAAGTGCTGCACTCTATTCGAGAAATTCTTCCCTAGCAGTTCATATCGGAGGCCAGTTGGAATTTCCAGCATGATGGAGGCCATGGTGTCTAGGGCCCGAATTGATGCACGGATTGACTTCGAGTCTGGAAGGATTAAGAAAGAAGAATTTGCTGAGATCTTGAAGATCTGTTCCACCATTGAAGAGCTCGGACGGCAAGGGAAGTGAATTTGGCTTGTCCTTCATGAAAAAATGCCTTGTTTCTACT
>AF258820 A/Hong Kong/483/1997 1997// 2 (PB1)
AGCAAAAGCAGGCAAACCATTTGAATGGATGTCAATCCGACTTTACTTTTCTTAAAAGTGCCAGCGCAGAATGCCATAAGTACCACATTCCCTTATACTGGAGATCCCCCATACAGCCATGGAACAGGAACAGGATACACCATGGACACAGTCAACAGAACACATCAATATTCAGAAAAAGGGAGGTGGACAACAAACACAGAGACCGGAGCACCCCAACTCAACCCTATTGATGGACCATTACCTGAAGATAACGAGCCGAGCGGGTATGCACAAACAGATTGTGTATTGGAAGCAATGGCTTTCCTTGAAGAGTCCCACCCAGGACTCTTTGAAAACTCATGTCTTGAAACGATGGAAGTTGTCCAGCAAACGAGAGTGGATAAGCTGACCCAAGGTCGCCAGACCTATGACTGGACATTGAACAGAAACCAGCCGGCTGCAACTGCTTTGGCCAACACCATAGAAGTATTCAGATCGAACGGTCTAACAGCCAATGAGTCAGGAAGGCTAATAGATTTCCTTAAGGACGTAATGGAATCAATGGATAAGGAAGAAATGGAAATAACAACACATTTCCAGAGAAAGAGGAGAGTGAGGGACAACATGACCAAGAAAATGGTCACACAAAGAACAATAGGGAAGAAGAAGCAAAGGCTGACAAAAAAGAGCTACCTAATAAGAGCACTGACACTGAACACAATGACAAAAGATGCTGAAAGGGGAAAATTGAAAAGGCGAGCGATTGCAACACCCGGAATGCAAATCAGAGGATTCGTACACTTTGTCGAAGCATTAGCAAGGAGCATCTGTGAAAAACTTGAGCAATCTGGACTCCCCGTTGGAGGGAATGAGAAGAAGGCTAAATTGGCAAATGTTGTGAGAAAGATGATGACTAACTCACAAGATACAGAGCTCTCCTTTACAGTTACCGGAGACAACACCAAATGGAATGAGAATCAGAATCCTCGAATATTTCTAGCAATGATAACATACATCACAAGGAACCAACCTGAATGGTTTAGAAATGTCTTGAGCATTGCCCCTATAATGTTCTCAAATAAGATGGCGAGGTTAGGGAAAGGATACATGTTCGAGAGTAAGAGCATGAAGCTACGGACACAAATACCAGCAGAAATGCTTGCGAACATTGACTTAAAATACTTCAACGAATCAACGAGAAAGAAAATTGAGAAAATAAGACCTCTACTAATAGAGGGCACAGCCTCATTGAGTCCAGGGATGATGATGGGCATGTTTAACATGCTAAGTACGGTCTTAGGAGTCTCAATCTTAAATCTTGGGCAGAAGAGGTACACCAAAACCACATATTGGTGGGATGGGCTCCTATCCTCTGATGATTTCGCTCTCATAGTGAATGCACCAAATCATGAAGGGATTCAAGCCGGAGTGGATAGATTCTATAGGACTTGCAAACTAGTTGGAATCAACATGAGCAAAAAGAAGTCTTACATAAATCGGACAGGAACATTTGAGTTCACAAGCTTTTTCTACCGCTATGGGTTTGTAGCCAACTTCAGCATGGAGCTGCCCAGTTTTGGAGTTTCCGGAATTAATGAATCGGCTGACATGAGCATTGGAGTTACAGTGATAAAGAATAATATGATAAACAACGACCTTGGACCAGCAACAGCTCAGATGGCTCTTCAGCTGTTCATTAAGGACTACAGATACACCTACCGATGCCACAGAGGTGATACACAAATTCAAACTAGAAGATCATTTGAATTGAAGAAGCTGTGGGAGCAGACCCGCTCAAAGGCAGGACTGTTGGTTTCTGATGGAGGGCCGAATTTATACAACATCCGGAATCTTCACATTCCAGAAGTTTGCTTGAAGTGGGAGTTGATGGATGAAGATTACCAGGGAAGACTGTGTAACCCTCTGAACCCGTTTGTCAGTCATAAAGAAGTTGAATCCGTCAACAATGCTGTGGTAATGCCAGCCCATGGTCCAGCCAGGAGCATGGAATATGATGCCGTTGCAACTACACATTCATGGATTCCCAAGAGAAACCGCTCCATTCTCAACACTAGCCAAAGGGGAATTCTTGAGGATGAACAAATGTACCAGAAGTGCTGCACTTTATTCGAGAAGTTCTTCCCTAGCAGTTCATACCGGAGGCCAGTTGGAATTTCCAGCATGATGGAGGCCATGGTGTCTCGGGCCCGAATTGATGCACGGATTGACTTCGAGTCTGGAAGGATTAAGAAAGAAGAATTTGCTGAGATCTTGAAGATCTGTTCCACCATTGAAGAGCTCGGACGGCAAGGGAAGTGAATTTGGCTTGTCCTTCATGAAAAAATGCCTTGTTTCTACT
>AF258822 A/Hong Kong/497/97 1997// 2 (PB1)
AGCAAAAGCAGGCAAACCATTTGAATGGATGTCAATCCGACTCTACTTTTCCTGAAAGTTCCAGCGCAAAATGCCATAAGCACCACATTCCCTTATACTGGAGATCCTCCATACAGCCATGGAACAGGAACAGGGTACACCATGGACACAGTCAACAGAACACACCAATATTCAGAAAAGGGGAAGTGGACGACAAATACAGAAACTGGGGCACCCCAACTCAACCCAATTGATGGACCACTACCTGAGGATAATGAGCCAAGTGGATATGCACAAACAGACTGTGTCCTGGAGGCTATGGCCTTCCTTGAAGAATCCCACCCAGGGATCTTTGAGAACTCATGCCTTGAAACAATGGAATTCGTTCAACAAACAAGGGTGGACAAACTAACTCAAGGTCGCCAGACTTATGATTGGACATTAAACAGAAATCAACCGGCAGCAACTGCATTAGCCAACACCATAGAAGTTTTTAGATCGAATGGTCTAACAGCTAATGAATCAGGAAGGCTAATAGATTTCCTCAAGGATGTGATGGAATCAATGGATAAAGAGGAAATAGAGATAACAACACACTTTCAAAGAAAAAGGAGATTAAGAGACAACATGACCAAGAAAATGGTCACACAAAGAACAATAGGAAAGAAAAAACAAAGAGTGAATAAGAGAGGCTATCTAATAAGAGCTTTGACATTGAACACGATGACCAAAGATGCAGAGAGAGGTAAATTAAAAAGAAGGGCTATTGCAACACCCGGGATGCAAATTAGAGGGTTCGTGTACTTCGTTGAAACTTTAGCTAGAAGCATTTGCGAAAAGCTTGAACAGTCTGGACTTCCGGTTGGGGGTAATGAAAAGAAGGCCAAACTGGCAAATGTTGTGAGAAAGATGATGACTAATTCACAAGACACAGAGCTTTCTTTCACAATCACTGGGGACAACACTAAGTGGAATGAAAATCAAAACCCTCGAATGTTCTTGGCGATGATTACATATATCACAAAAAATCAACCTGAGTGGTCCAGAAACATCCTGAGCATCGCACCAATAATGTTCTCATACAAAATGGCAAGACTAGGAAAAGGATCCATGTTCGAGAGTAAGAGAATGAAGCTCCGAACACAAATACCCGCAGAAATGCTAGCAAGCATCGACCTGAAATATTTCAATGAATCAACAAGGAAGACTATTGAGAAAATAAGGCCTCTTCTAATAGATGGCACAGCATCATTGAGCCCTGGGATGATGATGGGCATGTTCAACATGCTAAGTACGGTTTTAGGAGTCTCGATACTGAATCTTGGACAAAAGAAATACACCAAGACAACATACTGGTGGGATGGGCTCCAATCCTCCGACGATTTTGCCCTCATAGTGAATGCACCAAATCATGAGGGAATACAAGCAGGAGTGGATAGATTCTACAGGACCTGCAAGTTAGTGGGAATCAACATGAGCAAAAAGAAGTCCTATATAAATAAAACAGGGACATTTGAATTCACAAGCTTTTTTTATCGCTATGGATTTGTGGCTAATTTTAGCATGGAGCTGCCCAGTTTTGGAGTGTCTGGAATTAATGAATCAGCTGATATGAGCATTGGAGTAACAGTGATAAAGAACAACATGATAAACAATGACCTAGGACCAGCAACAGCCCAGATGGCTCTTCAATTGTTCATCAAAGACTACAGATATACATATAGGTGCCATAGAGGAGACACACAAATTCAGACGAGAAGATCATTCGAGCTAAAGAAGCTGTGGGATCAAACCCAATCAAAGGCAGGACTATTAGTATCAGATGGAGGACCAAACTTATACAATATCCGGAATCTTCACATTCCTGAAGTCTGCTTAAAGTGGGAGCTAATGGATGAGGATTATCGGGGAAGACTTTGTAATCCCCTGAATCCCTTTGTCAGCCACAAAGAGATTGAGTCTGTAAACAATGCTGTAGTGATGCCAGCCCATGGTCCAGCCAAAAGTATGGAATATGATGCCGTTGCAACTACACACTCCTGGATTCCCAAGAGGAACCGCTCTATTCTCAACACAAGCCAAAGGGGAATTCTTGAGGATGAACAGATGTACCAGAAATGCTGCAACTTGTTCGAGAAATTTTTCCCCAGTAGTTCATATAGGAGACCGGTTGGAATTTCTAGCATGGTGGAGGCCATGGTGTCTAGGGCCCGGATTGATGCCAGAATTGACTTCGAGTCTGGACGGATTAAGAAGGAAGAGTTCTCTGAGATCATGAAGATCTGTTCCACCATTGAAGAACTCAGACGGCAAAAATAATGAATTTAGCTTGTCCTTCATGAAAAAATGCCTTGTTTCTACT
>AF258826 A/Hong Kong/542/97 1997// 2 (PB1)
AGCAAAAGCAGGCAAACCATTTGAATGGATGTCAATCCGACTTTACTTTTCTTAAAAGTGCCAGCGCAAAATGCCATAAGTACCACATTCCCTTATACTGGAGATCCCCCATACAGCCATGGAACAGGAACAGGATACACCATGGACACAGTCGACAGAACACATCAATATTCAGAAAAAGGGAGGTGGACAACAAACACAGAGACCGGAGCACCCCAACTCAACCCTATTGATGGACCATTACCTGAAGATAACGAGCCGAGCGGGTATGCACAAACAGATTGTGTATTGGAAGCAATGGCTTTCCTTGAAGAGTCCCACCCAGGACTCTTTGAAAACTCATGTCTTGAAACGATGGAAGTTGTCCAGCAAACGAGAGTGGATAAGCTGACCCAAGGTCGCCAGACCTATGACTGGACATTGAACAGAAACCAGCCTGCTGCAACTGCTTTGGCCAACACCATAGAAGTATTCAGATCAAACGGTCTAACAGCCAATGAGTCAGGAAGGCTAATAGATTTCCTCAAGGACGTAATGGAATCAATGGATAAGGAAGAAATGGAAATAACAACACATTTCCAGAGAAAGAGAAGAGTGAGGGACAACATGACCAAGAAAATGGTCACACAAAGAACAATAGGGAAGAAGAAGCAAAGGCTGACAAAAAAGAGCTACCTAATAAGAGCACTGACACTGAACACAATGACAAAAGATGCTGAAAGGGGAGAATTGAAAAGGCGAGCGATTGCAACACCCGGAATGCAAATCAGAGGATTCGTGCACTTTGTCGAAGCATTAGCAAGGAGCATCTGTGAGAAACTTGAGCAATCTGGACTCCCCGTTGGAGGGAATGAGAAGAAGGCTAAATTGGCAAATGTTGTAAGAAAGATGATGACTAACTCACAAGATACAGAGCTCTCCTTTACAGTTACCGGAGACAACACCAAATGGAATGAGAATCAGAATCCTCGAATATTTCTAGCAATGATAACATACATCACAAGGAACCAACCTGAATGGTTTAGAAATGTCTTGAGCATTGCCCCTATAATGTTCTCAAATAAGATGGCGAGGTTAGGGAAAGGATACATGTTCGAGAGTAAGAGCATGAAGCTACGGACACAAATACCAGCAGAAATGCTTGCAAACGTTGACTTGAAATACTTCAACGAATCAACGAGAAAGAAAATTGAGAAAATAAGACCTCTACTAATAGAGGGCACAGCCTCATTGAGTCCAGGGATGATGATGGGCATGTTTAATATGCTAAGTACGGTCTTAGGAGTCTCAATCTTAAATCTCGGGCAGAAGAGGTACACCAAAACCACATACTGGTGGGATGGGCTCCAATCCTCTGATGATTTCGCTCTCATTGTGAATGCACCAAATCATGAAGGAATTCAAGCCGGAGTGGATAGATTCTATAGGACTTGCAAACTAGTTGGAATCAACATGAGCAAAAAGAAATCTTATATAAATCGGACAGGGACATTTGAGTTCACAAGCTTTTTCTACCGCTATGGGTTTGTAGCCAACTTCAGCATGGAGCTGCCCAGCTTTGGAGTTTCCGGAATTAATGAATCGGCTGACATGAGCATTGGAGTTACAGTGATAAAGAATAACATGATAAACAACGACCTTGGACCAGCAACAGCTCAGATGGCTCTTCAGCTGTTCATTAAGGACTACAGATACACCTACCGATGCCACAGAGGTGATACACAAATTCAAACTAGAAGATCATTTGAATTGAAGAAGCTGTGGGAGCAGACCCGCTCAAAGGCAGGACTGTTGGTTTCTGATGGAGGGCCGAATTTATACAACATCCGGAATCTTCACATTCCGGAAGTTTGCTTGAAGTGGGAGTTGATGGATGAAGATTACCAGGGAAGACTGTGTAACCCTCTGAACCCGTTTGTCAGTCATAAGGAAGTTGAATCCGTCAACAATGCTGTGGTAATGCCAGCCCATGGTCCAGCCAAGAGCATGGAATATGATGCCGTTGCAACTACACATTCATGGATTCCCAAGAGAAACCGCTCCATTCTCAACACTAGCCAAAGGGGAATTCTTGAGGATGAACAAATGTACCAGAAGTGCTGCACTCTATTCGAGAAATTCTTCCCTAGCAGTTCATACCGGAGGCCAGTTGGAATTTCCAGCATGATGGAGGCCATGGTGTCTCGGGCCCGAATTGATGCACGGATTGACTTCGAGTCTGGAAGGATTAAGAAAGAAGAATTTGCTGAGATCTTGAAGATCTGTTCCACCATTGAAGAGCTCGGACGGCAAGGGAAGTGAATTTGGCTTGTCCTTCATGAAAAAATGCCTTGTTTCTACT
>AF262210 A/chicken/Taiwan/7-5/99 1999// 2 (PB1)
AGCAAAAGCAGGCAAACCATTTGAATGGATGTCAATCCGACTTTACTTTTCTTGAAAGTACCAGCGCAAAATGCTATAAGTACTACATTCCCTTATACTGGAGATCCTCCATACAGCCATGGAACAGGAACAGGGTACACCATGGACACAGTCAATAGAACACATCAATACTCAGAGAAAGGAAAATGGACAACAAACACAGAGACTGGAGCACCCCAACTCAATCCAATTGATGGACCACTACCCGAGGATAATGAGCCAAGCGGATACGCACAAACAGATTGTGTGTTGGAAGCAATGGCTTTCCTTGAAAAATCCCACCCAGGGATCTTTGAAAACTCATGCCTTGAAACGATGGAAGTTGTTCAGCAAACAAGAGTGGATAAACTGACCCAAGGCCGCCAGACCTATGACTGGACATTGAATAGAAACCAGCCGGCTGCAACTGCTTTGGCCAACACTATAGAGGTCTTCAGATCGAACGGTCTAACAGCCAATGAATCGGGGAGTCTAATAGATTTCGTCAAGGATGTAATGGAATCAATGGACAAAGAAAAAATGGAAATAACAACACATTTCCAGAGAAAGAGAAGAGTAAGGGGCAATATGACCAAGAAAATGGTCACACAAAGAACAATAGGGAAGAAGAAGCAGAGGCTAAACAAGAGGAGCTACTTAATAAGAGCATTGACATTGAACACAATGACAAAAGATGCAGAAAGAGGCAAATTGAAGAGGCGAGCAATTGCAACACCAGGAATGCAGATCAGAGGATTCGTGTACTTTGTTGAAACATTAGCGAGGAGCATCTGTGAGAAACTTGAACAGTCTGGGCTCCCTGTTGGAGGGAATGAAAAGAAGGCTAAATTGGCAAATGTCGTAAGAAAGATGATGACTAACTCACAAGATACAGAACTCTCCTTTACAATTACTGGAGACAATACCAAATGGAATGAGAATCAGAATCCTCGGATGTTTCTGGCAATGATAACATACATCACAAGAAGCCAGCCTGAATGGTTTAGAAATGTCTTGAGCATTGCCCCTATAATGTTCTCAAACAAAATGGCAAGATTAGGAAAAGGATACATGTTCGAGAGTAAGAGCATGAAGCTACGCACACAAATACCAGCAGAGATGCTTGCAAACATTGACCTGAAGTACTTCAACGAATCAACAAGAAAGAAAATCGAAAAAATAAGGCCTCTCTTAATAGATGGCACAGCCTCATTGAGTCCTGGAATGATGATGGGCATGTTCAATATGCTGAGTACAGTCTTAGGAGTCTCAATCCTGAATCTTGGGCAAAAGAGGTATACTAGAACCACATACTGGTGGGATGGACTCCAATCCTCTGATGATTTCGCTCTAATAGTGAATGCACCGAATCATGAAGGAATACAAGCAGGAGTGGATAGGTTCTATAGGACCTGCAAACTGGTTGGGATCAATATGAGCAAAAAGAAGTCTTACATAAATCGAACAGGGACATTTGAGTTCACAAGCTTTTTCTACCGCTATGGATTTGTAGCCAACTTCAGTATGGAGTTGCCCAGCTTTGGGGTGTCTGGGATTAACGAATCAGCTGACATGAGCATTGGAGTTACAGTGATAAAGAACAATATGATAAACAACGACCTTGGACCAGCAACAGCTCAGATGGCTCTTCAGCTGTTCATCAAGGACTACAGATACACATATCGGTGTCACAGGGGTGATACACAAATCCAAACAAGGAGGTCATTCGAGCTGAAGAGGCTGTGGGAGCAGACCCGCTCAAAGGCAGGACTGTTGGTTTCAGATGGAGGACCAAACCTGTACAACATCCGGAATCTCCACATCCCAGAGGTCTGCCTGAAGTGGGAACTAATGGATGAAGATTACCAGGGTAGGTTGTGTAATCCTCTGAACCCGTTTGTCAGTCATAAGGAAATTGAGTCCGTAAACAATGCTGTGGTAATGCCAGCCCATGGCCCAGCCAAGAGCATGGAATATGATGCTGTTGCGACTACACACTCATGGATCCCTAAGAGGAACCGTTCCATTCTCAATACCAGCCAGAGGGGGATTCTTGAGGATGAACAGATGTACCAGAAGTGTTGTAATCTATTTGAGAAGTTCTTCCCTAGTAGTTCATACAGGAGGCCGGTTGGGATTTCTAGTATGGTAGAGGCCATGGTGTCTAGGGCCCGAATTGATGCACGAATTGACTTCGAGTCTGGAAGGATTAAAAAAGAAGAGTTTGCTGAGATCATGAAGATCTGTTCCACCATTGAAGAGCTCAGACGGCAAAAATAGTGAAGTTCGCTTGTCCTTCATGAAAAAATGCCTTGTTTCTACT
>AF285891 A/swine/Ontario/01911-1/99  1999// 2 (PB1)
AGCAAAAGCAGGCAAACCATTTGAATGGATGTCAATCCGACTTTACTTTTCTTGAAAGTTCCAGCGCAAAATGCCATAAGCACCACATTCCCATATACTGGAGATCCTCCATACAGCCATGGAACAGGAACGGGATACACCATGGACACAGTCAACAGAACACATCAATATTCAGAAAAGGGGAAATGGACAACAAACACAGAAACTGGAGCACCACAACTTAACCCAATTGATGGACCATTGCCTGAGGATAACGAGCCAAGTGGATATGCACAAACAGACTGTGTCCTGGAAGCAATGGCTTTCCTTGAAGAGTCCCACCCAGGAATCTTTGAAAACTCGTGTCTTGAAACGATGGAAGTTGTTCAGCAGACAAGAGTGGACAAGCTGACCCAAGGTCGCCAGACCTATGATTGGACACTGAACAGGAATCAGCCGGCTGCAACTGCATTAGCTAATACTATAGAGGTCTTCAGATCGAACGGTTTCATGGCCAATGAATCAGGAAGGCTAATAGATTTCCTCAAGGATGTGATGGAATCAATGGATAAAGAGGAGATGGAAATAACAACGCACTTTCAAAGAAAAAGAAGAATAAGGGACAACATGACCAAGAAAATGGTCACACAAAGAACAATAGGAAAGAAGAAGCAGAGATTAAACAAGAGAAGCTATCTAATAAGAGCATTGACACTGAACACAATGACAAAAGACGCTGAGAGAGGTAAGTTAAAGAGAAGAGCAATTGCAACACCTGGGATGCAAATCAGAGGATTTGTGTATTTTGTTGAAACATTAGCGAGGAGCATTTGTGAGAAGCTCGAGCAATCTGGACTCCCAGTCGGAGGCAATGAGAAGAAGGCTAAATTGGCGAACGTCGTGAGGAAAATGATGACTAACTCACAAGACACAGAGCTCTCTTTCACAATCACTGGAGACAACACCAAATGGAATGAAAATCAGAACCCTAGAATGTTTCTGGCAATGATAACATACATAACAAGAAATCAACCTGAATGGTTTAGGAATGTTTTGAGCATTGCACCTATAATGTTTTCGAATAAAATGGCAAGGCTAGGGAAAGGATACATGTTCGAGAGCAAGAGTATGAAGCTTCGAACACAGATACCAGCAGAAATGCTAGCAAATATTGACTTGAAATATTTCAATGAGTCAACAAAAAAGAAGATAGAGAAGATAAGACCTCTTCTAATAGATGGCACAGCCTCATTGAGTCCTGGAATGATGATGGGCATGTTCAACATGCTAAGTACAGTTTTAGGAGTTTCAATCCTAAATCTGGGACAAAAGAGATACACCAAAACAACGTATTGGTGGGACGGACTCCAATCTTCTGATGACTTTGCTCTCATAGTGAATGCACCGAATCATGAGGGAATACAAGCAGGAGTAGATAGATTCTACAGGACTTGCAAGCTAGTCGGAATCAATATGAGCAAAAAGAAGTCCTACATAAACAGAACAGGAACATTTGAATTCACAAGCTTTTTCTATCGATATGGATTTGTAGCCAATTTTAGCATGGAGCTGCCCAGCTTTGGAGTGTCTGGGATTAATGAATCGGCTGACATGAGCATTGGGGTAACAGTGATAAAGAACAACATGATAAACAATGACCTTGGACCAGCAACGGCCCAAATGGCTCTTCAGCTGTTCATCAAGGATTACAGATATACGTATCGGTGTCACAGAGGGGACACACAAATCCAGACGAGGAGGTCATTCGAACTGAAGAAATTGTGGGAACAAACACGCTCAAAGGCAGGACTGCTGGTTTCAGACGGGGGACCAAACTTGTACAATATTCGTAATCTCCACATCCCGGAAGTCTGCCTGAAATGGGAGCTAATGGACGAAGACTATCAGGGAAGGCTTTGTAACCCCCTGAACCCATTTGTCAGCCATAAGGAGATAGAGTCTGTGAACAATGCTGTGGTGATGCCAGCTCATGGCCCAGCCAAGAGCATGGAATATGATGCTGTTGCTACTACGCACTCCTGGATCCCCAAGAGGAACCGCTCCATCCTTAACACGAGTCAAAGGGGAATCCTTGAAGATGAACAGATGTATCAAAAGTGCTGCAATCTATTCGAGAAGTTCTTCCCTAGCAGCTCATACAGAAGACCGGTTGGAATTTCTAGCATGGTGGAGGCCATGGTGTCTAGGGCCCGAATTGATGCGCGAATTGACTTCGAATCTGGACGGATTAAGAAAGAGGAGTTTGCTGAGATCATGAAGATCTGTTCCACCATTGAAGAGCTCAGACGGCAGAAATAGTGAATTTAGCTTGTCCTTCATGAAAAAATGCCTTGTTTCTACT
>AF342823 A/Wisconsin/10/1998 1998// 2 (PB1)
AGCAAAAGCAGGCAAACCATTTGAATGGATGTCAATCCGACTCTACTTTTCCTAAAAGTTCCAGCGCAAAATGCCATAAGCACCACATTCCCTTATACTGGAGATCCTCCATACAGCCATGGAACAGGAACAGGATACACCATGGACACAGTCAACAGAACACACCAATATTCAGAAAAGGGGAAGTGGACGACAAACACAGAGACTGGGGCACCCCAGCTCAACCCGATTGATGGACCACTACCTGAGGATAATGAACCAAGTGGATATGCACAAACAGACTGTGTTCTGGAGGCCATGGCTTTCCTTGAAGAATCCCACCCAGGGATATTTGAGAATTCATGCCTTGAAACAATGGAAGTTGTTCAACAAACAAGGGTGGATAAACTAACTCAAGGTCGCCAGACTTATGATTGGACATTGAACAGAAATCAACCGGCAGCAACTGCATTGGCCAACACCATAGAAGTTTTTAGATCGAATGGTCTAACAGCTAATGAGTCAGGAAGGCTAATAGATTTCCTAAAGGATGTAATGGAATCAATGGATAAAGAGGAAATAGAGATAACAACACACTTTCAAAGAAAAAGGAGAGTAAGAGACAACATGACCAAGAAGATGGTCACACAAAGAACAATAGGAAAGAAAAAACAAAGAGTGAATAAGAGAGGTTATCTAATAAGAGCACTGACATTGAATACGATGACCAAAGATGCAGAGAGAGGCAAATTAAAAAGAAGGGCTATCGCAACACCTGGGATGCAAATTAGAGGGTTCGTGTACTTTGTTGAAACTTTAGCTAGGAGCATTTGCGAAAAGCTTGAACAGTCTGGACTCCCAGTAGGGGGCAATGAAAAGAAGGCCAAATTGGCAAATGTTGTGAGAAAGATGATGACTAATTCACAAGACACAGAGCTTTCTTTCACAATCACTGGGGACAACACTAAGTGGAATGAAAATCAAAATCCTCGAATGTTCCTGGCGATGATTACATATATCACCAGAAATCAACCCGAGTGGTTCAGAAACATCCTGAGCATGGCACCCATAATGTTTTCAAACAAAATGGCAAGACTAGGAAAAGGGTACATGTTCGAGAGTAAAAGAATGAAGCTCCGAACACAAATACCAGCAGAAATGCTAGCAAGCATTGACCTGAAGTATTTCAATGAATCAACAAGGAAGAAAATTGAGAAAATAAGGCCTCTTCTAATAGATGGCACAGCATCATTGAGCCCTGGAATGATGATGGGCATGTTCAACATGCTAAGTACGGTTTTGGGAGTCTCGATACTGAATCTTGGACAAAAGAAATACACCAGGACAACATACTGGTGGGATGGGCTCCAATCCTCCGACGATTTTGCCCTCATAGTGAATGCACCAAATCATGAGGGAATACAAGCAGGAGTGGATAGATTCTACAGGACCTGCAAGTTAGTGGGAATCAACATGAGCAAAAAGAAGTCCTATATAAATAAGACAGGGACATTTGAATTCACAAGCTTTTTTTATCGCTATGGATTTGTGGCTAATTTTAGCATGGAGCTGCCCAGTTTTGGAGTGTCTGGAATAAATGAATCAGCTGATATGAGTATTGGAGTAACAGTGATAAAGAACAACATGATAAACAATGACCTTGGACCTGCAACAGCCCAGATGGCCCTTCAATTGTTCATCAAAGACTACAGATACACATATAGGTGCCATAGAGGAGACACACAAATTCAGACGAGAAGATCATTCGAGCTAAAGAAGCTGTGGGATCAAACCCAATCAAAGGCAGGACTATTAGTATCTGATGGAGGACCAAACTTATACAATATCCGGAATCTTCACATTCCTGAAGTCTGCTTAAAATGGGAGCTAATGGATGAGGATTATCGGGGAAGACTTTGTAATCCCCTGAATCCCTTTGTCAGCCATAAAGAGATTGATTCTGTAAACAATGCTGTGGTGATGCCAGCCCATGGTCCAGCCAAAAGCATGGAATATGATGCCGTTGCAACTACACACTCCTGGATTCCCAAGAGGAACCGCTCTATTCTCAACACAAGCCAAAGGGGAATTCTTGAGGATGAACAGATGTACCAGAAGTGCTGCAACCTGTTCGAGAAATTTTTCCCTAGTAGTTCATACAGGAGACCGGTTGGAATTTCTAGCATGGTGGAGGCCATGGTGTCTAGGGCCCGGATTGATGCCAGGATCGACTTCGAGTCTGGACGGATTAAGAAAGAAGAGTTCTCTGAGATCATGAAGATCTGTTCCACCATTGAAGAACTCAGACGGCAAAAATAATGAATTTAGCTTGTCCTTCATGAAAAAATGCCTTGTTTCTACT
>AF457671 A/chicken/California/1002a/00 2000// 2 (PB1)
AGCGAAAGCAGGCAAACCATTGGAATGGATGTCAATCCGACTTTACTTTTCTTGAAAGTTCCAGCGCAAAATGCCATAAGCACCACATTCCCATATACTGGAGATCCTCCATACAGCCATGGAACGGGAACAGGATACACCATGGACACTGTCAACAGAACACATCAATATTCAGAGAAGGGGAAATGGACAACAAACACAGAAACTGGAGCACCCCAACTTAACCCAATTGATGGACCATTGCCTGAGGATAATGAGCCAAGTGGATATGCACAGACAGATTGTGTCCTGGAAGCAATGGCTTTCCTTGAGGATTCCCACCCAGGAATCTTTGAAAACTCGTGTCTCGAAACGATGGAAGTTGTTCAACAAACAAGAGTAGACAAGCTGACCCAAGGTCGCCAGACCTATGATTGGACATTAAACAGAAATCAACCGGCTGCAACTGCATTAGCCAATACTATAGAGGTCTTCAGATCGAATGGTCTGACAGCTAACGAATCAGGGAGGCTAATAGATTTCCTCAAGGATGTAATGGAATCAATGAATAAAGAAGGAATGGAAATAATAACTCACTTCCAAAGGAAAAGAAGAGTGAGGGACAACATGACCAAGAAAATGGTCACACAAAGAACAATAGGAAAGAAAAAGCAGAGACTAAACAAAAGAAGTTATCTAATAAGAGCATTGACATTGAACACAATGACAAAAGATGCTGAAAGAGGCAAATTAAAGAGAAGAGCAATTGCAACACCCGGGATGCAAATCAGAGGATTTGTATATTTTGTTGAAACATTAGCGAGGAGCATTTGTGAGAAACTTGAACAATCTGGACTCCCAGTTGGAGGCAATGAAAAGAAAGCTAAACTGGCAAATGTGGTGAGAAAAATGATGACCAGTTCACAAGACACGGAACTCTCTTTCACAATCACTGGAGACAACACCAAATGGAATGAAAATCAGAACCCTAGGATGTTCCTGGCAATGATAACGTACATAACAAGAAATCAACCAGAATGGTTTAGAAATATCTTGAGCATTGCACCTATAATGTTCTCAAATAAAATGGCAAGACTAGGAAAAGGATACATGTTTGAAAGTAAAAGCATGAAGCTTCGAACACAGATACCAGCGGAAATGCTAACAAATATTGACCTGAAATATTTCAATGAGTCAACAAGAAAGAAAATAGAAAAGATAAGGCCTCTTCTAATAGATGGTACAGCCTCATTGAGTCCTGGAATGATGATGGGCATGTTCAATATGCTGAGTACAGTTTTGGGAGTCTCAATCCTAAACCTAGGACAGAAGAAGTACACCAAAACAACATACTGGTGGGATGGGCTTCAATCCTCTGATGACTTTGCTCTCATAGTGAATGCACCGAACCATGAGGGAATTCAAGCAGGAGTAGATAGATTCTATAGGACCTGCAAGCTCGTCGGAATCAACATGAGCAAAAAGAAATCCTACATAAACAGAACAGGAACATTTGAGTTCACAAGCTTTTTCTATCGCTATGGGTTTGTAGCCAATTTTAGCATGGAGCTGCCTAGTTTTGGAGTATCTGGGATTAATGAATCAGCTGACATGAGTATTGGAGTTACAGTGATAAAGAACAACATGATAAACAATGACCTTGGACCAGCAACAGCTCAAATGGCCCTCCAGCTGTTCATCAAGGATTACAGATACACGTATCGGTGTCACAGAGGAGACACACAAATTCAGACAAGGAGGTCATTCGAGCTGAAAAAATTGTGGGAGCAAACCCGTTCAAAAGCAGGACTACTGGTTTCAGATGGAGGACCGAATTTGTACAATATCCGAAATCTCCACATCCCGGAGGTCTGCCTGAAATGGGAGCTAATGGACGAAGACTATCAGGGAAGGCTTTGTAACCCCCTGAATCCATTTGTCAGCCATAAAGAGATAGAGTCCGTAAACAATGCTGTAGTGATGCCAGCTCATGGTCCGGCCAAGAGCATGGAATATGATGCTGTTGCTACGACGCACTCCTGGATTCCCAAGAGGAACCGCTCCATTCTCAATACAAGCCAAAGAGGAATCCTTGAAGATGAACAAATGTATCAAAAGTGCTGCAGTTTATTCGAGAAATTCTTCCCTAGCAGTTCATACAGAAGACCGGTTGGGATTTCCAGCATGGTGGAGGCCATGGTGTCTAGGGCCCGGATTGACGCGCGAATTGACTTCGAGTCTGGACGGATTAAGAAGGAAGAGTTCGCTGAGATCATGAAGATCTGTTCCACCATTGAAGAGCTCAGACGGCAGAAATAGTGAATTTAGCTTGTTCTTCATGAAAAAATGCCTTGTTTCTACT
>AJ311462 A/swine/Finistere/2899/1982 1982// 2 (PB1)
AGCAAAAGCAGGCAAACCATTTGAATGGATGTCAATCCGACTTTACTTTTCTTGAAAGTGCCAGCGCAAAATGCTATAAGCACTACATTCCCTTATACTGGAGATCCTCCATACAGCCATGGAACAGGGACAGGATACACCATGGACACAGTCAACAGAACACATCAATATTCAGAAAAGGGAAAGTGGACAACAAACACAGAGACTGGAGCACCCCAGCTTAACCCGATTGATGGACCACTACCCGAGGACAATGAACCAAGCGGATATGCACAAACAGATTGTGTCCTGGAGGCAATGGCTTTCCTTGAAGAATCCCACCCAGGGATATTTGAAAACTCATGTCTTGAGACGATGGAGGTTGTTCAGCAAACAAGAGTAGACAAATTGACTCAAGGTCGTCAGACCTATGACTGGACATTAAACAGAAACCAACCGGCTGCAACTGCTTTGGCCAACACCATAGAGGTCTTCAGGTCGAACGGTCTAACAGCTAACGAATCGGGAAGGCTAATAGATTTCCTCAAGGATGTGATGGAATCAATGGATAAAGAAGAAATGGAAATAACAACACATTTCCAAAGGAAAAGAAGAGTAAGGGACAACATGACCAAGAAAATGGTAACACAAAGAACGATAGGAAAGAAGAAACAGAGATTGAACAAGAGGAGTTATCTAATAAGAGCATTGACATTGAACACAATGACAAAAGATGCAGAAAGAGGCAAGTTGAAAAGGCGTGCAATTGCAACACCAGGGATGCAGATCAGAGGGTTCGTGTACTTTGTAGAAATACTGGCGAGGAGCATCTGTGGGAAACTTGAGCAATCTGGACTCCCAGTTGGAGGAAATGAAAAGAAAGCTAAATTGGCAAATGTTGTGAGAAAAATGATGACTAACTCACAAGATACAGAGCTCTCCTTTACAATTACTGGAGACAACACCAAGTGGAATGAAAATCAAAATCCTCGGATGTTTCTGGCGATGATAAGATACATCACAAGAAATCAACCCGAATGGTTCAGAAATGTCTTGAGCATTGCCCCTATAATGTTCTCAAACAAAATGGCAAGGTTAGGAAAAGGATACATGTTCGAAAGTAAGAGCATGAAGCTACGGACACAAATACCAGCAGAAATGCTCGCAAATATTGACTTGAAATACTTCAATGAATCAACGAGGAAGAAAATCGAGAAGATAAGACCACTCCTAATAGATGGCACGGCCTCATTGAGTCCTGGAATGATGATGGGCATGTTTAACATGCTGAGTACAGTCCTAGGAGTCTCGATCTTGAATCTTGGGCAAAAGAGATACACCAAAACCACATACTGGTGGGATGGACTCCAATCCTCTGACGACTTCGCCCTCATAGTGAATGCACCTAATCATGAGGGAATACAAGCAGGAGTGGATAGGTTTTATAGGACCTGCAAACTAGTTGGAATCAATATGAGCAAAAAGAAATCTTACATAAATAGGACAGGAACATTTGAATTCACAAGCTTTTTCTACCGCTATGGGTTTGTAGCCAATTTCAGTATGGAGCTGCCCAGCTTTGGGGTGTCTGGGGTTAATGAATCGGCTGATATGAGCATTGGAGTGACAGTGATAAAGAACAACATGATAAACAATGATCTTGGACCAGCAACTGCCCAAATGGCTCTTCAGCTATTCATCAAGGACTACAGGTACACATATCGGTGCCACAGAGGTGACACGCAAATCCAAACGAGAAGATCATTTGAGCTGAAGAAGCTATGGGAGCAAACCCATTCAAAGACAGGACTGCTGGTTTCAGATGGAGGACCAAATCTATACAATATCCGGAACCTCCACATTCCGGAGGTCTGCTTGAAGTGGGAACTAATGGATGAAGATTATAAGGGTAGACTGTGTAATCCCCTGAACCCATTTGTCAGCCATAAGGAAATTGAGTCCGTAAACAGTGCTGTGGTAATGCCAGCTCATGGTCCAGCCAGAAGCATGGAGTATGATGCTGTTGCAACTACACACTCTTGGATTCCTAAGAGGAACCGTTCCATTCTCAATACCAGCCAAAGGGGAATTCTTGAGGATGAACAAATGTATCAGAAGTGCTGCAATCTATTCGAGAAATTCTTCCCTAGCAGTTCATACAGGAGACCAGTTGGAATTTCCAGCATGGTGGAGGCCATGGTATCTAGGGCCAGGATTGATGCACGAATTGATTTCGAGTCTGGAAGGATTAAGAAAGAAGAGTTTGCTGAGATCATGAAGATCTGTTCCACCATTGAAGAGCTCAGACGGCAGAAGTAGTGAATTTAGCTTGTCCTTCATGAAAAAATGCCTTGTTTCTACA
>AX350186 A/Udorn/307/1972 1972// 2 (PB1)
AGCGAAAGCAGGCAAACCATTTGAATGGATGTCAACCCGACTTTACTTTTCTTGAAAGTTCCAGCGCAAAATGCCATAAGCACCACATTCCCTTATACTGGAGATCCTCCATACAGCCATGGAACAGGAACAGGATACACCATGGACACAGTCAACAGAACACATCAATATTCAGAAAAAGGGAAGTGGACAACAAACACAGAAACTGGGGCGCCCCAACTTAACCCAATTGATGGACCACTACCTGAGGATAATGAGCCAAGTGGATATGCACAAACAGACTGTGTCCTGGAAGCAATGGCTTTCCTTGAAGAATCCCACCCAGGGATCTTTGAAAACTCGTGCCTTGAAACGATGGAAGTCGTTCAACAAACAAGGGTGGACAGACTGACCCAAGGTCGTCAGACCTATGATTGGACATTAAACAGAAATCAACCGGCCGCAACTGCATTAGCCAACACTATAGAAGTCTTCAGATCGAATGGTCTAACAGCTAATGAGTCGGGAAGGCTAATAGATTTCCTCAAGGATGTGATGGAATCAATGGATAAAGAGGAAATGGAGATAACAACACACTTCCAAAGAAAAAGAAGAGTAAGAGACAACATGACCAAGAAAATGGTCACACAAAGAACAATAGGAAAGAAGAAGCAGAGAGTGAACAAGAGAAGCTATCTAATAAGAGCATTAACATTGAACACAATGACCAAAGATGCAGAAAGAGGTAAATTAAAGAGAAGAGCTATTGCAACACCCGGGATGCAAATCAGAGGGTTCGTGTACTTTGTTGAAACTCTAGCTAGGAGCATTTGTGAGAAGCTTGAACAGTCTGGACTTCCAGTTGGAGGTAATGAAAAGAAGGCCAAACTGGCAAATGTTGTGAGAAAGATGATGACTAATTCACAAGACACAGAGCTTTCTTTCACAATTACTGGAGACAATACTAAGTGGAATGAAAATCAAAATCCTCGAATGTTCCTGGCGATGATTACATATATCACAAAAAATCAACCTGAATGGTTCAGAAACATTCTGAGCATCGCACCCATAATGTTCTCAAACAAAATGGCGAGACTAGGGAAAGGATACATGTTCGAAAGTAAGAGAATGAAGCTCCGAACACAAATACCAGCAGAAATGCTAGCAAGCATTGACCTAAAGTATTTCAATGAATCAACAAGAAAGAAAATTGAGAAAATAAAGCCTCTTCTAATAGATGGCACAGCGTCATTGAGTCCTGGAATGATGATGGGCATGTTCAACATGCTAAGTACGGTTTTAGGAGTCTCAATCCTGAATCTTGGGCAAAAGAAATACACCAAAACAACATACTGGTGGGATGGACTCCAATCCTCTGATGATTTTGCTCTCATAGTGAATGCACCAAATCATGAGGGAATACAAGCAGGAGTGGATAGATTCTACAGGACCTGCAAGTTAGTCGGAATCAATATGAGCAAGAAGAAGTCCTATATAAATAGGACAGGAACATTTGAATTCACAAGCTTTTTTTATCGCTATGGATTTGTAGCCAATTTTAGCATGGAGCTGCCCAGTTTTGGAGTGTCTGGGATTAATGAGTCAGCTGATATGAGCATTGGAGTAACAGTGATAAAGAACAACATGATAAACAATGACCTTGGACCAGCAACAGCCCAGATGGCTCTTCAACTGTTCATCAAGGACTACAGATATACATATCGGTGCCACAGAGGAGACACACAAATTCAGACGAGGAGATCATTCGAGCTAAAGAAGCTGTGGGAGCAAACCCGCTCAAAGGCAGGACTATTGGTTTCAGATGGAGGACCAAACTTATACAATATCCGGAATCTTCACATCCCTGAAGTCTGCTTAAAGTGGGAGCTAATGGATGAGGACTATCAGGGAAGACTTTGTAATCCCCTGAATCCATTTGTCAGCCATAAGGAGATTGAGTCTGTAAACAATGCTGTGGTAATGCCAGCTCATGGTCCAGCCAAGAGCATGGAATATGACGCTGTTGCAACTACACACTCCTGGATTCCCAAGAGGAACCGCTCTATTCTCAACACAAGCCAAAGGGGAATTCTTGAGGATGAACAGATGTATCAGAAGTGCTGCAACCTGTTCGAGAAATTTTTCCCCAGTAGTTCATACAGGAGACCGGTTGGAATTTCCAGCATGGTGGAGGCCATGGTGTCTAGGGCCCGGATTGATGCCAGAATTGACTTCGAATCTGGACGGATTAAGAAAGAAGAGTTCGCCGAGATCATGAAGATCTGTTCCACCATTGAAGAGCTCAGACGGCAAAAATAATGAATTTAGCTTGTCCTTCATGAAAAAATGCCTTGTTTCTACT
>AY253751 A/Chicken/Shanghai/F/98 1998// 2 (PB1)
AGCGAAAGCAGGCAAACCATTTGAATGGATGTCAATCCGACTTTACTTTTCTTGAAAGTGCCAGCGCAAAATGCCATAAGTACCACATTCCCTTATACTGGAGACCCTCCATACAGCCATGGAACAGGAACAGGATACACCATGGACACAGTCAACAGAACACATCAATACTCAGAAAAGGGGAAGTGGACAACGAACACAGAGACTGGAGCACCCCAACTCAATCCGATTGATGGACCACTACCTGAGGACAACGAGCCGAGTGGGTATGCACAAACAGATTGTGTATTGGAAGCAATGGCTTTCCTTGAAGAATCTCACCCAGGGATCTTTGAAAACTCGTGTCTTGAAACGATGGAAATTGTTCAGCAAACAAGAGTGGATAAACTAACCCAAGGTCGCCAGACCTATGACTGGACATTGAATAGAAATCAGCCGGCTGCTACTGCTTTGGCCAACACTATAGAGGTCTTCAGATCGAATGGTCTAACAGCCAATGAATCAGGAAGGCTGATAGATTTCCTCAAAGACGTGATGGAATCGATGGATAAGGAAGAAATGGAAATAACAACACATTTCCAGAGAAAGAGGAGAGTGAGGGACAACATGACCAAGAAAATGGTCACACAGAGAACAATAGGAAAGAAAAAGCAAAGGCTGAACAAAAGGAGCTACTTAATAAGAGCACTGACACTGAACACAATGACAAAAGATGCAGAAAGAGGCAAATTGAAGAGGAGGGCAATTGCAACACCCGGGATGCAAATCAGAGGATTCGTGTATTTTGTCGAAACACTAGCGAGGAGTATCTGTGAGAAACTTGAGCAATCTGGGCTCCCAGTCGGAGGGAATGAAAAGAAAGCTAAATTGGCAAATGTTGTGAGGAAGATGATGACTAACTCACAAGATACAGAGCTCTCCTTTACAATTACTGGAGACAACACCAAATGGAACGAGAATCAGAACCCTCGGATGTTTCTAGCAATGATAACGTACATCACAAGAAACCAACCTGAATGGTTTAGAAATGTCTTAAGCATTGCCCCCATAATGTTCTCAAATAAGATGGCGAGATTAGGGAAAGGATACATGTTCGAAAGTAAGAGCATGAAGCTACGGACACAAATACCAGCAGAAATGCTTGCAAACATTGACCTGAAATACTTCAACGAATCAACGAGAGAGAAAATCGAGAAAATAAGACCTCTACTAATAGATGGCACAGCCTCATTGAGTCCTGGAATGATGATGGGCATGTTCAACATGTTGAGTACAGTCTTAGGAGTCTCAATCCTGAATCTCGGGCAGAAGAAGTACACCAGAACCACATACTGGTGGGACGGACTCCAATCCTCTGATGATTTCGCCCTCATAGTGAATGCACCGAATCATGAGGGAATACAAGCAGGAGTGGATAGGTTCTATAGGACTTGCAAACTAGTTGGGATCAACATGAGCAAGAAGAAGTCTTACATAAATCGGACAGGAACATTCGAATTCACAAGCTTTTTCTACCGCTATGGATTCGTAGCCAACTTCAGTATGGAGCTGCCCAGTTTTGGAGTGTCTGGGATTAATGAATCGGCTGACATGAGCATTGGTGTTACAGTGATAAAGAACAATATGATAAACAACGACCTTGGACCAGCAACAGCTCAGATGGCTCTTCAGCTATTCATCAAGGACTACAGATACACATACCGATGTCACAGGGGTGATACGCAAATTCAAACGAGGAGAGCATTCGAGCTGAAGAAGCTGTGGGAGCAGACCCGTTCGAAGGCAGGACTGTTGGTTTCAGATGGAGGGCCAAACCTATACAATATCCGGAATCTCCATATTCCGGAGGTCTGCTTGAAATGGGAATTGATGGATGAAGACTATCAAGGCAGACTGTGTAATCCTCTGAACCCGTTTGTCAGTCATAAGGAAATTGATTCTGTCAACAATGCTGTGGTAATGCCAGCTCATGGCCCAGCCAAAAGCATGGAGTATGATGCCGTTGCAACTACACATTCATGGATTCCTAAGAGGAATCGCTCCATTCTCAACACCAGCCAAAGGGGAATTCTTGAGGATGAACAGATGTACCAGAAGTGTTGCAATCTATTCGAGAAATTCTTCCCCAGCAGTTCATATCGGAGGCCAGTTGGAATTTCCAGCATGGTGGAGGCCATGGTGTCTAGGGCCCGAATTGATGCACGAATTGACTTCGAGTCTGGAAGGATTAAGAAAGAAGAGTTTGCTGAGATCATGAAGATCTGTTCCACCATTGAAGAGCTCAGACGGCAAAAATAGTGAATTTAGCTTGTCCTTCATGAAAAAATGCCTTGTTTCTACT
>AY340083 A/Netherlands/219/2003 2003// 2 (PB1)
AGCAAAAGCAGGCAAACCATTTGAATGGATGTCAATCCGACTTTACTTTTCTTAAAAGTGCCAGCGCAAAATGCTATAAGTACTACATTCCCTTATACTGGAGATCCTCCATACAGCCATGGAACAGGAACAGGATACACCATGGACACAGTCAACAGAACACATCAATACTCAGAGAAGGGGAGGTGGACAACAAACACAGAGACTGGAGCACCCCAACTCAACCCAATTGATGGACCATTACCTGAGGACAACGAGCCAAGCGGATATGCACAAACAGATTGCGTGTTGGAAGCAATGGCTTTCCTTGAAGAATCCCACCCAGGGATCTTTGAAAACTCTTGTCTTGAAACGATGGAAGTCGTTCAGCAAACAAGAGTGGACAAACTAACCCAAGGTCGCCAGACTTATGACTGGACACTGAATAGAAACCAGCCAGCTGCAACTGCCTTGGCCAACACTATAGAGGTTTTCAGATCGAACGGTCTGACAGCCAATGAATCGGGGAGACTAATAGATTTCCTCAAGGATGTAATGGAATCAATGGATAAAGAAGAAATGGAAATAACAACACATTTCCAGAGAAAGAGAAGAGTAAGGGACAACATGACCAAGAAAATGGTCACACAAAGAACAATAGGGAAGAAGAAGCAGAGGCTGAACAAGAGGAGCTATTTAATAAGAGCACTGACATTGAACACAATGACAAAGGATGCAGAAAGAGGCAAATTGAAGAGGCGGGCAATTGCAACACCCGGGATGCAGATTAGAGGATTCGTGTACTTTGTCGAAACACTGGCGAGGAGCATCTGTGAGAAACTTGAGCAATCTGGACTTCCCGTTGGGGGGAATGAGAAGAAGGCTAAATTGGCAAATGTCGTGAGAAAAATGATGACTAATTCACAAGACACAGAGCTCTCCTTTACAATTACTGGAGACAACACCAAATGGAATGAGAATCAAAATCCTCGGATGTTTCTGGCAATGATAACATACATCACAAGAAACCAACCTGAGTGGTTTAGAAATGTCTTGAGCATTGCCCCCATAATGTTCTCAAACAAAATGGCAAGGTTAGGAAAAGGATACATGTTTGAGAGTAAGAGCATGAAGCTACGGACACAAATACCAGCAGAAATGCTTGCAAACATTGACCTGAAATACTTCAACGAATCAACGAGAAAGAAAATCGAGAAAATAAGACCTCTGCTAATAGATGGCACAGCCTCATTGAGTCCTGGAATGATGATGGGCATGTTCAACATGCTGAGTACAGTATTAGGAGTTTCAATCCTGAATCTTGGACAAAAGAGGTACACCAAAACTACATACTGGTGGGATGGGCTCCAATCCTCTGATGATTTCGCTCTCATAGTGAATGCACCGAATCATGAGGGAATACAAGCGGGAGTGGATAGGTTCTATAGGACCTGCAAACTGGTTGGAATCAACATGAGCAAAAAGAAGTCTTATATAAACCGGACGGGAACATTTGAGTTCACAAGCTTTTTCTACCGCTATGGATTTGTAGCCAACTTCAGTATGGAATTGCCCAGCTTCGGAGTGTCTGGAATCAATGAATCGGCTGACATGAGCATTGGGGTTACAGTGATAAAGAACAATATGATAAACAATGACCTTGGACCAGCAACAGCTCAGATGGCTCTTCAGCTATTCATCAAGGACTACAGGTACACATACCGATGCCACAGGGGTGATACACAAATTCAAACAAGAAGATCATTCGAGCTGAAGAAGCTGTGGGAGCAGACCCGTTCAAAGGCAGGACTGTTGGTATCAGATGGAGGACCAAACCTATACAACATCCGGAATCTCCACATCCCAGAGGTCTGCTTGAAGTGGGAACTAATGGATGAAGATTACCAGGGCAGGCTGTGTAACCCTCTGAATCCGTTTGTCAGTCATAAGGAAATTGAATCCGTAAACAATGCTGTGGTAATGCCAGCTCATGGCCCGGCCAAGAGCATGGAATATGATGCCGTTGCGACTACACACTCATGGATCCCTAAGAGGAATCGTTCCATTCTCAATACCAGCCAAAGGGGAATTCTTGAGGATGAGCAGATGTACCAGAAGTGCTGCAACCTATTTGAGAAATTCTTCCCCAGTAGTTCATACAGGAGGCCAGTTGGAATTTCCAGCATGGTGGAGGCCATGGTGTCTAGGGCCCGAATTGATGCACGCATTGATTTCGAATCTGGAAGGATCAAGAAAGAAGAGTTTGCTGAGATCATGAAGATCTGTTCCACCATTGAAGAGCTCAGACGGCAAAAATAGTGAATTTAGCTTGTCCTTCATGAAAAAATGCCTTGTTTCTACT
>AY609310 A/chicken/Guangdong/174/04 2004// 2 (PB1)
AGCAAAAGCAGGCAAACCATTTGAATGGATGTCAATCCGACTTTACTTTTCTTGAAAGTACCAGTGCAAAATGCTATAAGTACCACATTCCCTTATACTGGAGACCCTCCATACAGCCATGGAACAGGGACAGGATACACCATGGACACAGTCAACAGAACACACCAATATTCAGAAAAGGGGAAGTGGACAACAAACACAGAGACTGGAGCACCCCAACTCAACCCGATTGATGGACCACTACCTGAGGATAATGAGCCCAGTGGGTATGCACAAACAGATTGTGTATTGGAGGCAATGGCTTTCCTTGAAGAATCCCACCCAGGAATCTTTGAAAACTCGTGTCTTGAAACGATGGAAATTGTTCAACAAACAAGAGTGGATAAACTGACCCAAGGTCGCCAGACCTATGACTGGACATTGAATAGAAACCAACCGGCTGCAACTGCTTTGGCCAACACTATAGAAATCTTCAGATCGAACGGTCTAACAGCCAATGAATCGGGACGGCTAATAGATTTCCTCAAGGATGTGATGGAATCAATGGATAAGGAAGAAATGGAGATAACAACACATTTCCAGAGAAAGAGAAGAGTGAGGGACAATATGACCAAGAAAATGGTCACACAAAGAACAATAGGGAAGAAAAAACAAAGGTTGAACAAAAAGAGCTACCTGATAAGAGCACTGACACTGAACACAATGACAAAAGATGCAGAAAGAGGCAAATTGAAGAGGCGAGCAATTGCAACACCCGGAATGCAAATCAGAGGATTCGTGTACTTTGTTGAAACACTAGCGAGGAGTATCTGTGAGAAACTTGAGCAATCTGGACTCCCAGTCGGAGGGAATGAGAAGAAGGCTAAATTGGCAAACGTCGTGAGGAAGATGATGACTAACTCACAAGATACTGAACTCTCCTTTACAATTACTGGAGACAATACCAAATGGAATGAGAATCAGAATCCTAGGATGTTTCTGGCAATGATAACGTACATCACAAGGAACCAACCTGAATGGTTTAGAAATGTCTTGAGCATTGCCCCTATAATGTTCTCAAACAAAATGGCGAGATTAGGAAAAGGATACATGTTCGAAAGTAAGAGCATGAAGGTACGAACACAAATACCAGCAGAAATGCTTGCAAACATTGATCTTAAATACTTCAATGAATTAACGAAAAAGAAAATTGAGAAAATAAGACCTCTATTAATAGATGGTACAGCCTCATTGAGCCCTGGAATGATGATGGGCATGTTCAACATGCTGAGTACAGTCCTAGGAGTCTCAATCCTGAATCTTGGACAGAAAAGGTACACCAAAACCACATATTGGTGGGACGGACTCCAATCCTCTGATGATTTCGCTCTCATCGTAAATGCACCGAATCATGAGGGAATACAAGCAGGAGTGGATAGGTTTTATAGGACTTGTAAACTAGTTGGAATCAATATGAGCAAGAAGAAGTCTTACATAAATCGGACAGGGACATTTGAATTCACGAGCTTTTTCTACCGCTATGGATTTGTAGCCAATTTCAGTATGGAGCTGCCCAGTTTTGGAGTGTCTGGAATTAATGAATCGGCCGACATGAGCATTGGTGTTACAGTGATAAAGAACAATATGATAAACAACGACCTTGGGCCAGCAACAGCTCAGATGGCTCTTCAACTATTCATCAAGGACTACAGATACACATACCGATGCCACAGAGGGGATACGCAAATCCAAACGAGGAGATCATTCGAGCTGAAGAAGCTGTGGGAGCAAACCCGTTCAAAGGCAGGACTGTTGGTTTCAGATGGAGGACCAAATCTATACAATATCCGAAATCTCCATATTCCTGAGGTCTGCTTGAAGTGGGAATTGATGGATGAAGATTACCAGGGCAGACTGTGTAATCCTCTAAACCCGTTCGTCAGCCATAAGGAAATTGAATCTGTCAACAATGCTGTAGTAATGCCAGCTCATGGCCCGGCCAAGAGTATGGAATATGATGCCGTTGCAACTACACACTCATGGATTCCTAAAAGGAATCGTTCCATTCTCAATACGAGTCAAAGGGGAGTTCTTGAGGATGAACAGATGTACCAGAAGTGCTGCAATCTATTCGAGAAATTCTTCCCCAGCAGTTCATATCGGAGGCCAGTTGGAATTTCCAGCATGGTGGAGGCCATGGTATCTAGGGCCCGAATTGACGCGCGAATTGATTTCGAGTCTGGAAGGATTAAGAAAGAAGAGTTTGCTGAGATCATGAAGATCTGTTCCACCATTGAAGAGCTCAGACGGCAAAAATAGTGAATTTAGCTTGTCCTTCGTGAAAAAATGCCCTGTTTCTACT
>AY616765 A/chicken/British Columbia/04 2004// 2 (PB1)
AGCGAAAGCAGGCAAACCATTTGAATGGATGTCAATCCGACTTTACTTTTCTTGAAAGTTCCAGCGCAAAATGCCATAAGCACCACATTCCCATACACTGGAGATCCTCCATACAGCCATGGAACGGGAACAGGATACACCATGGACACAGTCAACAGAACACACCAATATTCAGAAAAGGGGAAATGGACAACCAACACAGAGACTGGAGCACCCCAACTTAACCCAATTGACGGACCACTGCCTGAGGACAACGAGCCAAGTGGATATGCACAAACAGACTGTGTCCTTGAAGCAATGGCTTTCCTTGAAGAGTCCCACCCAGGAATCTTTGAAAACTCGTGTCTTGAAACGATGGAAGTTGTTCAACAAACAAGAGTGGACAAACTAACTCAAGGTCGTCAGACCTATGATTGGACATTAAACAGGAATCAACCGGCTGCAACTGCATTAGCCAATACTATAGAGGTCTTCAGATTGAACGGTCTGACAGCTAATGAATCAGGAAGGCTAATAGATTTCCTCAAAGATGTGATGGAGTCAATGGATAAAGAGGAAATGGAAATAACAACACACTTCCAAAGAAAAAGAAGAGTGAGGGACAACATGACCAAGAAAATGGTCACACAAAGAACAATAGGAAAGAAGAAACAAATGCTAAACAAGAGAAGCTATCTAATAAGAGCACTGACACTGAACACAATGACAAAAGACGCTGAAAGAGGCAAACTGAAGAGAAGAGCAATTGCAACACCCGGAATGCAAATCAGAGGATTTGTATACTTTGTTGAAACATTGGCAAGGAGCATTTGTGAGAAGCTTGAACAATCTGGGCTCCCGGTTGGAGGTAATGAAAAGAAGGCTAAACTGGCAAATGTTGTGAGAAAAATGATGACTAATTCACAAGACACAGAGCTCTCTTTCACAATCACTGGAGACAACACCAAATGGAACGAAAATCAAAACCCCAGAATGTTTCTGGCAATGATAACATACATAACAAGAAACCAACCTGAATGGTTTAGGAATGTCTTGAGCATTGCACCTGTAATGTTCTCAAATAAAATGGCAAGACTAGGGAAAGGATACATGTTCGAAAGCAAGAGCATGAAGCTTCGAACACAAATACCGGCAGAAATGCTAGCAAATATTGATCTGAAATATTTCAATGAGTCAACAAAGAAGAAAATAGAGAAGATAAGGCCTCTTCTGATAGATGGTACAGCCTCATTGAGCCCTGGAATGATGATGGGCATGTTCAACATGCTAAGTACAGTCTTGGGAGTCTCGATTCTAAATCTAGGGCAAAAGAGGTACACCAAAACAACATACTGGTGGGACGGACTCCAATCCTCCGATGACTTTGCTCTCATAGTGAATGCTCCGAATCATGAGGGAATACAAGCAGGAGTAGATAGATTCTATAGGACCTGCAAGCTGGTCGGAATCAACATGAGCAAAAAGAAGTCCTACATAAACAGGACAGGAACATTTGAATTCACAAGCTTTTTCTATCGCTACGGATTTGTAGCCAATTTTAGCATGGAACTGCCCAGTTTTGGAGTATCTGGAATTAATGAATCTGCCGACATGAGCATTGGAGTAACAGTGATAAAGAACAACATGATAAACAATGACCTTGGACCAGCAACAGCTCAAATGGCTCTTCAGCTGTTCATCAAGGATTACAGATACACGTACCGGTGCCACAGGGGGGACACACAAATTCAGACAAGGAGGTCATTCGAACTGAAAAAGTTGTGGGAACAAACCCGCTCAAAGGCAGGACTGTTGGTTTCAGATGGAGGGCCAAACTTATACAATATTCGGAATCTCCACATTCCGGAAGTCTGCCTGAAGTGGGAGCTGATGGACGAAGACTATCAGGGAAGGCTCTGCAATCCTCTGAATCCATTTGTCAGCCACAGAGAGATAGAGTCTGTAAACAATGCTGTGGTGATGCCAGCTCATGGTCCTGCCAAGAGCATGGAATATGATGCTGTTGCTACCACACACTCCTGGATCCCTAAGAGGAACCGCTCCATCCTCAACACAAGCCAAAGGGGAATCCTTGAAGATGAACAGATGTATCAAAAGTGCTGCAATCTATTCGAGAAATTCTTCCCTAGCAGTTCATACAGGAGACCGGTTGGAATTTCCAGCATGGTGGAGGCCATGGTTTCCAGGACCCGAATTGATGCGCGAATTGACTTCGAATCTGGACGGATTAAGAAGGAGGAGTTTGCTGAGATCATGAAGATCTGTTCCACCATTGAAGAGCTCAGACGGCAGAAATAGTGAATTTAGCTTGTCCTTCATGAAAAAATGCCTTGTTTCTACT
>AY684704 A/chicken/Hubei/327/2004 2004// 2 (PB1)
AGCAAAAGCAGGCAAACCATTTGAATGGATGTCAATCCGACTTTACTTTTCTTGAAAGTACCAGTGCAAAATGCTATAAGTACCACATTCCCTTATACTGGAGACCCTCCATACAGCCATGGAACAGGGACAGGATACACCATGGACACAGTCAACAGAACACACCAATATTCAGAAAAGGGGAAGTGGACAACAAACACAGAGACTGGAGCACCCCAACTCAACCCGATTGATGGACCACTACCTGAGGATAATGAGCCCAGTGGGTATGCACAAACAGATTGTGTATTGGAAGCAATGGCTTTCCTTGAAGAATCCCACCCAGGGATCTTTGAAAACTCGTGTCTTGAAACGATGGAAATTGTTCAACAAACAAGAGTGGATAAACTGACCCAAGGTCGCCAGACCTATGACTGGACACTGAATAGAAACCAACCGGCTGCAACTGCTTTGGCCAACACTATAGAAATCTTCAGATCGAACGGTCTAACAGCCAATGAATCGGGACGGCTAATAGATTTCCTCAAGGATGTGATGGAATCAATGGATAAGGAAGAAATGGAGATAACAACACATTTCCAGAGAAAGAGAAGAGTGAGGGACAACATGACCAAGAAAATGGTCACACAAAGAACAGTAGGGAAGAAAAAACAAAGGCTGAACAAAAAGAGCTACCTGATAAGAGCACTGACACTGAACACAATGACAAAAGATGCAGAAAGAGGCAAATTGAAGAGGCGAGCAATTGCAACACCCGGAATGCAAATCAGAGGATTCGTGTACTTTGTTGAAACACTAGCGAGGAGTATCTGTGAGAAACTTGAGCAGTCTGGACTCCCAGTCGGAGGGAATGAGAAGAAGGCTAAACTGGCAAACGTCGTGAGGAAGATGATGACTAACTCACAAGATACTGAACTCTCCTTTACAATTACTGGAGACAATACCAAATGGAATGAGAATCAGAATCCTAGGATGTTTCTGGCAATGATAACGTACATCACAAGGAACCAACCAGAATGGTTTCGGAATGTCTTAAGCATTGCCCCTATAATGTTCTCAAATAAAATGGCGAGATTAGGAAAAGGATACATGTTCGAAAGTAAGAGCATGAAGTTACGAACACAAATACCAGCAGAAATGCTTGCAAACATTGATTTTAAATATTTCAATGAATTAACGAAAAAGAAAATTGAGAAAATAAGACCTCTATTAATAGATGGTACAGCCTCATTGAGCCCTGGAATGATGATGGGCATGTTCAACATGCTGAGTACAGTCCTAGGAGTCTCAATCCTGAATCTTGGACAGAAAAGGTACACCAAAACCACATATTGGTGGGACGGACTCCAATCCTCTGATGATTTCGCTCTCATCGTAAATGCACCGAATCATGAGGGAATACAAGCAGGAGTGGATAGGTTTTATGGGACTTGTAAACTAGTTGGAATCAATATGAGCAAGAAGAAGTCTTACATAAATCGGACAGGGACATTTGAATTCACGAGCTTTTTCTACCGCTATGGATTTGTAGCCAATTTCAGTATGGAGCTGCCCAGTTTTGGGGTGTCTGGAATTAATGAATCGGCCGACATGAGCATTGGTGTTACAGTGATAAAGAACAATATGATAAACAACGACCTTGGGCCAGCAACAGCTCAGATGGCTCTTCAGCTATTCATCAAGGACTATAGATACACATACCGATGCCACAGAGGGGATACGCAAATCCAAACGAGGAGATCATTCGAGCTGAAGAAGCTGTGGGAGCAAACCCGTTCAAAGGCAGGACTGTTGGTTTCAGATGGAGGACCAAATCTATACAATATCCGAAATCTCCATATTCCTGAGGTCTGCTTGAAATGGGAATTGATGGATGAAGATTACCAGGGCAGACTGTGTAATCCTCTGAATCCGTTCGTCAGCCATAAGGAAATTGAATCTGTCAACAATGCTGTAGTAATGCCAGCTCATGGCCCGGCCAAGAGTATGGAATATGATGCCGTTGCAACTACACATTCATGGATTCCTAAAAGGAATCGTTCCATTCTCAATACGAGTCAAAGGGGAATTCTTGAGGATGAACAGATGTACCAGAAGTGCTGCAATCTATTCGAGAAATTCTTCCCCAGCAGTTCATATCGGAGGCCAGTTGGAATTTCCAGCATGGTGGAGGCCATGGTGTCTAGGGCCCGAATTAACGCACGAATTGATTTCGAGTCTGGAAGGATTAAGAAAGAAGAGTTTGCTGAGATCATGAAGATCTGTTCCACCATTGAAGAGCTCAGACGGCAGAAATAGTGAATTTAGCTTGTCCTTCGTGAAAAAATGCCTTGTTTCTACT
>AY700214 A/swine/Shandong/2/03 2003// 2 (PB1)
AGCAAAAGCAGGCAAACCATTTGAATGGATGTCAATCCGACTTTACTTTTCTTGAAAGTGCCAGCGCAAAATGCTATAAGTACTACATTCCCTTATACTGGAGATCCTCCATACAGCCATGGAACAGGGACAGGATACACCATGGACACAGTCAACAGAACACATCAATACTCAGAGAAAGGGAAATGGACAACAAACACAGAGACTGGAGCACCCCAACTCAATCCAATTGACGGACCACTACCCGAGGATAACGAGCCAAGCGGATATGCACAAACAGATTGTGTGTTGGAAGCAATGGCTTTCCTTGAAGAATCCCACCCAGGGATCTTTGAAAACTCATGTCTTGAAACGATGGAAGTTGTTCAGCAAACAAGAGTGGACAAACTGACCCAAGGCCGCCAGACCTATGACTGGACATTGAATAGAAACCAGCCGGCTGCAACTGCTTTGGCCAACACTATAGAGGTCTTCAGATCGAACGGTCTAACCGCCAATGAATCGGGGAGACTAATAGATTTCCTCAAGGATGTAATGGAATCTATGGACAAAGAAGAGATGGAAATAACAACACATTTCCAGAGAAAGAGAAGAGTAAAGGACAACATGACCAAGAAAATGGTCACACAAAGAACAATAGGGAAGAAGAAGCAGAGGATGAACAAAAGGAGCTACTTAATAAGAGCACTGACATTGAACACAATGACCAAAGATGCAGAAAGAGGCAAATTGAAGAGGCGGGCAATTGCAACACCCGGGATGCAGATCAGAGGATTCGTGTACTTTGTTGAGACATTAGCGAGGAGCATCTGTGAGAAACTTGAGCAGTCTGGACTCCCTGTTGGAGGGAATGAGAAGAAAGCTAAATTGGCAAATGTAGTAAGAAAGATGATGACTAACTCACAAGACACAGAGCTCTCCTTCACAATTACTGGAGACAATACCAAATGGAATGAGAATCAGAATCCTCGGATGTTTCTGGCAATGATAACATACATCACAAGAAACCAACCTGAATGGTTTAGAAATGTTTTAAGCATTGCCCCTATAATGTTCTCAGACAAAATGGCAAGGTTAGGAAAGGGATACATGTTCGAGAGTAAGAGCATGAAGCTACGAACACAAATACCAGCAGAAATGCTTGCAAACATTGACCTGAAATACTTCAACGAGTCAACAAGAAAGAAAATCAAGAAAATAAGACCTCTCTTAATAGATGGCACAGCCTCATTGAGTCCTGGAATGATGATGGGCATGTTCAACATGCTGAGTACAGTCTTAGGAGTCTCAATCCTGAATCTTGGGCAAAAGAGGTATACCAGAACCACGTACTGGTGGGATGGACTCCAATCCTCCGATGATTTCGCTCTCATAGTGAATGCACTGGATCGTGAGGGGATACAAGCAGGAGTAGATAGGTTCTATAGGACCTGCAAACTGGTTGGGATCAATATGAGCAAAAAGAAGTCTTACATAAATCGGACAGGGACATTTGAGTTCACAAGCTTTTTCTACCGCTATGGATTTGTAGCCAACTTCAGTATGGAGCTGCCCAGCTTTGGAGTGTCTGGGATTAACGAATCGGCTGACATGAGCATTGGAGTTACAGTGATAAAGAACAATATGATAAACAATGACCTGGGACCAGCAACAGCTCAGATGGCCCTTCAGCTATTCATCAAGGATTACAGATACACATATCGGTGTCACAGGGGTGATACACAAATCCAAACGAGAAGATCATTCGAGCTGAAGAAGCTGTGGGAGCAGACCCGTTCAAAGGCAGGACTGTTGGTTTCAGATGGAGGGCCAAACCTATACAACATCCGGAATCTCCACATCCCAGAGGTCTGCTTGAAGTGGGAACTAATGGATGAAGATTACCAAGGTAGGCTGTGTAATCCTCTGAACCCGTTCGTCAGTCATAAGGAAATTGAGTCCGTAAACAATGCTGTGGTAATGCCAGCTCATGGCCCAGCCAAGAGCATGGAATATGATGCTGTTGCGACTACACACTCATGGATCCCTAAGAGGAACCGTTCCATTCTTAATACCAGCCAAAGGGGAATTCTTGAGGATGAACAGATGTATCAGAAATGCTGCAATCTATTCGAGAAATTTTTCCCTAGTAGCTCATACAGGAGGCCGGTTGGAATTTCCAGTATGGTGGAGGCCATGGTGTCTAGGGCCCGAATTGATGCACGAATTGACTTCGAGTCTGGAAGGATTAAGAAAGAAGAATTTGCTGAGATCATGAAGATCTGTTCCACCATTGAAGAACTCAGACGGCAAAAATAGTGAATTTAGCTTGTCCTTCATGAAAAAATGCCTTGTTTCTACT
>AY724255 A/African starling/England-Q/983/1979 1979// 2 (PB1)
AGCAAAAGCAGGCAAACCATTTGAATGGACGTCAATCCGACTTTACTTTTCTTGAAAGTGCCAGCGCAAAATGCCATAAGTACTACATTCCCTTACACTGGAGATCCTCCATACAGCCATGGAACAGGAACAGGATACACCATGGACACAGTCAACAGAACACACCAATATTCAGAAAAGGGAAAGTGGACAACAAACACAGAGACTGGAGCACCCCAGCTCAACCCAATTGATGGACCACTACCCGAAGACAATGAGCCAAGCGGATATGCACAAACAGATTGTGTCTTGGAGGCAATGGCTTTCCTTGAAGAATCCCACCCAGGGATCTTTGAAAGCTCATGTCTTGAAACGATGGAAGTTGCTCAGCAAACAAGAGTGGACAAACTGACCCAAGGTCGCCAGACCTATGACTGGACATTGAACAGAAACCAACCGGCTGCAACTGCTTTGGCCAACACCATAGAGGTCTTCAGGTCGAACGGTCTAACAGCTAATGAATCGGGTAGGCTAATAGATTTCCTCAAGGATGTGGTGGAATCAATGGATAAAGAGGAAATGGAAATAACAACACATTTCCAAAGAAAAAGAAGAGTAAGAGACAATATGACCAAGAAAATGGTCACACAGAGAACAATAGGAAAGAAGAAGCAAAGATTAAAAAAGAGAAGCTATTTAATAAGAGCACTGACATTAAACACAATGACCAAAGATGCAGAGAGAGGCAAATTGAAGAGACGGGCAATTGCAACACCCGGAATGCAGATCAGGGGGTTTGTGTACTTTGTGGAAACACTGGCGAGAAGCATCTGTGAGAAACTTGAACAATCTGGGCTCCCAGTCGGAGGAAATGAGAAGAAGGCCAAACTGGCAAATGTTGTACGAAAGATGATGACTAATTCACAAGATACAGAGCTTTCCTTTACAATTACTGGAGACAACACCAAATGGAATGAGAATCAAAATCCTCGGATGTTCCTGGCAATGATAACATACATCACAAGAAACCAACCTGAATGGTTCAGAAATGTCTTGAGTATTGCTCCTATAATGTTCTCCAACAAAATGGCAAGATTAGGGAAAGGATACATGTTCGAAAGTAAGAGCATGAAGCTACGGACACAAATACCAGCAGAAATGCTCGCAAATATTGACCTTAAATATTTCAACGAATCAACGAGGAAGAAAATCGAGAAAATAAGACCTCTTCTAATAGATGGCACAGCCTCATTGAGTCCTGGAATGATGATGGGCATGTTTAACATGCTGAGTACAGTCTTGGGAGTATCAATCTTGAACCTTGGGCAAAAGAGGTACACCAAAACCACATACTGGTGGGATGGACTCCAATCCTCTGATGACTTTGCCCTCATAGTGAATGCACCTAATCATGAGGGGATACAAGCAGGAGTAGATAGGTTCTACAGGACCTGCAAATTAGTTGGAATCAATATGAGCAAAAAGAAGTCTTACATAAATAGGACAGGAACATTTGAATTCACGAGCTTTTTCTATCGCTATGGATTTGTAGCCAACTTCAGCATGGAGCTGCCCAGTTTTGGAGTGTCTGGGATTAATGAATCAGCTGATATGAGCATTGGAGTGACAGTGATAAAGAACAACATGATAAACAATGACCTTGGGCCAGCAACAGCCCAAATGGCTCTCCAGCTGTTCATCAAGGACTACAGATACACATATCGATGTCACAGGGGTGACACGCAGATCCAAACGAGGAGATCATTTGAGCTTAAGAAGCTATGGGAGCAGACCCGTTCAAAGGCAGGACTGTTGGTTTCAGATGGAGGACCAAACCTATACAATATCCGGAACCTCCACATCCCAGAGGTCTGCCTGAAGTGGGAACTAATGGATGAAGATTATCAGGGCAGACTGTGCAATCCCCTGAACCCGTTTGTCAGCCATAAAGAAATCGAGTCTGTAAACAATGCTGTAGTAATGCCAGCCCATGGTCCAGCCAAGAGCATGGAATATGATGCTGTTGCAACTACACACTCCTGGATTCCCAAGAGGAACCGTTCCATTCTCAATACCAGCCAAAGGGGAATTCTTGAGGATGAACAGATGTATCAGAAATGTTGCAATCTATTCGAGAAATTTTTCCCTAGTAGTTCCTACAGGAGACCAGTTGGAATTTCCAGCATGGTGGAGGCCATGGTGTTCAGGGCCCGAATTGACGCACGAATTGACTTCGAGTCTGGAAGGATCAAGAAGGAGGAGTTTTCTGAGATCATGAAGATCTGTTCCACCATTGAAGAGCTCAGACGGCAAAAATAGTGAATTTAGCTTGTCCTTCATGAAAAAATGCCTTGTTTCTACT
>AY737287 A/chicken/Guangdong/191/04 2004// 2 (PB1)
AGCAAAAGCAGGCAAACCATTTGAATGGATGTCAATCCGACTTTACTTTTCTTGAAAGTACCAGTGCAAAATGCTATAAGTACCACATTCCCTTATACTGGAGACCCTCCATACAGCCATGGAACAGGGACAGGATACACCATGGACACAGTCAACAGAACACACCAATATTCAGAAAAGGGGAAATGGACAACAAACACAGAGACTGGAGCACCCCAACTCAACCCGATTGATGGACCACTACCTGAGGATAATGAGCCCAGTGGGTATGCACAAACAGATTGTGTATTGGAAGCAATGGCTTTCCTTGAAGAATCCCACCCAGGGATCTTTGAAAACTCGTGTCTTGAAACAATGGAAATTGTTCAACAAACAAGAGTGGATAAACTGACCCAAGGTCGCCAGACCTATGACTGGACATTGAATAGAAACCAACCGGCTGCAACTGCTTTGGCCAACACTATAGAAATCTTCAGATCGAACGGTCTAACAGCCAATGAATCGGGACGGCTAATAGATTTCCTCAAGGATGTGATGGAATCAATGGATAAAGAAGAAATGGAGATAACAACACATTTCCAGAGAAAGAGAAGAGTGAGGGACAACATGACCAAGAAAATGGTCACACAAAGAACAATAGGGAAGAAAAAACAAAGGCTGAACAAAAAGAGCTACCTGATAAGAGCACTGACACTGAACACAATGACAAAAGATGCAGAAAGAGGCAAACTGAAGAGGCGAGCAATTGCAACACCCGGAATGCAAATCAGAGGATTCGTGTACTTTGTTGAAACACTGGCGAGGAGTATCTGTGAGAAACTTGAGCAATCTGGACTCCCGGTCGGAGGGAATGAGAAGAAGGCTAAATTGGCAAACGTCGTGAGGAAGATGATGACTAACTCACAAGATACTGAACTTTCCTTTACAATTACTGGAGACAATACCAAATGGAATGAGAATCAAAATCCTAGGATGTTTCTGGCAATGATAACGTACATCACAAGGAACCAGCCAGAATGGTTTCGGAATGTCTTAAGCATTGCCCCTATAATGTTCTCAAACAAAATGGCGAGATTAGGAAAAGGATACATGTTCGAAAGTAAGAGCATGAAGTTACGAACACAAATACCAGCAGAAATGCTTGCAAACATTGATCTTAAATACTTCAATGAATTAACGAAAAAGAAAATTGAGAAAATAAGGCCTCTATTAATAGATGGTACAGCCTCATTGAGCCCTGGAATGATGATGGGCATGTTCAACATGCTGAGTACAGTCCTAGGAGTCTCAATCCTGAATCTTGGACAGAAAAGGTACACCAAAACCACATATTGGTGGGATGGACTCCAATCCTCTGATGATTTCGCTCTCATCGTAAATGCACCGAATCATGAGGGAATACAAGCAGGAGTGGATAGGTTTTATAGGACTTGTAAACTAGTTGGAATCAATATGAGCAAGAAGAAGTCTTACATAAATCGGACAGGGACATTTGAATTCACGAGCTTTTTCTACCGCTATGGATTTGTAGCCAATTTCAGTATGGAGCTGCCCAGTTTTGGAGTGTCTGGAATTAATGAATCGGCCGACATGAGCATTGGTGTTACAGTGATAAAGAACAATATGATAAACAACGACCTTGGGCCAGCAACAGCTCAGATGGCTCTTCAGCTATTCATCAAGGACTACAGATACACATACCGATGCCACAGAGGGGATACGCAAATCCAAACAAGGAGATCATTCGAGCTGAAGAAGCTGTGGGAGCAAACCCGTTCAAAGGCAGGACTGTTGGTTTCAGATGGAGGACCAAATCTATACAATATCCGAAATCTCCATATTCCTGAGGTCTGCTTGAAATGGGAATTGATGGATGAAGATTACCAGGGCAGACTGTGTAATCCTCTGAACCCGTTCGTCAGCCATAAGGAAATTGAATCTGTCAACAATGCTGTAGTAATGCCAGCTCATGGCCCGGCCAAGAGTATGGAATATGATGCCGTTGCAACTACACATTCATGGATTCCTAAAAGGAATCGTTCCATTCTCAATACGAGACAAAGGGGAATTCTTGAGGATGAACAGATGTACCAGAAGTGCTGCAATCTATTCGAGAAATTCTTCCCCAGCAGTTCATATCGGAGGCCAGTTGGAATTTCCAGCATGGTGGAGGCCATGGTGTCTAGGGCCCGAATTGACGCACGAATTGATTTCGAGTCTGGAAGGATTAAGAAAGAAGAGTTTGCTGAGATCATGAAGATCTGTTCCACCATTGAAGAGCTCAGACGGCAAAAATAGTGAATTTAGCTTGTCCTTCGTGAAAAAATGCCCTGTTTCTACT
>AY737294 A/chicken/Guangdong/178/04 2004// 2 (PB1)
AGCAAAAGCAGGCAAACCATTTGAATGGATGTCAACCCGACTTTACCTTTCTTGAAAGTACCAGTGCAAAATGCTATAAGTACCACATTCCCTTATACTGGAGACCCTCCATACAGCCATGGAACAGGGACAGGATACACCATGGACACAGTCAACAGAACACACCAATATTCAGAAAAGGGGAAGTGGACAACAAACACAGAGACTGGAGCACCCCAACTCAACCCGATTGATGGACCACTACCTGAGAATAATGAGCCCAGTGGGTATGCACAAACAGATTGTGTATTGGAAGCAATGGCTTTCCTTGAAGAATCCCACCCAGGGATCTTTGAAAACTCGTGTCTTGGAACGATGGAAATTGTTCAACAAACAAGAGTGGATAAACTGACCCAAGGTCGCCAGACTTATGACTGGACATTGAATAGAAACCAACCGGCTGCAACTGCTTTGGCCAACACTATAGAAATCTTCAGATCGAACGGTCTAACAGCCAATGAATCGGGACGGCTAATAGATTTCCTCAAGGATGTGATGGAATCAATGGATAAGGAAGAAATGGAGATAACAACACATTTCCAGAGAAAGAGAAGAGTAAGGGACAACATGACCAAGAAAATGGTAACACAAAGAACAATAGGGAAGAAAAAACAAAGGCTGAACAAAAGGAGCTACCTGATAAGAGCACTGACACTGAACACAATGACAAAAGATGCTGAAAGAGGCAAATTGAAGAGGCGAGCAGTTGCAACACCCGGAATGCAAATCAGAGGATTCGTGTACTTTGTTGAAACACTAGCGAGGAGTGTCTGTGAGAAACTTGAGCAATCTGGACTCCCGGTCGGAGGGAATGAGAAGAAGGCTAAATTGGCAAACGTCGTAAGGAAGATGATGACCAACTCACAGGATACTGAACTCTCCTTTACAATTACTGGGGACAATACCAAATGGAATGAGAATCAGAATCCTAGAATGTTTCTGGCAATGATAACGTACATCACAAGGAACCAGCCAGAATGGTTTCGAAATGTCTTAAGCATTGCCCCTATAATGTTCTCAAACAAGATGGCGAGATTAGGGAAAGGATACATGTTCGAAAGTAAGAGCATGAAGTTACGAACACAAATACCAGCAGAAATGCTTGCAAACATTGACCTTAAATACTTCAATGAATTAACGAAAAAGAAAATTGAGAAAATAAGACCTCTATTAATAGATGGTGCAGCCTCATTGAGCCCTGGAATGATGATGGGCATGTTCAACATGCTGAGTACAGTCCTAGGAGTCTCAATCCTGAATCTTGGACAGAAAAGGTACACCAAAACCACATATTGGTGGGACGGACTCCAATCCTCTGATGATTTCGCTCTCATCGTAAATGCACCGAATCATGAGGGAATACAAGCAGGAGTGGATAGGTTTTATAGGACTTGTAAACTAGTTGGAATCAATATGAGCAAGAAGAAGTCTTACATAAATCGGACAGGGACATTTGAATTCACGAGCTTTTTCTACCGCTATGGATTTGTAGCCAATTTCAGTATGGAGCTGCCCAGTTTTGGAGTGTCTGGAATTAATGAATCGGCCGACATGAGCATTGGTGTTACAGTGATAAAGAACAATATGATAAACAACGACCTTGGGCCAGCAACAGCTCAGATGGCTCTTCAGCTATTCATCAAGGACTACAGATACACATACCGATGCCACAGAGGGGATACGCAAATCCAAACGAGGAGATCATTCGAGCTGAAGAAGCTGTGGGAGCAAACCCGTTCAAAGGCAGGACTGTTGGTTTCAGATGGAGGACCAAATCTATACAATATCCGAAATCTCCATATTCCTGAGGTCTGCTTGAAATGGGAATTGATGGATGAAGATTACCAGGGCAGACTGTGTAATCCTCTGAATCCATTCGTCAGCCATAAGGAAATTGAATCTGTCAACAATGCTGTAGTAATGCCAGCTCATGGTCCGGCCAAGAGTATGGAATATGATGCCGTTGCAACTACACATTCATGGATTCCTAAAAGGAATCGTTCAATTCTCAATACGAGTCAAAGGGGAATTCTTGAGGATGAACAGATGTACCAAAAGTGCTGCAATCTATTCGAGAAATTCTTCCCCAGCAGTTCATATCGGAGGCCAGTTGGAATTTCCAGCATGGTGGAGGCCATGGTGTCTAGGGCCCGAATTGACGCACGAATTGATTTCGAGTCTGGAAGGATTAAGAAAGAAGAGTTTGCTGAGATCATGAAGATCTGTTCCACCATTGAAGAGCTCAGACGGCAAAAATAGTGAATTTAGCTTGTCCTTCGTGAAAAAATGCCCTGTTTCTACT
>AY737302 A/duck/Guangdong/173/04 2004// 2 (PB1)
AGCAAAAGCAGGCAAACCATTTGAATGGATGTCAATCCGACTTTACTTTTCTTGAAAGTACCAGTGCAAAATGCTATAAGTACCACATTCCCTTATACTGGAGACCCTCCATACAGCCATGGAACAGGGACAGGATACACCATGGACACAGTCAACAGAACACACCAATATTCAGAAAAGGGGAAGTGGACAACAAACACAGAGACTGGAGCACCCCAACTCAACCCGATTGATGGACCACTACCTGAGGATAATGAGCCCAGTGGGTATGCACAAACAGATTGTGTATTGGAAGCAATGGCTTTCCTTGAAGAATCCCACCCAGGGATCTTTGAAAACTCTTGTCTTGAAACGATGGAAATTGTTCAACAAACAAGAGTGGATAAACTTACCCAAGGTCGCCAGACCTATGACTGGACATTGAATAGAAACCAACCGGCTGCAACTGCTTTGGCCAACACTATAGAAATCTTCAGATCGAACGGTCTAACAGCCAATGAATCGGGACGGTTAATAGATTTCCTCAAGGATGTAATGGAGTCGATGGATAAGGAAGAAATGGAGATAACAACACATTTCCAGAGAAAGAGAAGAGTGAGGGACAACATGACCAAGAAAATGGTCACACAAAGAACAATAGGGAAGAAAAAACAAAGGCTGAACAAAAAGAGCTACCTAATAAGAGCACTGACACTGAACACAATGACAAAAGATGCAGAAAGAGGCAAATTGAAGAGGCGAGCAATTGCAACGCCCGGAATGCAAATCAGAGGATTCGTGTACTTTGTTGAAACACTAGCGAGGAGTATCTGTGAGAAACTCGAGCAATCTGGACTCCCAGTCGGAGGGAATGAGAAGAAGGCTAAATTGGCAAACGTCGTGAGGAAGATGATGACTAACTCACAAGATACTGAACTCTCCTTTACAATTACTGGGGACAATACCAAATGGAATGAGAATCAGAATCCTAGGATGTTTCTGGCAATGATAACATACATCACAAGGAACCAGCCAGAATGGTTTCGGAATGTCTTAAGCATTGCCCCTATAATGTTCTCAAACAAAATGGCGAGATTAGGAAAAGGATACATGTTCGAAAGTAAGAGCATGAGGTTACGAACACAAATACCAGTAGAAATGCTTGCAAACATTGATCTTAAATACTTCAATGAATTAACGAAAAAGAAAATTGAGAAAATAAGACCTCTATTAATAGATGGTACAGCCTCATTGAGTCCTGGAATGATGATGGGCATGTTCAACATGCTGAGTACAGTCCTAGGAGTCTCAATCCTGAATCTTGGACAGAAAAGGTACACCAAAACCACATATTGGTGGGATGGGCTCCAATCCTCTGATGATTTCGCTCTCATCGTAAATGCACCGAATCATGAGGGAATACAAGCAGGAGTGGATAGGTTTTATAGGACTTGTAAACTAGTTGGAATCAATATGAGCAAGAAGAAGTCTTACATAAATCGGACAGGGACATTTGAATTCACGAGCTTTTTCTACCGCTATGGATTTGTAGCCAATTTCAGTATGGAGCTGCCCAGTTTTGGAGTGTCTGGAATTAATGAATCGGCCGACATGAGCATTGGTGTTACAGTGATAAAGAACAATATGATAAACAACGACCTTGGGCCAGCAACAGCTCAGATGGCTCTTCAGCTATTCATCAAAGACTACAGGTACACATACCGATGCCACAGAGGGGATACGCAAATCCAAACGAGGAGATCATTCGAGCTGAAGAAGCTGTGGGAGCAAACCCGTTCAAAGGCAGGACTGTTGGTTTCAGATGGAGGACCAAATCTATACAATATCCGAAATCTCCATATTCCTGAGGTCTGCTTGAAGTGGGAATTGATGGATGAAGATTACCAGGGCAGACTGTGTAATCCTCTGAATCCGTTCGTCAGCCATAAGGAAATTGAATCTGTCAACAATGCTGTAGTAATGCCAGCTCATGGCCCGGCCAAGAGTATGGAATATGATGCCGTTGCAACTACACATTCATGGATTCCTAAAAGGAATCGTTCCATTCTCAATACGAGTCAAAGGGGAATTCTTGAGGATGAACAGATGTACCAGAAGTGCTGCAATCTATTCGAGAAATTCTTCCCCAGCAGTTCATATCGGAGGCCAGTTGGAATTTCCAGCATGGTGGAGGCCATGGTGTCTAGGGCCCGAATTGACGCACGAATTGATTTCGAGTCTGGAAGGATTAAGAAAGAAGAGTTTGCTGAGATCATGAAGATCTGTTCCACCATTGAAGAGCTCAGACGGCAAAAATAGTGAATTTAGCTTGTCCTTCGTGAAAAAATGCCCTGTTTCTACT
>AY747615 A/swine/Fujian/1/2003 2003// 2 (PB1)
AGCAAAAGCAGGCAAACCATTTGAATGGATGTCAATCCGACTTTACTTTTCTTGAAAGTACCAGCGCAAAATGCTATAAGTACCACATTCCCTTATACTGGAGACCCTCCATACAGCCATGGAACAGGGACAGGATACACAATGGACACAGTCAACAGAACACACCAATATTCAGAAAAGGGGAAGTGGACAACAAACACAGAGACTGGAGCACCCCAACTCAACCCGATTGATGGACCACTACCTGAGGATAATGAGCCCAGTGGGTATGCACAAACAGATTGTGTATTGGAAGCAATGGCTTTCCTTGAAGAATCCCACCCAGGGATCTTTGAAAACTCGTGTCTTGAAACGATGGAAATTGTTCAACAAACAAGAGTGGATAAACTGACCCAAGGTCGCCAGACCTATGACTGGACATTGAATAGAAACCAACCGGCTGCAACTGCTTTGGCCAACACTATAGAAATCTTCAGATCGAACGGTCTAATAGCCAATGAATCGGGACGACTAATAGATTTCCTCAAGGATGTGATGGAATCAATGGATAAGGAAGAGATGGAAATAACAACACATTTCCAGAGAAAGAGAAGAGTGAGGGACAACATGACCAAGAAAATGGTCACACAAAGAACAATAGGGAAGAAAAAACAAAGGCTGAACAAAAGGAGCTACCTGATAAGAGCACTGACACTGAACACAATGACAAAAGATGCAGAAAGAGGCAAATTGAAGAGGCGAGCAATTGCAACACCCGGAATGCAAATCAGAGGATTCGTGTACTTTGTCGAAACACTAGCGAGGAGTATCTGTGAGAAACTTGAGCAATCTGGACTCCCAGTCGGAGGGAATGAGAAGAAGGCTAAACTGGCAAACGTCGTGAGGAAGATGATGACTAACTCACAAGATACTGAACTCTCCTTTACAATTACTGGAGACAACACCAAATGGAATGAGAATCAGAATCCTAGGATGTTTCTGGCAATGATAACGTACATCACAAGGAACCAACCAGAATGGTTTCGGAATGTCTTAAGCATTGCCCCTATAATGTTCTCAAACAAAATGGCGAGATTAGGGAAAGGATACATGTTCGAAAGTAAGAGCATGAAGTTACGAACACAAATACCAGCAGAAATGCTTGCAAACATTGATCTTAAATACTTCAATGAATCAACGAGAGAGAAAATTGAGAAAATAAGACCTCTATTAATAGATGGTACAGCCTCATTGAGCCCTGGAATGATGATGGGCATGTTCAACATGCTGAGTACAGTCCTAGGAGTCTCAATCCTGAATCTTGGACAGAAAAGGTACACCAAAACCACATATTGGTGGGACGGACTCCAATCCTCTGATGATTTCGCTCTCATCGTAAATGCACCGAATCATGAGGGAATACAAGCAGGAGTGGATAGGTTTTATAGGACTTGTAAACTAGTTGGAATCAATATGAGCAAGAAGAAGTCTTACATAAATCGGACAGGGACATTTGAATTCACGAGCTTTTTCTACCGCTATGGATTTGTAGCCAATTTCAGTATGGAGCTGCCCAGCTTTGGAGTGTCTGGAATTAATGAATCGGCCGACATGAGCATTGGTGTTACAGTGATAAAGAACAATATGATAAACAACGACCTTGGGCCAGCAACAGCTCAGATGGCTCTTCAGCTATTCATCAAGGACTACAGATACACATACCGATGCCACAGAGGGGATACGCAAATCCAAACGAGGAGATCATTCGAGCTGAAGAAGCTGTGGGAGCAAACCCGTTCAAAGGCAGGACTGTTGGTTTCAGATGGAGGACCAAATCTATACAATATCCGAAATCTCCACATTCCTGAGGTCTGCTTGAAGTGGGAATTGATGGATGAAGATTACCAGGGCAGACTGTGTAATCCTCTGAATCCGTTCGTCAGCCATAAGGAAATTGAATCTGTCAACAATGCTGTAGTAATGCCAGCTCATGGCCCGGCCAAGAGTATGGAATATGATGCAGTTGCGACTACACATTCATGGATTCCTAAAAGGAATCGTTCCATTCTCAATACAAGTCAAAGGGGAATTCTTGAGGATGAACAGATGTACCAGAAGTGCTGCAATCTCTTCGAGAAATTCTTCCCCAGCAGTTCATATCGGAGGCCAGTTGGAATTTCCAGCATGGTGGAGGCCATGGTTTCTAGGGCCCGAATTGATGCACGAATTGATTTCGAGTCTGGAAGGATTAAGAAAGAAGAGTTTGCTGAGATCATGAAGATCTGTTCCACCATTGAAGAGCTCAGACGGCAAAAATAGTGAATTTAGCTTGTCCTTCATGAAAAAATGCCTTGTTTCTACT
>AY855339 A/equine/Kentucky/5/2002 2002// 2 (PB1)
AGCGAAAGCAGGCAAACCATTTGAATGGATGTCAATCCGACTCTACTTTTCTTAAAGGTGCCAGCGCAAAATGCTATAAGCACAACATTCCCTTATACTGGAGATCCTCCCTACAGTCATGGAACAGGGACAGGATACACCATGGATACTGTCAACAGAACACACCAATATTCAGAAAAGGGGAAATGGACAACAAACACTGAGATTGGAGCACCACAACTTAATCCAATCGATGGACCACTTCCTGAAGACAATGAACCAAGTGGGTACGCCCAAACAGATTGTGTATTGGAAGCAATGGCTTTCCTTGAAGAATCCCATCCCGGAATCTTTGAAAATTCGTGTCTTGAAACGATGGAGGTGATTCAGCAGACAAGAGTGGACAAACTAACACAAGGCCGACAAACTTATGATTGGACCTTGAATAGGAATCAACCTGCCGCAACAGCACTTGCTAATACAATTGAAGTGTTCAGATCAAATGGTCTGACTTCCAATGAATCAGGGAGGTTGATGGACTTCCTCAAAGATGTCATGGAGTCCATGAACAAGGAAGAAATGGAAATAACAACACACTTCCAACGAAAGAGAAGAGTAAGAGACAACATGACAAAGAGAATGGTAACACAGAGAACCATAGGGAAGAAAAAACAACGATTAAACAGAAAGAGTTATCTAATCAGAACATTAACCCTAAACACAATGACCAAGGACGCTGAGAGAGGGAAATTGAAACGACGAGCAATCGCAACCCCAGGGATGCAGATAAGAGGATTTGTATATTTTGTTGAAACACTAGCCCGAAGAATATGTGAAAAGCTTGAACAATCAGGATTGCCAGTTGGCGGTAATGAGAAAAAGGCCAAACTGGCTAATGTCGTCAGAAAAATGATGACTAATTCCCAAGACACTGAACTCTCCTTCACCATCACTGGGGACAATACCAAATGGAATGAAAATCAGAACCCACGCATATTCCTGGCAATGATCACATACATAACTAGAAACCAGCCAGAATGGTTCAGAAATGTTCTAAGCATTGCACCGATTATGTTCTCAAATAAAATGGCAAGACTGGGGAAAGGATATATGTTTGAAAGCAAAAGTATGAAACTGAGAGCTCAAATACCAGCAGAAATGCTAGCAAGCATTGACCTGAAATATTTCAATGATTCAACAAAAAAGAAAATTAAAAAGATACGACCACTTCTGGTTGACGGGACTGCTTCACTGAGTCCTGGCATGATGATGGGAATGTTCAACATGTTGAGCACTGTGCTGGGTGTATCCATATTAAACCTGGGCCAGAGGAAATACACAAAGACCACATACTGGTGGGATGGTCTGCAATCATCCGATGACTTTGCTTTGATAGTGAATGCGCCTAATCATGAAGGAATACAAGCTGGAGTAGACAGATTCTATAGAACTTGCAAACTGGTCGGGATCAACATGAGCAAAAAGAAGTCCTACATAAATAGAACCGGAACATTCGAATTCACAAGCTTTTTCTACCGGTATGGTTTTGTAGCCAATTTCAGCATGGAACTACCCAGTTTTGGGGTTTCCGGAATAAATGAATCTGCAGACATGAGCATTGGAGTGACAGTCATCAAAAACAACATGATAAATAATGATCTCGGTCCTGCCACGGCACAAATGGCACTCCAACTCTTCATTAAGGATTACCGGTACACATACCGGTGCCATAGAGGTGATACCCAGATACAAACCAGAAGATCTTTTGAGTTGAAGAAACTGTGGGAACAGACTCGATCAAAGACTGGTCTACTGGTATCAGATGGGGGTCCAAACCTATATAACATCAGAAACCTACACATCCCGGAAGTTTGTTTAAAATGGGAGCTAATGGATGAAGATTATAAGGGGAGGCTATGCAATCCATTAAATCCTTTCGTTAGTCACAAAGAAATTGAATCAGTCAACAGTGCAGTAGTAATGCCTGCGCATGGCCCTGCCAAAAGCATGGAGTATGATGCTGTTGCAACAACACATTCTTGGATCCCCAAGAGGAACCGGTCCATATTGAACACAAGCCAAAGGGGAATACTCGAAGATGAGCAGATGTATCAGAAATGCTGCAACCTGTTTGAAAAATTCTTCCCCAGCAGCTCATACAGAAGACCAGTCGGAATTTCTAGTATGGTTGAGGCCATGGTGTCCAGGGCCCGCATTGATGCACGAATTGACTTCGAATCTGGACGGATAAAGAAGGATGAGTTCGCTGAGATCATGAAGATCTGTTCCACCATTGAAGAGCTCAGACGGCAAAAATAGTGAATTTAGCTTGATCTTCATGAAAAAATGCCTTGTTTCTACT
>AY856862 A/duck/Shandong/093/2004 2004// 2 (PB1)
AGCGAAAGCAGGCAAACCATTTGAATGGATGTCAATCCGACTTTACTTTTCTTAAAAGTGCCAGCGCAAAATGCTATAAGTACTACATTTCCTTATACTGGAGATCCTCCATACAGCCATGGAACAGGAACAGGATACACCATGGACACGGTCAATAGAACACATCAATACTCAGAGAAGGGGAAATGGACAACAAACACCGAAACTGGAGCACCCCAACTCAATCCAATTGATGGACCACTACCCGAGAATCACGAGCCGAGCGGATATGCACAAACAGATTGTGTGTTGGAAGCAATGGCTTTCCTCGAAGAATCCCACCCAGGGATCTTTGAAAACTCATGTCTTGAAACGATGGAAGTTGTTCAGCAAACAAGAGTGGACAAACTGACCCAAGGCCGCCAGACCTATGACTGGACTTTGAATAGAAACCAGCCTGCTGCAACTGCTTTGGCCAACACTATAGAAGTCTTCAGATCAAACGATCTAACAGCCAATGAATCGGGGAGACTAATAGATTTCCTCAAGGATGTAATGGAATCAATGGATAAAGAAGAGATGGAAATAACAACACATTTCCAGAGGAAGAGAAGAATAAGGGACAACATGACCAAGAAGATGGTCACACAGAGAACAATAGGGAAGAAAAAGCAGAGGCTGAACAAGAAGAGCTACTTAATAAGAGCACTGACATTAAACACAATGACCAAGGATGCAGAAAGAGGCAAATTGAAGAGGCGGGCAATTGCAACACCCGGGATGCAGATCAGAGGGTTCGTGTACTTTGTTGAAACATTAGCGAGGAGCATCTGTGAGAAACTTGAACAGTCTGGACTCCCTGTTGGAGGGAATGAAAAGAAGGCTAAATTGGCAAATGTCGTAAGAAAGATGATGACTAACTCACAAGACACTGAGCTCTCCTTTACAATTACTGGAGATAATACCAAATGGAATGAGAATCAAAATCCTCGGATGTTTCTGGCAATGATAACATACATCACAAGAAACCAACCTGACTGGTTTAGAAATGTCTTGAGCATTGCCCCTATAATGTTCTCAAACAAAATGGCAAGATTAGGGAAAGGATACATGTTCGAGAGTAGGAGCATGAAGCTACGAACACAAATACCAGCAGAAATGCTTGCAAACATTGACCTGAAATACTTCAACGAGTCAACAAGAAAGAAAATCGAAAAAATAAGACCCCTCTTAATAGATGGCACAGCCTCACTGAGTCCAGGAATGATGATGGGCATGTTCAACATGCTGAGTACAGTCTTAGGAGTCTCAATCCTGAATCTTGGGCAAAAGAGGTATACCAAAACCACATACTGGTGGGATGGACTCCAATCCTCCGATGATTTCGCTCTCATAGTGAATGCACCGAATCATGAGGGGATACAAGCAGGAGTGGATAGGTTCTATAGGACCTGCAAACTGGTTGGAATCAACATGAGCAAAAAGAAGTCTTATATAAACCGGACAGGGACATTTGAGTTCACAAGTTTTTTCTACCGCTATGGATTTGTAGCCAACTTCAGCATGGAGCTGCCCAGCTTTGGAGTGTCTGGGATTAACGAATCGGCTGACATGAGCATTGGAGTTACAGTGATAAAGAATAATATGATAAACAATGACCTGGGACCAGCAACAGCTCAGATGGCCCTTCAGCTATTCATCAAGGACTACAGATACACATATCGGTGCCACAGGGGTGATACACAAATCCAAACGAGAAGATCATTCGAGCTGAAGAAGCTGTGGGAGCAGACCCGTTCAAAGGCAGGACTGTTGGTTTCAGATGGAGGACCAAACCTATACAACATCCGGAATCTCCACATCCCAGAGGTCTGCTTGAAATGGGAACTGATGGATGAAGATTACCAGGGTAGACTGTGTAATCCTCTGAACCCGTTTGTCAGTCATAAGGAAATTGAGTCCGTAAACAATGCTGTGGTAATGCCAGCTCATGGCCCAGCCAAGAGCATGGAATATGATGGTGTTGCGACTACACACTCATGGATCCCTAAGCGGAACCGTTCCATTCTCAATACCAGTCAAAGGGGAATTCTTGAGGATGAGCAGATGTACCAGAAATGCTGCAATCTGTTCGAGAAATTTTTCCCTAGTAGTTCATACAGGAGGCCGGTTGGAATTTCCAGTATGGTGGAGGCCATGGTGTCTAGGGCCCGAATTGATGCACGAATTGACTTCGAGTCTGGAAGGATTAAGAAAGAAGAGTTTGCTGAGATCATGAAGATCTGTTCCACCATTGAAGAGCTCAGACGGCAACAATAGTGAATTTAGCTTGTCCTTCATGAAAAAATGCCTTGTTTCTACT
>AY950274 A/chicken/Henan/12/2004 2004// 2 (PB1)
AGCGAAAGCAGGCAAACCATTTGAATGGATGTCAATCCGACTTTACTTTTCTTGAAAGTACCAGCGCAAAATGCTATAAGTACCACATTCCCTTATACTGGAGACCCTCCATACAGCCATGGAACAGGGACAGGATACACCATGGACACAGTCAACAGAACACACCAATATTCAGAAAAGGGGAAGTGGACAACAAACACAGAGACTGGAGCACCCCAACTCAACCCGATTGATGGACCACTACCTGAGGATAATGAGCCCAGTGGGTATGCACAAACAGATTGTGTATTGGAAGCAATGGCTTTCCTTGAAGAATCCCACCCAGGGATCTTTGAAAACTCGTGTCTTGAAACGATGGAAATTGTTCAACAAACAAGAGTGGATAAACTGACCCAAGGTCGCCAGACCTATGACTGGACATTGAATAGAAACCAACCGGCTGCAACTGCTTTGGCCAACACTATAGAAATCTTCAGATCGAACGGTCTAACAGCCAATGAATCGGGACGGCTAATAGATTTCCTCAAGGATGTGATGGAATCAATGGATAAGGAAGAAATGGAGATAACAACACATTTCCAGAGAAAGAGAAGAGTGAGGGACAACATGATCAAGAAAATGGTCACACAAAGAACAATAGGGAAGAAAAAACAAAGGCTGAACAAAAAGAGCTACCTGATAAGAGCACTGACACTGAACACAATGACAAAAGATGCAGAAAGAGGCAAACTGAAGAGGCGAGCAATTGCAACACCCGGAATGCAAATCAGAGGATTCGTGTACTTTGTTGAAACACTAGCGAGGAGTATCTGTGAGAAACTTGAGCAATCTGGACTCCCAGTCGGAGGGAATGAGAAGAAGGCTAAACTGGCAAACGTCGTGAGGAAGATGATGACTAACTCACAAGATACTGAACTCTCCTTTACAATTACTGGAGACAATACCAAATGGAATGAGAATCAGAATCCTAGGATGTTTCTGGCAATGATAACGTACATCACAAGGAACCAACCAGAATGGTTTCGGAATGTCTTAAGCATTGCCCCTATAATGTTCTCAAACAAAATGGCGAGATTAGGAAAAGGATACATGTTCGAAAGTAAGAGCATGAAGTTACGAACACAAATACCAGCAGAAATGCTTGCAAACATTGATCTTAAATACTTCAATGAATTAACGAAAAAGAAAATTGAGAAAATAAGACCTCTATTAATAGATGGTACAGCCTCATTGAGCCCTGGAATGATGATGGGCATGTTCAACATGCTGAGTACAGTCCTAGGAGTCTCAATCCTGAATCTTGGACAGAAAAGGTACACCAAAACCACATATTGGTGGGACGGACTCCAATCCTCTGATGATTTCGCTCTCATCGTAAATGCACCGAATCATGAGGGAATACAAGCAGGAGTGGATAGATTCTATAGGACCTGCAAACTGGTTGGAATCAATATGAGCAAGAAGAAGTCTTACATAAATCGGACAGGGACATTTGAATTCACGAGCTTTTTCTACCGCTATGGATTTGTAGCCAATTTCAGTATGGAGCTGCCCAGCTTCGGAGTGTCTGGGATCAATGAATCGGCCGACATGAGCATTGGTGTTACAGTGATAAAGAACAATATGATAAACAACGACCTTGGGCCAGCAACAGCTCAGATGGCTCTTCAGCTATTCATCAAGGACTACAGATACACATATCGATGCCACAGAGGGGATACGCAAATCCAAACGAGGAGATCATTCGAGCTGAAGAAGCTGTGGGAGCAAACCCGTTCAAAGGCAGGACTGTTGGTTTCAGATGGAGGACCAAATCTATACAATATCCGAAATCTCCATATTCCTGAGGTTTGCTTGAAATGGGAATTGATGGATGAAGATTACCAGGGCAGACTGTGTAATCCTCTGAATCCGTTCGTCAGCCATAAGGAAATTGAATCTGTCAACAATGCTGTAGTAATGCCAGCTCATGGCCCGGCCAAGAGTATGGAATATGATGCCGTTGCAACTACACATTCATGGATTCCTAAAAGGAATCGTTCCATTCTCAATACGAGTCAAAGGGGAATTCTTGAGGATGAACAGATGTACCAGAAGTGCTGCAATCTATTCGAGAAATTCTTCCCCAGCAGTTCATATCGGAGGCCAGTTGGAATTTCCAGCATGGTGGAGGCCATGGTGTCTAGGGCCCGAATTGACGCACGAATTGATTTCGAGTCTGGAAGGATTAAGAAAGAAGAGTTTGCTGAGATCATGAAGATCTGTTCCACCATTGAAGAGCTCAGACGGCAAAAATAGTGAATTTAGCTTGTCCTTCGTGAAAAAATGCCTTGTTTCTACT
>AY950277 A/wild duck/Guangdong/314/2004 2004// 2 (PB1)
AGCAAAAGCAGGCAAACCATTTGAATGGATGTCAATCCGACTTTACTTTTCTTGAAAGTACCAGTACAAAATGCTATAAGTACCACATTCCCTTATACTGGAGACCCTCCATACAGCCATGGAACAGGGACAGGATACACCATGGACACAGTCAACAGAACACACCAATATTCAGAAAAGGGGAAGTGGACAACAAACACAGAGACTGGAGCACCCCAACTCAACCCGATTGATGGACCACTACCTGAGGATAATGAGCCCAGTGGGTATGCACAAACAGATTGTGTATTGGAAGCAATGGCTTTCCTTGAAGAATCTCACCCAGGAATCTTTGAAAACTCGTGTCTTGAAACGATGGAAATTGTTCAACAAACAAGAGTGGATAAACTGACCCAAGGTCGCCAGACCTATGACTGGACATTGAATAGAAACCAACCGGCTGCAACTGCTTTGGCCAACACTATAGAAATCTTCAGATCGAACGGTCTAACAGCCAATGAATCGGGACGGTTAATAGATTTCCTCAAGGATGTGATGGAATCAATGGATAAGGAAGAAATGGAGATAACAACACATTTCCAGAGAAAGAGAAGAGTAAGGGACAACATGACCAAGAAAATGGTAACACAAAGAACAATAGGGAAGAAAAAACAAAGGCTGAACAAAAGGAGCTACCTGATAAGAGCACTGACACTGAACACAATGACAAAAGATGCCGAAAGAGGCAAATTGAAGAGGCGAGCAATTGCAACACCCGGAATGCAAATCAGAGGATTCGTGTACTTTGTTGAAACACTAGCGAGGAGTATCTGTGAGAAACTTGAGCAATCTGGACTCCCAGTCGGAGGGAATGAGAAGAAGGCTAAATTGGCAAACGTCGTAAGGAAGATGATGACTAACTCACAGGATACTGAACTCTCCTTTACAATTACTGGGGACAATACCAAATGGAATGAGAATCAGAATCCTAGGATGTTTCTGGCAATGATAACGTACATCACAAGGAACCAGCCAGAATGGTTTCGAAATGTCTTAAGCATTGCCCCTATAATGTTCTCAAACAAGATGGCGAGATTAGGGAAAGGATACATGTTCGAAAGTAAGAGCATGAAGTTACGAACACAAATACCAGCAGAAATGCTTGCAAACATTGATCTTAAATACTTCAATGAATTAACGAAAAAGAAAATTGAGAAAATAAGACCTCTATTAATAGACGGTGCAGCCTCATTGAGCCCTGGAATGATGATGGGCATGTTCAACATGCTGAGTACAGTCCTAGGAGTCTCAATCCTGAATCTTGGACAGAAAAGGTACACCAAAACCACATATTGGTGGGACGGACTCCAATCCTCTGATGATTTCGCTCTCATCGTAAATGCACCAAATCATGAGGGAATACAAGCAGGAGTGGATAGGTTTTATAGGACTTGTAAACTAGTTGGAATCAATATGAGCAAGAAAAAGTCTTACATAAATCGGACAGGAACATTTGAATTCACAAGCTTTTTCTACCGCTATGGATTTGTAGCCAATTTCAGTATGGAGCTGCCCAGTTTTGGAGTGTCTGGAATTAATGAATCGGCCGACATGAGCATTGGTGTTACAGTGATAAAGAACAATATGATAAACAACGACCTTGGGCCAGCAACAGCTCAGATGGCTCTTCAGCTATTCATCAAGGACTACAGATACACATACCGATGCCACAGAGGGGATACGCAAATCCAAACGAGGAGATCATTCGAGCTGAAGAAGCTGTGGGAGCAAACCCGTTCAAAGGCAGGACTGTTGGTTTCAGATGGAGGACCAAATCTATACAATATCCGAAATCTCCATATTCCTGAGGTCTGCTTGAAATGGGAATTGATGGATGAAGATTACCAGGGCAGACTGTGTAATCCTCTGAATCCGTTCGTCAGCCATAAGGAAATTGAATCTGTCAACAATGCTGTAGTAATGCCAGCTCATGGCCCGGCCAAGAGTATGGAATATGATGCCGTTGCAACTACACATTCATGGATTCCTAAAAGGAATCGTTCCATTCTCAATACGAGTCAAAGGGGAATTCTTGAGGATGAACAGATGTACCAGAAGTGCTGCAATCTATTCGAGAAATTCTTCCCCAGCAGTTCATATCGGAGGCCAGTTGGAATTTCCAGCATGGTGGAGGCCATGGTGTCTAGGGCCCGAATTGACGCACGAATTGATTTCGAGTCTGGAAGGATTAAGAAAGAAGAGTTTGCTGAGATCATGAAGATCTGTTCCACCATTGAAGAGCTCAGACGGCAAAAATAGTGAATTTAGCTTGTCCTTCGTGAAAAAATGCCTTGTTTCTACT
>CY000007 A/New York/61A/2003 2003/12/20 2 (PB1)
AGCGAAAGCAGGCAAACCATTTGAATGGATGTCAATCCGACTCTACTTTTCCTAAAGGTTCCGGCGCAAAATGCCATAAGCACCACATTCCCTTATACTGGAGATCCTCCATACAGCCATGGAACAGGAACAGGGTACACCATGGACACAGTCAACAGAACACACCAATATTCAGAAAAGGGGAAGTGGACAACAAATACAGAAACTGGGGCACCCCAACTCAACCCAATTGATGGACCACTACCTGAGGATAATGAGCCAAGTGGATATGCACAAACAGACTGTGTCCTGGAGGCTATGGCCTTCCTTGAAGAATCCCACCCAGGGATCTTTGAGAACTCATGCCTTGAAACAATGGAAGTCGTTCAACAAACAAGGGTGGACAAACTAACTCAAGGCCGCCAGACTTATGATTGGACATTAAATAGAAATCAACCGGCGGCAACTGCATTAGCCAACACCATAGAAGTTTTTAGATCGAATGGTCTAACAGCTAATGAATCGGGAAGGCTAATAGATTTCCTCAAGGATGTGATGGAATCAATGGATAAAGAGGAAATTGAGATAACAACACACTTTCAAAGAAAAAGGAGAGTAAGAGACAACATGACCAAGAAAATGGTCACACAAAGAACAATAGGAAAGAAAAAACAAAGAGTGAATAAGAGAGGCTACCTAATAAGAGCTTTGACATTGAACACGATGACCAAAGATGCAGAGAGAGGTAAATTAAAAAGAAGGGCTATTGCAACACCCGGGATGCAAATTAGAGGATTCGTGTACTTCGTTGAAACTTTAGCTAGAAGCATTTGCGAAAAGCTTGAACAGTCTGGACTTCCGGTTGGGGGTAATGAAAAGAAGGCCAAACTGGCAAATGTTGTGAGAAAGATGATGACTAATTCACAAGACACAGAGCTTTCTTTCACAATCACTGGGGACAACACTAAGTGGAATGAAAACCAAAACCCTCGAATGTTCTTGGCGATGATTACATATATCACAAAAAATCAACCTGAGTGGTTCAGAAACATCCTGAGCATCGCACCAATAATGTTCTCAAACAAAATGGCAAGACTAGGAAAAGGATACATGTTCGAGAGTAAGAGAATGAAGCTCCGAACACAAATACCCGCAGAAATGCTAGCAAGCATCGACCTGAAGTATTTCAACGAATCAACAAGGAAGAAAATTGAGAAAATAAGGCCTCTTCTAATAGACGGCACAGCATCATTGAGCCCTGGGATGATGATGGGCATGTTCAACATGCTAAGTACAGTTTTAGGAGTCTCGATACTGAATCTTGGGCAAAAGAAATACACCAAGACAACATATTGGTGGGATGGGCTCCAATCCTCCGATGATTTTGCCCTCATAGTGAATGCACCAAATCATGAGGGAATACAAGCAGGAGTGGATAGATTCTACAGGATCTGCAAGTTGGTGGGAATCAACATGAGCAAAAAGAAGTCCTATATAAATAAAACAGGAACATTTGAATTCACAAGCTTTTTTTATCGCTATGGATTTGTGGCTAATTTTAGCATGGAGCTACCCAGTTTTGGAGTGTCTGGAATAAATGAGTCAGCTGATATGAGCATTGGAGTAACAGTGATAAAGAACAACATGATAAACAATGACCTTGGACCAGCAACAGCCCAGATGGCTCTTCAATTGTTCATCAAAGACTACAGATATACATATAGGTGCCATAGAGGAGACACACAAATTCAGACGAGAAGATCATTCGAGCTAAAGAAGCTGTGGGATCAAACCCAATCAAAGGCAGGACTATTGGTATCGGATGGGGGACCAAACTTATACAACATCCGGAATCTTCACATTCCCGAAGTCTGCTTAAAGTGGGAGCTAATGGATGAGGATTATCGGGGAAGACTTTGTAACCCCTTGAATCCCTTTGTCAGCCATAAAGAGATTGAATCTGTAAACAATGCTGTAGTGATGCCAGCCCATGGTCCAGCCAAAAGTATGGAGTATGATGCCGTTGCAACTACACACTCCTGGATTCCCAAGAGGAACCGCTCTATTCTAAACACAAGCCAAAGGGGAATTCTTGAGGATGAACAGATGTACCAGAAGTGCTGCAACTTGTTCGAGAAATTTTTCCCTAGTAGTTCATATAGGAGACCGGTTGGAATTTCTAGCATGGTGGAGGCCATGGTGTCTAGGGCCCGGATTGATGCCAGAATTGACTTCGAGTCTGGACGGATTAAGAAGGAAGAATTCTCTGAGATCATGAAGATCTGTTCCACCATTGAAGAACTCAGACGGCAAAAATAATGAATTTAGCTTGTCCTTCATGAAAAAATGCCTTGTTTCTACT
>CY000456 A/New York/146/2000 2000/04/12 2 (PB1)
AGCGAAAGCAGGCAAACCATTTGAATGGATGTCAATCCGACTTTACTTTTCTTAAAAGTGCCAGCACAAAATGCTATAAGCACAACTTTCCCCTATACTGGAGACCCCCCTTACAGCCATGGGACAGGGACAGGGTACACCATGGATACAGTTAACAGGACACATCAGTACTCAGAAAGAGGAAGATGGACAAAAAATACCGAAACTGGAGCACCGCAACTCAACCCGATTGATGGGCCATTACCAAAAGACAATGAACCAAGTGGCTATGCCCAAACAGATTGTGTATTAGAAGCAATGGCTTTCCTTGAGGAATCCCATCCTGGTATTTTTGAAAACTCATGTATTGAAACGATGGAGGCTGTTCAGCAAACAAGAGTGGACAAACTGACACAAGGAAGACAGACCTATGACTGGACTCTAAATAGAAACCAGCCTGCTGCCACAGCATTGGCCAACACTATAGAAGTGTTCAGATCAAACGGCCTCATAGCAAATGAGTCTGGGAGGCTAATAGACTTCCTTAAAGATGTAATGGAGTCAATGGACAGAGAAGAAGTAGAGATCACAACTCACTTTCAGAGAAAGAGAAGAGTGAGAGACAATGTAACTAAAAAAATGGTGACACAAAGAACAATAGGCAAAAAGAAACATAAATTGGACAAAAGAAGTTATCTAATTAGGGCATTAACCCTGAACACAATGACCAAAGATGCTGAGAGGGGGAAACTAAAACGTAGAGCTATTGCAACCCCAGGAATGCAGATAAGGGGGTTTGTATACTTTGTTGAGACACTGGCAAGGAGCATATGTGAGAAACTTGAGCAATCAGGGTTACCAGTTGGAGGAAATGAGAAGAAAGCAAAGTTAGCAAATGTTGTAAGGAAGATGATGACCAACTCCCAGGACACTGAAATTTCTTTCACCATCACTGGAGATAACACAAAATGGAACGAAAATCAGAACCCTAGAATGTTTTTGGCTATGATCACATATATAACCAGAAATCAGCCTGAATGGTTCAGAAACATTCTAAGTATTGCTCCAATAATGTTTTCAAACAAAATGGCGAGACTAGGTAAGGGGTACATGTTTGAAAGCAAGAGTATGAAGCTGAGAACTCAAATACCTGCAGAAATGCTGGCCAACATAGATTTGAAATATTTCAATGATTCAACAAAAAAGAAAATTGAAAAAATCCGGCCATTATTAATAGATGGAACTGCATCACTGAGTCCTGGAATGATGATGGGCATGTTCAATATGTTGAGCACTGTCTTGGGCGTCTCCATCCTGAATCTTGGACAAAAGAGATACACCAAGACCACTTACTGGTGGGATGGTCTTCAATCGTCTGATGATTTTGCTCTGATTGTGAATGCACCCAACTATGCAGGAATTCAAGCTGGAGTTGACAGGTTTTATCGAACCTGTAAGCTGCTCGGAATTAATATGAGCAAAAAGAAGTCTTACATAAACAGGACAGGTACTTTTGAATTTACAAGCTTTTTCTATCGTTATGGGTTTGTTGCCAATTTTAGCATGGAACTTCCTAGTTTTGGGGTGTCTGGGGTTAATGAGTCTGCAGACATGAGTATTGGAGTCACTGTCATCAAAAATAATATGATAAACAATGATCTTGGTCCAGCAACTGCCCAAATGGCCCTTCAATTATTCATCAAAGATTACAGGTATACTTATCGATGCCACAGAGGTGACACACAAATACAAACCCGGAGATCATTTGAGATAAAAAAACTGTGGGACCAAACCCGTTCCAAAGCTGGGCTGTTGGTCTCTGATGGAGGCCCCAATTTATATAATATTAGAAATCTCCACATTCCTGAAGTCTGCTTGAAATGGGAGTTGATGGATGAGGATTACCAAGGGCGTTTATGCAATCCATTGAACCCTTTTGTCAGTCATAAAGAAATTGAATCAGTGAACAATGCAGTGATGATGCCGGCACATGGTCCAGCCAAAAATGTGGAATATGACGCTGTTGCAACAACGCACTCCTGGGTCCCCAAAAGGAATCGATCCATTTTGAATACGAGCCAAAGAGGAATACTTGAGGATGAGCAAATGTATCAAAGGTGCTGCAATTTGTTTGAAAAGTTCTTCCCAAGCAGCTCATATAGAAGACCAGTTGGAATATCCAGTATGGTAGAGGCCATGGTCTCCAGAGCCCGAATCGATGCACGGATTGATTTCGAATCTGGAAGGATAAAGAAAGAAGAGTTCGCTGAGATCATGAAGACCTGTTCCACCATTGAAGACCTCAGACGGCAAAAATAGGGAATTTGGCTTGTCCTTCGTGAAAAAATGCCTTGTTTCTACT
>CY000463 A/New York/149/1999 1999/11/29 2 (PB1)
AGCAAAAGCAGGCAAACCATTTGAATGGATGTCAATCCGACTCTACTTTTCCTAAAGGTTCCAGCGCAAAATGCCATAAGCACTACATTCCCTTATACTGGAGATCCTCCATACAGCCATGGAACAGGAACAGGGTACACCATGGACACAGTCAACAGAACACACCAATATTCAGAAAAGGGGAAGTGGACGACAAATACAGAAACTGGGGCACCCCAACTCAACCCAATTGATGGACCACTACCTGAGGATAATGAGCCAAGTGGATATGCACAAACAGACTGTGTCCTGGAGGCTATGGCCTTCCTTGAAGAATCCCACCCAGGGATCTTTGAGAACTCATGCCTTGAAACAATGGAAGTCGTTCAACAAACAAGGGTGGACAAACTAACTCAAGGTCGCCAGACTTATGATTGGACATTAAACAGAAATCAACCGGCAGCAACTGCATTAGCCAACACCATAGAAGTTTTTAGATCGAATGGTTTAACAGCTAATGAATCAGGAAGGCTAATAGATTTCCTCAAGGATGTGATGGAATCAATGGATAAAGAGGAAATGGAGATAACAACACACTTTCAAAGAAAAAGGAGAGTAAGAGACAACATGACCAAGAAAATGGTCACACAAAGAACAATAGGGAAGAAAAAACAAAGAGTGAATAAGAGAGGCTATCTAATAAGAGCTTTGACATTGAACACGATGACCAAAGATGCAGAGAGAGGTAAATTAAAAAGAAGGGCTATTGCAACACCCGGGATGCAAATTAGAGGGTTCGTGTACTTCGTTGAAACTTTAGCTAGAAGCATTTGCGAAAAGCTTGAACAGTCTGGACTTCCGGTTGGGGGTAATGAAAAGAAGGCCAAACTGGCAAATGTTGTGAGAAAAATGATGACTAATTCACAAGACACAGAGCTTTCTTTCACAATCACTGGGGACAATACTAAGTGGAATGAAAATCAAAACCCTCGAATGTTTTTGGCGATGATTACATATATCACAAAAAATCAACCTGAGTGGTTCAGAAACATCCTGAGCATCGCACCAATAATGTTCTCAAACAAAATGGCAAGACTAGGAAAAGGATACATGTTCGAGAGTAAGAGAATGAAGCTCCGAACACAAATACCCGCAGAAATGCTAGCAAGCATCGACCTGAAGTATTTCAATGAATCAACAAGGAAGAAGATTGAGAAAATAAGGCCTCTTCTAATAGATGGCACAGCATCATTGAGCCCTGGGATGATGATGGGCATGTTCAACATGCTAAGTACGGTTTTAGGAGTCTCGATACTGAATCTTGGGCAAAAGAAATACACCAAGACAACATACTGGTGGGATGGGCTCCAATCCTCCGACGATTTTGCCCTCATAGTGAATGCACCAAATCATGAGGGAATACAAGCAGGAGTGGATAGATTCTACAGGACCTGCAAGTTGGTGGGAATCAACATGAGCAAAAAGAAGTCCTATATAAATAAAACAGGGACATTTGAATTTACAAGCTTTTTTTATCGCTATGGATTTGTGGCTAATTTTAGCATGGAGCTGCCCAGTTTTGGAGTGTCTGGAATAAATGAGTCAGCTGATATGAGCATTGGAGTAACAGTGATAAAGAACAACATGATAAACAATGACCTTGGACCAGCAACAGCCCAGATGGCTCTTCAATTGTTCATCAAAGACTACAGATATACATATAGGTGCCATAGAGGAGACACACAAATTCAGACGAGAAGATCATTCGAGCTAAAGAAGCTGTGGGATCAAACCCAATCAAGGGCAGGACTATTGGTATCAGATGGGGGACCAAACTTATACAATATCCGGAATCTTCACATTCCTGAAGTCTGCTTAAAGTGGGAGCTAATGGATGAGGATTATCGGGGAAGACTTTGTAATCCCCTGAATCCCTTTGTCAGCCATAAAGAAATTGAGTCTGTAAACAATGCTGTAGTGATGCCAGCCCATGGTCCAGCCAAAAGTATGGAATATGATGCCGTTGCAACTACACACTCCTGGATTCCCAAGAGGAACCGCTCTATTCTCAACACAAGCCAGAGGGGAATTCTTGAGGATGAACAGATGTACCAGAAGTGCTGCAACTTGTTCGAGAAATTTTTCCCTAGTAGTTCATATAGGAGACCGGTTGGAATTTCTAGCATGGTGGAGGCCATGGTGTCTAGGGCCCGGATTGATGCCAGAATTGACTTCGAGTCTGGACGGATTAAGAAGGAAGAGTTCTCTGAGATCATGAAGATCTGTTCCACCATTGAAGAACTCAGACGGCAAAAATAATGAATTTAGCTTGTCCTTCATGAAAAAATGCCTTGTTTCTACT
>CY002006 A/New York/359/2005 2005/01/17 2 (PB1)
AGCAAAAGCAGGCAAACCATTTGAATGGATGTCAATCCGACTCTACTGTTCCTAAAGGTTCCAGCGCAAAATGCCATAAGCACCACATTCCCTTATACTGGAGATCCTCCATACAGCCATGGAACAGGAACAGGGTACACCATGGACACAGTCAACAGAACACACCAATATTCAGAGAAGGGGAAGTGGACGACAAATACAGAAACTGGGGCACCCCAACTCAACCCAATTGATGGACCACTACCTGAGGATAATGAGCCAAGTGGATATGCACAAACAGACTGTGTCCTGGAGGCTATGGCCTTCCTTGAAGAATCCCACCCAGGTATCTTTGAGAACTCATGCCTTGAAACAATGGAAGTCGTTCAACAAACAAGGGTGGACAAACTAACCCAAGGTCGCCAGACTTATGATTGGACATTAAACAGAAATCAACCGGCAGCAACTGCATTAGCCAACACCATAGAAGTTTTTAGATCGAATGGACTAACAGCTAATGAATCAGGAAGGCTAATAGATTTCCTCAAGGATGTGATGGAATCAATGGATAAAGAGGAAATGGAGATAACAACACACTTTCAAAGAAAAAGGAGAGTAAGAGACAACATGACCAAGAAAATGGTCACACAAAGAACAATAGGGAAGAAAAAACAAAGAGTGAATAAGAGAGGCTATCTAATAAGAGCTTTGACATTGAACACGATGACCAAAGATGCAGAGAGAGGTAAATTAAAAAGAAGGGCTATTGCAACACCAGGGATGCAAATTAGAGGGTTCGTGTACTTTGTTGAAATTTTAGCTAGAAGCATTTGCGAAAAGCTTGAACAGTCTGGACTTCCGGTTGGGGGTAATGAAAAGAAGGCCAAACTGGCAAATGTTGTGAGAAAAATGATGACTAATTCACAAGATACTGAGCTTTCTTTCACAATCACTGGGGACAACACTAAGTGGAATGAAAATCAAAACCCTCGAATGTTTTTGGCGATGATTACATATATCACAAAAAATCAACCTGAGTGGTTCAGAAACATCCTGAGCATCGCACCAATAATGTTCTCAAACAAAATGGCAAGACTAGGAAAAGGATACATGTTCGAGAGTAAGAGAATGAAACTCCGAACACAAATACCCGCAGAAATGCTAGCAAGCATTGACCTGAAGTATTTCAATGAATCAACAAGGAAGAAAATTGAGAAAATAAGGCCTCTTCTAATAGATGGCACAGCATCATTGAGCCCTGGGATGATGATGGGCATGTTCAACATGCTAAGTACGGTTTTAGGAGTCTCAATACTGAATCTTGGGCAAAAGAAATACACCAAGACAACATACTGGTGGGATGGGCTCCAATCCTCCGACGATTTTGCCCTCATAGTGAATGCACCAAATCATGAGGGAATACAAGCAGGAGTGGATAGATTCTACAGGACCTGCAAGTTAGTGGGAATCAACATGAGCAAAAAGAAGTCCTATATAAATAAAACAGGGACATTTGAATTCACAAGCTTTTTTTATCGATATGGATTTGTGGCTAATTTTAGCATGGAGCTTCCCAGTTTTGGAGTGTCTGGAATAAACGAGTCAGCTGATATGAGCATTGGAGTAACAGTGATAAAGAACAACATGATAAACAATGACCTTGGACCAGCAACAGCCCAGATGGCTCTCCAATTGTTCATCAAAGACTACAGATATACATATAGGTGCCATAGAGGAGACACACAAATTCAGACGAGAAGATCATTCGAGCTAAAGAAGCTGTGGGATCAAACCCAATCAAGGGCAGGACTATTGGTATCAGATGGGGGACCAAACTTATACAATATCCGGAACCTTCACATCCCTGAAGTCTGCTTAAAGTGGGAGCTAATGGATGAGAATTATCGGGGAAGACTTTGTAACCCCCTGAATCCCTTTGTCAGCCATAAAGAAATTGAGTCTGTAAACAATGCTGTAGTGATGCCAGCCCATGGTCCAGCCAAAAGTATGGAATATGATGCCGTTGCAACTACACACTCCTGGATTCCCAAGAGGAACCGCTCTATTCTCAACACAAGCCAAAGGGGAATTCTTGAGGATGAACAGATGTACCAAAAGTGCTGCAACTTGTTCGAGAAATTTTTCCCTAGTAGTTCATATAGGAGACCGATTGGAATTTCTAGCATGGTGGAGGCCATGGTGTCTAGGGCCCGGATTGATGCCAGAATTGACTTCGAGTCTGGACGGATTAAGAAGGAAGAGTTCTCTGAGATCATGAAGATCTGTTCCACCATTGAAGAACTCAGACGGCAAAAATAATGAATTTAGCTTGTCCTTCATGAAAAAATGCCTTGTTTCTACT
>CY002534 A/New York/220/2002 2002/12/26 2 (PB1)
AGCGAAAGCAGGCAAACCATTTGAATGGATGTCAATCCGACATTACTTTTCTTAAAAGTGCCAGCACAAAATGCTATAAGCACAACTTTTCCTTATACTGGTGACCCTCCTTACAGCCATGGGACAGGAACAGGGTACACCATGGATACAGTCAACAGGACACATCAGTACTCAGAAAGAGGAAGATGGACAAAAAATACCGAAACTGGAGCACCGCAACTCAACCCAATTGATGGGCCACTACCAGAAGACAATGAACCAAGTGGCTATGCCCAAACAGATTGTGTATTAGAAGCAATGGCTTTCCTTGAAGAATCCCATCCTGGTATTTTTGAAAACTCTTGTATTGAAACAATGGAGGTTGTTCAGCAAACAAGGGTGGACAAACTGACACAAGGCAGACAGACCTATGACTGGACTCTAAATAGGAACCAGCCTGCTGCCACAGCATTGGCAAACACTATAGAAGTATTCAGATCAAACGGCCTCATAGCAAATGAATCTGGGAGGCTAATAGACTTCCTTAAAGATGTAATGGAGTCGATGGACAGAGACGAAGTAGAGGTCACAACTCATTTTCAAAGAAAGAGGAGAGTGAGAGACAATGTAACTAAAAAAATGGTGACCCAAAGAACAATAGGCAAAAAGAAACATAAATTAGACAAAAGAAGTTACCTAATTAGGGCATTAACCCTGAACACAATGACCAAAGATGCTGAGAGGGGGAAACTAAAACGCAGAGCAATTGCAACCCCAGGAATGCAAATAAGGGGGTTTGTATACTTTGTTGAGACACTGGCAAGAAGCATATGTGAAAAGCTTGAACAATCAGGGTTGCCAGTTGGAGGAAATGAGAAGAAAGCAAAGTTAGCAAATGTTGTAAGGAAGATGATGACCAACTCCCAGGACACTGAAATTTCTTTCACCATCACTGGAGATAACACAAAATGGAACGAAAATCAAAACCCTAGAATGTTCTTGGCCATGATCACATATATAACCAAAAATCAGCCTGAATGGTTCAGAAATATTCTAAGTATTGCTCCAATAATGTTTTCAAACAAGATGGCGAGACTAGGTAAGGGGTACATGTTTGAAAGCAAGAGTATGAAACTGAGAACTCAAATACCTGCAGAGATGCTAGCCAACATAGATTTGAAATATTTCAATGATTCAACTAAAAAGAAAATTGAAAAAATCCGACCATTATTAATAGATGGAACTGCATCATTGAGTCCTGGAATGATGATGGGCATGTTCAATATGTTAAGCACCGTCTTGGGCGTCTCCATTCTGAATCTTGGGCAAAAGAGATACACCAAGACTACTTACTGGTGGGATGGTCTTCAATCGTCTGATGATTTTGCTTTGATTGTGAATGCACCCAACTATGCAGGAATTCAAGCTGGAGTCGACAGGTTTTATCGAACCTGTAAGCTGCTCGGAATTAATATGAGCAAAAAGAAGTCTTACATAAACAGAACAGGTACCTTTGAATTCACGAGCTTTTTCTATCGTTATGGGTTTGTTGCCAATTTCAGCATGGAGCTTCCTAGTTTTGGGGTGTCTGGGGTCAATGAATCTGCAGACATGAGTATTGGAGTCACTGTCATCAAAAACAATATGATAAACAATGACCTTGGCCCAGCAACTGCTCAAATGGCCCTTCAGTTATTTATAAAAGATTACAGGTACACTTATCGATGCCACAGAGGTGACACACAAATACAAACCCGGAGATCATTTGAGATAAAAAAACTATGGGACCAAACTCGCTCCAAAGCTGGGCTGTTGGTCTCTGATGGAGGCCCCAATTTATATAATATTAGAAATCTCCATATTCCTGAAGTCTGCTTGAAATGGGAGTTGATGGATGAGGATTACCAGGGGCGTTTATGCAACCCATTGAACCCGTTTGTCAGTCATAAAGAGATTGAATCAGTGAACAATGCAGTGATAATGCCGGCACATGGTCCAGCCAAAAATATGGAGTATGACGCTGTTGCAACAACACACTCCTGGGTCCCCAAAAGGAATCGATCCATTTTGAACACGAGCCAAAGGGGGATACTTGAAGATGAGCAAATGTATCAGAGGTGCTGCAATTTATTTGAAAAATTCTTCCCAAGTAGCTCATACAGAAGACCAGTTGGAATATCCAGTATGGTAGAGGCTATGGTTTCAAGAGCCCGAATTGATGCACGGATTGATTTCGAATCTGGAAGGATAAAGAAAGAGGAATTCGCTGAGATCATGAAGACCTGTTCCACCATTGAAGACCTCAGACGGCAAAAATAGGGAATTTGGCTTGTCCTTCATGAAAAAATGCCTTGTTTCTACT
>CY002574 A/New York/281/2001 2001/02/21 2 (PB1)
AGCGAAAGCAGGCAAACCATTTGAATGGATGTCAATCCGACCTTACTTTTCTTAAAAGTGCCAGCACAAAATGCTATAAGCACAACTTTCCCTTATACTGGTGATCCTCCTTACAGCCATGGGACAGGAACAGGGTACACCATGGATACAGTCAACAGGACACATCAGTACTCAGAAAGAGGAAGATGGACAAAAAATACCGAAACTGGAGCACCGCAACTCAACCCAATTGATGGACCACTACCCAAAGACAATGAACCAAGTGGCTATGCCCAAACAGATTGTGTATTAGAAGCAATGGCTTTCCTTGAGGAATCCCATCCTGGTATTTTTGAAAACTCTTGTATTGAAACAATGGAGGTTGTTCAGCAAACAAGGGTGGACAAACTGACACAAGGCAGACAGACCTATGACTGGACTCTAAATAGAAACCAGCCTGCTGCCACAGCATTGGCCAACACTATAGAAGTGTTCAGATCAAACGGCCTCATAGCAAATGAATCTGGGAGGCTAATAGACTTCCTTAAAGATGTAATGGAGTCGATGGACAGAGACGAAGTAGAGATCACAACACATTTTCAGAGAAAGAGGAGGGTGAGAGACAATGTAACTAAAAAAATGGTGACCCAAAGAACAATAGGCAAAAAGAAACACAAATTAGACAAAAGAAGTTACCTAATTAGGGCATTAACCCTGAACACAATGACCAAAGATGCTGAGAGGGGGAAACTAAAACGTAGAGCAATTGCAACCCCAGGAATGCAAATAAGGGGGTTTGTATACTTTGTTGAGACACTGGCAAGAAGCATATGTGAAAAGCTTGAACAATCAGGGTTGCCAGTTGGGGGAAATGAAAAGAAAGCAAAGTTAGCAAATGTTGTAAGGAAGATGATGACCAACTCCCAGGACACTGAAATTTCTTTCACCATCACTGGAGATAACACAAAATGGAACGAAAATCAAAACCCTAGAATGTTTTTGGCCATGATCACATATATAACCAAAAATCAGCCTGAATGGTTCAGAAATATTCTAAGTATTGCTCCAATAATGTTTTCAAACAAAATGGCGAGACTAGGTAAGGGGTACATGTTTGAAAGCAAGAGTATGAAACTGAGAACTCAAATACCTGCAGAGATGCTAGCCAACATAGATTTGAAATATTTCAATGATTCAACTAAAAAGAAAATTGAAAAAATCCGGCCATTATTAATAGATGGAACTGCATCATTGAGTCCTGGAATGATGATGGGCATGTTCAATATGTTAAGCACCGTCTTGGGCGTCTCCATTCTGAATCTTGGGCAAAAGAGATACACCAAGACTACTTACTGGTGGGATGGTCTTCAATCGTCTGATGATTTTGCTCTGATTGTGAATGCATCCAACTATGCAGGAATTCAAGCTGGAGTTGACAGGTTTTATCGAACCTGTAAGCTGCTCGGAATTAATATGAGCAAAAAGAAGTCTTACATAAACAGAACAGGTACCTTTGAATTCACGAGCTTTTTCTATCGTTATGGGTTTGTTGCCAATTTCAGCATGGAGCTTCCTAGTTTTGGGGTGTCTGGGGTCAATGAGTCTGCAGACATGAGTATTGGAGTCACTGTCATCAAAAACAATATGATAAACAATGACCTTGGCCCAGCAACTGCTCAAATGGCCCTTCAGTTATTTATCAAAGATTACAGGTACACGTATCGATGCCACAGAGGTGACACACAAATACAAACCCGGAGATCATTTGAGATAAAGAAACTATGGGACCAAACCCGCTCCAAAGCTGGGCTGTTGGTCTCTGATGGAGGCCCCAATTTATATAACATTAGAAATCTCCATATTCCTGAAGTCTGCTTGAAATGGGAGTTGATGGATGAGGATTACCAGGGGCGTTTATGCAACCCATTGAACCCATTTGTCAGTCATAAAGAGATTGAGTCAGTGAACAATGCAGTGATGATGCCGGCACATGGTCCAGCCAAAAATATGGAGTATGACGCTGTTGCAACAACACACTCCTGGGTTCCCAAAAGGAATCGATCCATTTTGAATACGAGCCAAAGGGGGATACTTGAGGATGAGCAAATGTATCAGAGGTGCTGCAATTTATTTGAAAAATTCTTCCCAAGTAGCTCATACAGAAGACCAGTTGGAATATCCAGTATGGTAGAGGCTATGGTTTCCAGAGCCCGAATTGATGCAAGAATTGATTTCGAATCTGGAAGGATAAAGAAAGAGGAATTCGCTGAGATCATGAAGACCTGTTCCACCATTGAAGACCTCAGACGGCAAAAATAGGGAATTTGGCTTGTCCTTCATGAAAAAATGCCTTGTTTCTACT
>CY003853 A/mallard/Alberta/77/1977 1977/08/08 2 (PB1)
AGCGAAAGCAGGCAAACCATTTGAATGGATGTCAATCCGACTTTACTTTTCTTGAAAGTTCCAGCGCAAAATGCCATAAGCACCACATTCCCATATACTGGAGATCCTCCATACAGCCATGGAACGGGAACAGGATACACCATGGACACGGTCAACAGAACACATCAATATTCAGAAAAGGGAAAATGGACAACAAACACAGAGACTGGGGCGCCCCAACTTAATCCAATTGATGGACCATTACCTGAGGATAATGAACCAAGTGGATATGCACAAACAGACTGCGTCCTGGAAGCAATGGCTTTCCTTGAAGAATCCCACCCAGGAATCTTTGAAAACTCGTGTCTTGAAACGATGGAGGTTGTTCAACAGACAAGGGTGGACAAGCTGACCCAAGGTCGCCAGACCTATGATTGGACATTAAACAGGAACCAACCGGCCGCAACTGCATTGGCTAATACTATAGAGGTCTTCAGATCGAACGGTTTAACAGCTAATGAATCGGGAAGACTAATAGATTTCCTCAAGGATGTGATGGAATCAATGGATAAAGAGGAAATGGAAATAACAACGCACTTCCAAAGAAAAAGAAGGGTTAGGGACAATATGACCAAGAAAATGGTCACACAAAGAACAATAGGAAAGAAGAAGCAGAGATTAAACAAAAGAAGCTACCTAATAAGAGCATTGACATTGAACACAATGACCAAAGATGCTGAAAGAGGCAAACTAAAGAGAAGAGCAATTGCAACACCCGGGATGCAAATCAGAGGATTTGTGTATTTTGTTGAAACATTAGCGAGGAGCATTTGTGAGAAGCTCGAACAATCTGGACTTCCAGTTGGAGGCAATGAAAAGAAGGCTAAATTGGCGAACGTTGTGAGGAAAATGATGACTAATTCACAAGACACAGAACTCTCTTTCACAATAACTGGAGACAACACCAAATGGAATGAAAATCAAAACCCTCGGATGTTCTTAGCAATGATAACATACATAACAAGAAATCAACCTGAGTGGTTTAGAAATGTTTTGAGCATTGCACCTATAATGTTCTCAAACAAAATGGCAAGGCTAGGGAAAGGGTACATGTTCGAAAGTAAGAGCATGAAGCTTCGAACACAGATACCAGCAGAAATGCTAGCAAATATTGACCTGAAATATTTCAATGAGTCAACAAGAAAGAAAATTGAGAAGATAAGGCCTCTTCTAATAGATGGTACAGCTTCATTGAGTCCCGGAATGATGATGGGCATGTTCAACATGCTAAGTACAGTTTTGGGAGTCTCAATCCTAAATCTAGGACAAAAGAGGTACACCAAAACAACATACTGGTGGGATGGACTCCAGTCCTCTGATGACTTTGCCCTCATAGTGAATGCACCGAATCATGAGGGAATACAAGCAGGGGTAGATAGATTCTATAGAACCTGCAAGCTAGTCGGGATCAATATGAGCAAAAAGAAGTCCTACATAAACAGGACAGGAACATTTGAATTCACAAGCTTTTTCTATCGCTATGGGTTTGTAGCCAATTTTAGTATGGAGCTGCCCAGCTTTGGAGTGTCTGGAATTAATGAATCGGCTGACATGAGCATTGGAGTGACAGTGATAAAGAACAACATGATAAACAATGACCTTGGACCAGCAACGGCTCAAATGGCTCTTCAGCTATTCATCAAGGATTACAGATATACATATCGGTGCCACAGAGGGGACACGCAAATTCAGACGAGGAGGTCATTCGAGCTGAAGAAATTGTGGGAACAAACCCGCTCAAAGGCAGGACTGTTGGTTTCAGATGGAGGACCAAACTTATACAACATCCGGAATCTCCACATCCCGGAAGTCTGCTTGAAATGGGAGCTAATGGACGAGGACTATCAGGGAAGGCTTTGTAATCCCCTGAACCCATTTGTCAGCCATAAGGAGATAGAATCTGTAAACAATGCTGTGGTAATGCCAGCTCATGGCCCGGCCAAGAGCATGGAATATGATGCTGTTGCTACTACACACTCCTGGATCCCTAAGAGAAACCGCTCCATTCTCAATACAAGCCAAAGGGGAATTCTTGAAGATGAACAGATGTACCAAAAGTGCTGCAATCTATTCGAGAAATTCTTCCCTAGCAGTTCATACAGGAGACCGGTTGGGATTTCCAGCATGGTGGAGGCCATGGTGTCTAGGGCCAGAATTGATGCACGGATTGACTTCGAATCTGGACGGATTAAGAAAGAGGAGTTCGCTGAGATCATGAAGATCTGTTCCACCATTGAAGAGCTCAGACGGCAGAAATAGTGAATTTAGCTTGTCCTTCATGAAAAAATGCCTTGTTTCTACT
>CY003861 A/pintail/Alberta/293/1977 1977/09/03 2 (PB1)
AGCGAAAGCAGGCAAACCATTTGAATGGATGTCAATCCGACTTTACTTTTCTTGAAAGTTCCAGCGCAAAATGCCATAAGCACCACATTCCCATATACTGGAGATCCTCCATACAGCCATGGAACGGGAACAGGATACACCATGGACACAGTCAACAGAACACATCAATATTCAGAAAAGGGGAAATGGACAACAAACACAGAAACTGGAGCACCCCAACTTAACCCAATTGATGGACCATTACCTGAGGATAATGAGCCAAGTGGATATGCACAAACAGACTGTGTCCTGGAAGCAATGGCTTTCCTTGAAGAGTCCCACCCAGGAATCTTTGAAAACTCGTGTCTTGAAACGATGGAAGTTGTTCAACAAACAAGAGTGGACAAGCTGACCCAAGGTCGCCAGACCTATGATTGGACATTAAACAGGAATCAGCCGGCTGCAACTGCATTAGCTAATACTATAGAGGTCTTCAGGTCGAACGGTTTAACGGCTAATGAATCAGGAAGGCTAATAGATTTCCTCAAGGATGTGATGGAATCAATGGATAAAGAGGAAATGGAAATAACAACGCACTTCCAAAGAAAAAGAAGGGTAAGGGACAACATGACCAAGAAAATGGTCACACAAAGAACAATAGGAAAGAAGAAACAGAGACTAAACAAGAGAAGCTATCTAATAAGAGCATTGACACTGAACACAATGACAAAAGACGCTGAAAGAGGCAAATTAAAGAGAAGAGCAATTGCAACACCCGGGATGCAAATCAGAGGATTTGTGTATTTTGTTGAAACATTAGCGAGGAGCATTTGTGAGAAGCTTGAACAATCTGGACTTCCAGTTGGAGGCAATGAAAAGAAGGCTAAACTGGCAAATGTTGTGAGGAAAATGATGACGAATTCACAAGACACAGAGCTCTCTTTCACAATCACTGGAGACAACACCAAATGGAATGAAAATCAGAACCCTAGGATGTTCCTGGCAATGATAACATACATAACAAGAAATCAACCTGAATGGTTTAGGAATGTCTTGAGCATTGCACCCATAATGTTCTCGAATAAAATGGCAAGGCTAGGAAAAGGATACATGTTCGAAAGTAAGAGCATGAAGCTTCGAACACAGATACCAGCAGAAATGCTAGCAAATATTGACCTGAAATATTTCAATGAGTCAACAAGGAAGAAAATAGAGAAGATAAGGCCTCTTCTAATAGATGGTACAGCCTCATTGAGTCCTGGAATGATGATGGGCATGTTCAACATGCTAAGTACAGTTTTAGGAGTCTCAATCCTAAACCTAGGACAAAAGAGGTACACCAAAACAACATACTGGTGGGACGGACTCCAATCCTCTGATGACTTTGCTCTCATAGTGAATGCACCGAATCATGAGGGAATACAAGCAGGAGTAGATAGATTCTATAGGACCTGCAAGCTAGTCGGAATCAATATGAGCAAAAAGAAGTCCTACATAAACAGGACAGGAACATTTGAATTCACAAGCTTTTTCTATCGCTACGGGTTTGTAGCCAATTTTAGCATGGAGCTGCCCAGCTTTGGAGTGTCTGGGATTAATGAATCAGCTGACATGAGCATTGGAGTAACAGTGATAAAGAACAACATGATAAACAATGACCTTGGACCAGCAACGGCTCAAATGGCTCTTCAGCTGTTCATCAAGGATTACAGATACACGTATCGGTGTCACAGAGGGGACACACAAATTCAGACGAGGAGGTCATTCGAGCTGAAGAAGTTGTGGGAACAAACCCGCTCAAAGGCAGGACTGCTGGTTTCAGATGGAGGACCAAACTTATACAATATCCGGAATCTCCACATCCCGGAAGTCTGCCTGAAATGGGAGCTAATGGACGAAGACTATCAGGGAAGGCTTTGTAACCCCCTGAACCCATTTGTCAGCCATAAGGAGATAGAGTCTGTAAACAATGCTGTGGTAATGCCAGCTCATGGCCCAGCCAAGAGCATGGAATATGATGCTGTTGCTACTACACACTCCTGGATCCCTAAGAGGAACCGCTCCATCCTCAACACAAGCCAAAGGGGAATCCTTGAAGATGAACAGATGTATCAAAAGTGCTGCAATCTATTCGAGAAATTCTTCCCTAGCAGTTCATACAGGAGACCGGTTGGGATTTCCAGCATGGTGGAGGCCATGGTGTCTAGGGCCCGAATTGATGCGCGAATTGACTTCGAGTCTGGACGGATTAAGAAGGAGGAGTTTGCTGAGATCATGAAGATCTGTTCCACCATTGAAGAGCTCAGACGGCAGAAATAGTGAATTTAGCTTGTCCTTCATGAAAAAATGCCTTGTTTCTACT
>CY003869 A/laughing gull/New Jersey/75/1985 1985/05/29 2 (PB1)
AGCGAAAGCAGGCAAACCATTTGAATGGATGTCAATCCGACTTTACTTTTCTTGAAAGTTCCAGCGCAAAATGCCATAAGTACCACGTTCCCATATACTGGAGATCCTCCATACAGCCATGGAACGGGAACAGGATACACTATGGATACAGTCAACAGAACACATCAATATTCAGAAAAGGGGAAATGGACAACAAACACAGAAACTGGAGCACCCCAACTTAACCCTATTGATGGACCATTACCTGAGGATAATGAGCCAAGTGGATATGCACAAACAGACTGCGTCCTGGAAGCAATGGCTTTCCTTGAAGAGTCCCACCCAGGAATCTTTGAAAACTCGTGTCTTGAAACGATGGAAGTTGTTCAACAAACAAGAGTGGACAAGCTGACCCAGGGTCGCCAGACCTATGATTGGACACTAAACAGGAATCAGCCAGCTGCAACTGCATTAGCTAATACTATAGAGGTCTTCAGATCGAACGGTTTGACGGCTAATGAATCAGGAAGACTAATAGATTTCCTCAAAGATGTGATGGAATCAATGGATAAAGAGGAGATGGAAATAACAACGCACTTCCAAAGAAAAAGAAGAGTAAGGGACAACATGACCAAGAAGATGGTCACACAAAGAACAATAGGAAAGAAGAAGCAGAGACTAAATAAGAGAAGCTATCTAATAAGATCATTAACACTGAACACAATGACAAAAGATGCTGAAAGAGGGAAATTAAAGAGAAGAGCAATTGCAACACCTGGGATGCAGATCAGAGGATTTGTTTATTTTGTTGAAACATTAGCGAGGAGCATTTGTGAGAAGCTTGAACAATCTGGACTCCCAGTTGGAGGCAATGAAAAGAAGGCTAAACTGGCAAATGTTGTGAGAAAAATGATGACTAATTCACAAGACACAGAGCTCTCTTTCACAATCACTGGAGACAACACCAAATGGAATGAAAATCAGAACCCCAGGATGTTCCTGGCAATGATAACATACATAACAAGAAACCAACCTGCATGGTTTAGGAATGTCTTGAGCATTGCACCTATAATGTTCTCGAATAAAATGGCAAGGCTAGGGAAAGGATACATGTTCGAAAGCAAAAGCATGAAGCTTCGAACACAGATACCAGCAGAGGTGCTAGCAAATATTGACCTGAAATATTTCAATGAGTCAACAAGGAAGAAAATAGAGAAAATAAGGCCTCTTCTGATAGATGGTACAGCCTCATTGAGTCCTGGAATGATGATGGGCATGTTCAACATGCTAAGCACAGTTTTAGGAGTCTCAATCTTAAATCTGGGACAAAAGAGGTACACCAAGACAACGTATTGGTGGGACGGACTCCAATCCTCTGATGACTTTGCTCTCATAGTGAATGCACCGAATCATGAGGGAATACAAGCAGGAGTAGATAGATTCTATAGGACCTGCAAGCTAGTCGGAATCAATATGAGCAAAAAGAAGTCCTACATAAACAGGACAGGAACATTTGAATTCACAAGCTTTTTCTACCGCTATGGATTTGTAGCTAATTTTAGCATGGAATTGCCCAGCTTTGGAGTGTCTGGGATTAATGAATCGGCTGACATGAGCATTGGAGTAACCGTGATAAAGAACAACATGATAAACAATGACCTTGGACCAGCAACGGCCCAAATGGCTCTTCAGCTGTTCATCAAGGATTACAGATACACGTATCGGTGTCACAGAGGGGACACACAAATTCAAACAAGGAGGTCATTCGAGCTGAAGAAGTTGTGGGAACAAACTCGCTCAAAGGCAGGACTGCTGGTTTCAGATGGAGGACCAAACTTGTACAATATCCGGAATCTCCACATCCCGGAAGTCTGTCTGAAATGGGAGTTAATGGATGAAGACTATCAGGGAAGGCTTTGTAACCCCCTGAACCCATTTGTCAGCCATAAGGAGATAGAGTCTGTAAACAATGCTGTGGTGATGCCAGCTCATGGCCCAGCCAAGAGCATGGAATATGATGCTGTTGCTACTACACACTCCTGGATCCCTAAGAGGAACCGCTCCATCCTCAATACAAGCCAAAGGGGAATCCTTGAAGATGAACAGATGTATCAAAAATGCTGCAACCTATTCGAGAAATTCTTCCCTAGCAGTTCATACAGGAGACCGGTTGGGATTTCCAGCATGGTGGAGGCCATGGTATCTAGGGCCCGAATTGATGCGCGAATTGACTTCGAATCTGGACGGATTAAGAAAGAGGAGTTTGCTGAGATCATGAAGATCTGTTCCACCATTGAAGAGCTCAGACGGCAGAAATAGTGAATTTAGCTTGTCCTTCATGAAAAAATGCCTTGTTTCTACT
>CY003877 A/mallard/Alberta/884/1984 1984/08/20 2 (PB1)
AGCGAAAGCAGGCAAACCATTTGAATGGATGTCAATCCGACTTTACTTTTCTTGAAAGTTCCAGCGCAAAATGCCATAAGCACCACATTCCCATATACTGGAGATCCTCCATACAGCCATGGAACGGGAACGGGATACACCATGGACACAGTCAACAGAACACATCAATATTCAGAAAAGGGAAAATGGACGACAAACACAGAAACTGGAGCGCCCCAACTTAACCCAATTGACGGACCACTACCTGAGGACAATGAACCAAGTGGATATGCACAAACAGACTGCGTCCTGGAAGCAATGGCTTTCCTTGAAGAATCCCACCCAGGAATCTTTGAAAACTCGTGTCTTGAAACGATGGAGGTTGTTCAACAAACAAGGGTGGACAAGCTGACCCAAGGTCGCCAGACATATGATTGGACATTAAACAGGAATCAACCGGCTGCAACTGCATTAGCTAATACTATAGAGGTCTTCAGATCGAACGGTTTAACAGCTAATGAATCGGGAAGACTAATAGATTTCCTCAAGGATGTTATGGAATCAATGGATAAAGAGGGAATGGAAATAACAACGCACTTCCAAAGAAAAAGAAGGGTAAGGGACAATATGACCAAGAAAATGGTCACACAAAGAACAATAGGAAAGAAGAAGCAGAGATTAAACAAAAGAAGCTACCTAATAAGAGCGTTGACATTGAACACAATGACCAAAGATGCTGAAAGAGGCAAACTAAAGAGAAGAGCAATTGCAACACCCGGAATGCAAATCAGAGGATTTGTGTATTTTGTTGAAACATTAGCGAGGAGCATTTGTGAGAAGCTCGAACAATCTGGACTTCCAGTTGGGGGCAATGAGAAGAAAGCTAAACTGGCAAATGTTGTGAGGAAAATGATGACTAACTCACAAGACACAGAACTCTCTTTTACAATAACTGGAGACAACACCAAATGGAATGAAAATCAAAACCCTCGGATGTTCCTAGCAATGATAACATACATAACAAGAAACCAACCTGAATGGTTTAGAAATGTTTTGAGCATTGCACCCATAATGTTCTCAAACAAAATGGCAAGGCTAGGAAAAGGGTACATGTTCGAAAGTAAAAGCATGAAGCTTCGAACACAGATACCAGCAGAAATGCTAGCAAATATTGACCTGAAATATTTCAATGAGTCAACAAGAAAGAAAATTGAGAAGATAAGGCCTCTTCTAATAGATGGTACAGCTTCATTGAGCCCCGGAATGATGATGGGCATGTTCAACATGCTAAGTACAGTTTTGGGAGTCTCAATCCTAAATCTAGGACAGAAGAGATACACCAAAACAACATACTGGTGGGATGGACTCCAATCCTCTGATGACTTTGCCCTCATAGTAAATGCACCAAATCATGAGGGAATACAAGCAGGGGTAGATAGATTCTACAGAACCTGCAAACTAGTTGGGATCAATATGAGCAAAAAGAAGTCTTACATAAACAGGACAGGAACATTTGAATTCACAAGCTTTTTCTATCGCTATGGGTTTGTAGCCAATTTTAGTATGGAGCTGCCCAGCTTTGGAGTGTCTGGAATTAATGAATCAGCTGACATGAGCATTGGAGTAACAGTGATAAAGAACAACATGATAAACAATGACCTTGGACCAGCAACGGCTCAAATGGCCCTTCAGCTATTCATCAAGGATTACAGATATACATATCGGTGCCACAGAGGGGACACGCAAATTCAAACGAGGAGATCATTCGAGCTGAAGAAGTTGTGGGAACAAACCCGTTCAAAGGCAGGACTGCTGGTTTCAGATGGAGGACCAAACTTATACAATATCCGGAATCTCCACATCCCGGAAGTCTGCTTAAAATGGGAGCTAATGGATGAGGACTATCAGGGAAGGCTTTGTAATCCCCTGAACCCATTTGTCAGCCATAAAGAAATAGAGTCTGTAAACAATGCTGTGGTAATGCCAGCTCATGGCCCGGCCAAGAGCATGGAATATGATGCTGTTGCTACAACACACTCCTGGATCCCTAAGAGAAACCGCTCCATTCTCAACACAAGCCAGAGGGGAATCCTTGAAGATGAACAGATGTACCAAAAGTGCTGCAATCTATTTGAGAAATTCTTCCCTAGTAGTTCATACAGGAGACCGGTTGGAATTTCCAGCATGGTGGAGGCCATGGTGTCTAGGGCCAGAATTGATGCACGAATTGACTTCGAATCTGGACGGATTAAGAAAGAGGAGTTTGCTGAGATCATGAAGATCTGTTCCACCATTGAAGAGCTCAGACGGCAGAAATAGTGAATTTAGCTTGTCCTTCATGAAAAAATGCCTTGTTTCTACT
>CY003885 A/mallard duck/Alberta/376/1985 1985/08/18 2 (PB1)
AGCGAAAGCAGGCAAACCATTTGAATGGATGTCAATCCGACTTTACTTTTCTTGAAAGTTCCAGCGCAAAATGCCATAAGCACCACATTCCCATATACTGGAGATCCTCCATACAGCCATGGGACGGGAACAGGATACACCATGGACACAGTCAACAGAACACATCAATATTCAGAGAAGGGGAAATGGACAACAAACACAGAAACTGGAGCACCCCAACTCAACCCAATTGATGGACCATTACCCGAGGATAATGAGCCAAGTGGATATGCACAAACAGACTGTGTCCTGGAAGCAATGGCTTTCCTTGAAGAGTCCCACCCAGGAATCTTTGAAAACTCGTGTCTTGAAACGATGGAAGTTGTTCAACAGACAAGAGTGGACAAGCTGACTCAAGGTCGCCAGACCTATGATTGGACATTAAACAGAAATCAGCCGGCTGCAACTGCATTAGCTAATACTATAGAGGTTTTCAGATCGAACGGTTTAACGGCTAATGAATCAGGAAGGCTAATAGATTTTCTCAAGGATGTGATGGAATCAATGGATAAAGAAGAAATGGAAATAACAACGCACTTCCAAAGAAAAAGACGGGTAAGGGACAACATGACCAAGAAAATGGTCACACAAAGAACAATAGGAAAGAAGAAACAGAGACTAAACAAGAGAAGCTATCTAATAAGAGCATTGACACTGAACACAATGACCAAAGACGCTGAAAGAGGCAAATTAAAGAGAAGAGCAATTGCAACACCCGGGATGCAAATCAGAGGGTTTGTGTATTTTGTTGAAACATTAGCGAGGAGCATTTGTGAGAAGCTTGAGCAATCTGGACTCCCAGTTGGAGGCAATGAAAAGAAGGCTAAACTGGCAAATGTTGTGAGAAAAATGATGACTAATTCACAAGACACAGAGCTCTCTTTCACAATCACTGGAGACAACACCAAATGGAATGAAAATCAGAACCCTAGGATGTTCCTGGCAATGATAACATACATAACAAGAAATCAACCTGAATGGTTTAGAAATGTCTTGAGTATTGCACCTATAATGTTCTCGAATAAAATGGCAAGACTAGGAAAAGGATACATGTTCGAAAGTAAGAGCATGAAGCTTCGAACACAGATACCAGCAGAAATGCTAGCAAATATTGACCTGAAATATTTCAATGAGTCGACAAGAAAGAAAATAGAGAAGATAAGGCCTCTTCTAATAGATGGTACAGCCTCACTGAGTCCTGGAATGATGATGGGCATGTTCAACATGCTAAGTACAGTTTTAGGAGTCTCAATCCTAAATCTAGGACAAAAGAGATACACCAAAACAACATACTGGTGGGATGGACTCCAATCCTCTGATGACTTTGCTCTTATAGTGAATGCACCGAATCATGAGGGAATACAAGCAGGGGTCGACAGATTCTATAGGACCTGCAAGCTAGTCGGAATCAATATGAGCAAAAAGAAGTCCTACATAAACAGGACAGGAACATTTGAATTCACAAGCTTTTTCTATCGCTATGGATTTGTAGCCAATTTTAGCATGGAGCTACCCAGCTTTGGAGTGTCTGGGATTAATGAATCGGCTGATATGAGCATTGGAGTAACAGTGATAAAAAACAACATGATAAACAATGACCTTGGACCAGCAACGGCTCAAATGGCTCTTCAGCTGTTCATCAAGGATTACAGATACACGTATCGGTGTCACAGAGGGGACACACAAATTCAGACGAGGAGGTCATTCGAGCTGAAGAAGCTGTGGGAACAAACCCGCTCAAAGGCAGGACTGCTGGTTTCAGATGGAGGACCAAACTTATACAATATCCGGAATCTCCACATTCCGGAAGTCTGCCTGAAATGGGAGCTAATGGACGAAGAATATCAGGGAAGGCTTTGTAACCCCCTGAACCCATTTGTCAGCCATAAGGAGATAGAGTCTGTAAACAATGCTGTGGTGATGCCAGCTCATGGCCCAGCCAAGAGCATGGAATATGATGCTGTTGCTACTACACACTCCTGGATCCCGAAGAGAAACCGCTCCATCCTCAATACAAGTCAAAGGGGAATCCTAGAAGACGAACAGATGTATCAAAAATGCTGCAATCTGTTTGAGAAATTCTTCCCTAGCAGTTCATACAGGAGACCGGTTGGGATTTCCAGCATGGTGGAGGCCATGGTGTCTAGGGCCCGAATTGATGCGCGAATTGATTTCGAGTCTGGACGGATTAAGAAGGAGGAGTTTGCTGAGATCATGAAGATCTGTTCCACCATTGAAGAGCTCAGACGGCAAAAATAGTGAATTTAGCTTGTCCTTCATGAAAAAATGCCTTGTTTCTACT
>CY003893 A/sanderling/New Jersey/766/1986 1986/05/12 2 (PB1)
AGCGAAAGCAGGCAAACCATTTGAATGGATGTCAACCCGACTTTACTTTTCTTGAAGGTTCCAGCGCAAAATGCCATAAGCACCACATTCCCATATACTGGAGATCCTCCATACAGCCATGGAACGGGAACAGGATACACCATGGACACGGTCAACAGAACACATCAATACTCAGAAAAGGGAAAATGGACAACAAACACAGAAACTGGGGCGCCTCAACTCAATCCAATTGATGGACCATTACCTGAGGATAATGAACCAAGTGGATATGCACAAACAGACTGCGTCCTGGAAGCAATGGCTTTCCTTGAAGAATCCCACCCAGGAATCTTTGAAAACTCTTGTCTTGAAACGATGGAGGTTGTTCAACAAACAAGGGTGGACAAGCTGACCCAAGGTCGCCAGACCTATGATTGGACATTAAACAGAAATCAACCGGCTGCAACTGCATTGGCTAATACTATAGAGGTCTTCAGATCGAACGGTTTAACAGCTAATGAATCGGGAAGACTAATAGATTTCCTCAAGGATGTGATGGAATCAATGGATAAAGAGGAAATGGAAATAACAACGCACTTCCAAAGGAAAAGAAGGGTTAGGGACAATATGACCAAGAAAATGGTCACACAAAGGACATTAGGGAAAAAGAAGCAAAGATTAAACAAAAGAAGCTACCTAATAAGAGCATTGACATTGAACACAATGACCAAAGATGCTGAAAGGGGCAAACTAAAGAGAAGAGCAATTGCAACACCCGGGATGCAAATCAGAGGATTTGTGTATTTTGTCGAAACACTAGCGAGGAGCATTTGTGAGAAGCTCGAACAATCTGGACTTCCAGTTGGGGGCAATGAAAAGAAAGCTAAATTGGCAAACGTTGTGAGGAAAATGATGACTAATTCACAAGACACAGAACTCTCTTTCACAATAACTGGAGACAACACCAAATGGAATGAAAACCAAAACCCTCGGATGTTCCTAGCAATGATAACCTACATAACAAGAAATCAACCTGAGTGGTTTAGAAATGTTTTGAGCATTGCACCTATAATGTTCTCAAACAAAATGGCAAGGCTAGGAAAAGGGTATATGTTCGAAAGTAAGAGCATGAAGATTCGGACACAGATACCAGCAGAAATGCTAGCAAATATTGACCTGAAATATTTCAATGAGTCAACAAAAAAGAAAATTGAGAAGATAAGGCCTCTCCTAATAGATGGCACAGCCTCATTGAGTCCCGGAATGATGATGGGCATGTTCAACATGCTAAGTACAGTTTTGGGAGTCTCAATCCTAAATCTAGGACAAAAGAGGTACACCAAAACAACATACTGGTGGGATGGACTCCAATCCTCTGATGACTTTGCCCTCATAGTGAATGCACCAAATCATGAGGGAATACAAGCAGGGGTAGATAGATTCTATAGAACCTGCAAGCTGGTAGGGATCAATATGAGCAAAAAGAAGTCATACATAAACAGGACAGGAACATTTGAATTCACAAGCTTTTTCTACCGCTATGGGTTTGTGGCCAATTTTAGTATGGAGCTGCCCAGCTTTGGAGTGTCTGGGATCAACGAATCGGCTGACATGAGCATTGGAGTGGCAGTGATAAAGAACAACATGATAAACAATGACCTTGGACCAGCAACGGCTCAAATGGCTCTTCAGCTATTCATCAAGGATTACAGATATACATATCGATGCCACAGAGGGGACACACAAATTCAGACAAGGAGATCATTCGAACTGAAGAAATTGTGGGAACAAACCCGTTCAAAGGCAGGGCTGCTGGTCTCAGATGGAGGACCAAATTTATACAACCTCCGGAATCTCCACATCCCGGAAGTCTGCTTGAAGTGGGAGCTAATGGATGAGGACTATCAGGGAAGGCTTTGTAATCCCCTGAACCCATTTGTCAGCCATAAGGAGATAGAATCTGTGAACAATGCTGTGGTAATGCCTGCTCACGGCCCGGCCAAGAGCATGGAATATGACGCTGTTGCTACCACACACTCCTGGATCCCTAAGAGAAACCGCTCCATTCTCAACACAAGCCAAAGGGGAATCCTTGAAGATGAACAGATGTATCAAAAGTGCTGCAATCTATTCGAGAAATTCTTCCCTAGCAGTTCATACAGGAGACCGGTTGGGATTTCTAGCATGGTGGAGGCCATGGTGTCTAGGGCCAGAATTGATGCACGGATTGATTTCGAATCTGGACGGATTAAGAAGGAGGAGTTCGCTGAGATCATGAAGATCTGTTCCACCATTGAAGAGCTCAGACGGCAGAAATAGTGAATTTAGCTTGTCCTTCATGAAAAAATGCCTTGTTTCTACT
>CY003900 A/herring gull/DE/475/1986 1986/06/01 2 (PB1)
AGCGAAAGCAGGCAAACTATTTGAATGGATGTCAATCCGACTTTACTTTTCTTAAAAGTACCAGCGCAAAATGCTATAAGTACTACATTCCCTTACACTGGAGATCCCCCATACAGCCATGGAACAGGAACAGGCTACACCATGGACACAGTCAATAGAACACATCAATATTCAGAAAAGGGAAAATGGACAACAAACACAGAAACTGGGGCACCCCAACTCAACCCAATTGATGGACCACTACCTGAGGACAATGAGCCAAGTGGCTATGCACAGACAGATTGTGTCTTAGAAGCAATGGCTTTCCTTGAAGAATCCCACCCAGGGATTTTTGAGAACTCGTGTCTTGAAACAATGGAAATTGTCCAGCAAACAAGGGTGGATAAATTAACCCAGGGTCGTCAGACCTATGATTGGACATTGAATAGAAATCAGCCGGCTGCGACTGCTCTTGCTAATACTATAGAAGTCTTCAGATCGAATGGTCTAACGGCCAACGAATCGGGGAGACTAATAGATTTTCTCAAAGATGTGATGGACTCGATGGATAAAGAAGAGATGGAGATAACAACACATTTTCAAAGAAAAAGAAGGGTGAGAGACAACATGACAAAGAAAATGGTCACACAAAGGACAATAGGAAAGAAAAAGCAGAGGCTGAGTAAAAAGGGCTACTTGATAAGAGCATTGACCTTGAACACAATGACGAAAGATGCAGAAAGAGGCAAGCTGAAGAGGCGGGCAATTGCGACACCCGGGATGCAGATCAGAGGATTTGTGTACTTTGTCGAAACGCTAGCAAGAAGCATATGTGAGAAACTTGAACAATCCGGTCTTCCAGTTGGGGGTAATGAGAAGAAAGCTAAGTTGGCAAATGTTGTGAGAAAAATGATGACTAACTCACAAGACACAGAACTCTCTTTCACAATCACTGGGGATAACACCAAGTGGAATGAGAATCAGAGTCCTCGGATGTTTCTGGCAATGATAACATACATTACAAGGAACCAACCTGAATGGTTTAGAAATGTCTTAAGCATTGCCCCTATAATGTTCTCAAACAAAATGGCAAGACTAGGGAAAGGATACATGTTCGAAAGCAAGAGTATGAAGCTTAGGACACAAATACCAGCAGAAATGCTTGCAAATATTGACCTGAAGTACTTCAACGATACAACGAGAAAGAAAATTGAGAAGATAAGGCCTCTCTTAATAGATGGCACAGCTTCACTGAGTCCAGGGATGATGATGGGCATGTTCAACATGCTGAGTACAGTCTTGGGTGTCTCAATCTTGAACCTTGGACAAAAGAGGTACACCAAAACCACATACTGGTGGGATGGACTTCAATCCTCTGATGACTTTGCTCTCATAGTGAATGCACCGAATCACGAGGGGATACAAGCAGGAGTAGATCGATTTTATAGAACCTGCAAATTGGTCGGAATCAATATGAGCAAAAAGAAGTCCTATATAAATAGGACAGGAACATTTGAATTCACGAGTTTTTTCTATCGCTATGGATTTGTAGCCAACTTCAGCATGGAGCTGCCCAGTTTTGGAGTGTCTGGAATTAATGAATCGGCTGATATGAGCATTGGAGTGACAGTGATAAAGAACAATATGATAAACAACGACCTTGGACCAGCCACAGCCCAGATGGCTCTTCAACTATTCATCAAAGATTACAGATATACATATCGCTGCCACAGGGGTGATACACAAATCCAAACAAGGAGATCATTTGAGCTTAAGAAGCTGTGGGATCAGACCCGTTCAAAGGCAGGGCTGCTAGTTTCAGATGGAGGCCCAAACCTGTACAATATTAGGAATCTCCACATTCCAGAGGTCTGCTTGAAATGGGGACTAATGGACGAAGACTATCAGGGCAGGCTGTGCAATCCCCTGAATCCGTTTGTCAGTCATAAGGAAATTGAGTCTGTGAATAATGCTGTAGTGATGCCAGCCCATGGCCCAGCCAAGAGCATGGAGTACGATGCTGTTGCAACCACACATTCCTGGATTCCTAAGAGAAACCGTTCCATTCTCAACACCAGCCAAAGGGGAATTCTTGAAGATGAACAGATGTATCAGAAGTGCTGCAACCTCTTTGAGAAATTCTTTCCTAGCAGTTCATACAGGAGACCCGTTGGAATTTCAAGCATGGTGGAGGCCATGGTGTCTAGGGCCCGTATTGACGCACGGATTGACTTCGAGTCTGGAAGGATTAAGAAGGAAGAGTTTGCTGAGATCATGAAGATCTGTTCCACCATTGAAGAGCTCAGACGGCAGAAATAGTGAATTTAGCTTGTCCTTCATGAAAAAATGCCTTGTTTCTACT
>CY003920 A/herring gull/DE/703/1988 1988/05/16 2 (PB1)
AGCGAAAGCAGGCAAACCATTTGAATGGATGTCAATCCGACTTTACTTTTCTTAAAAGTTCCAGCGCAAAATGCCATAAGCACCACATTCCCATATACTGGAGATCCTCCATACAGCCATGGAACGGGAACAGGATACACCATGGACACAGTCAACAGAACACATCAATATTCAGAAAAGGGGAAATGGACAACGAACACAGAAACTGGAGCACCTCAACTTAACCCAATTGATGGACCATTACCTGAGGATAATGATCCAAGTGGATATGCACAAACAGACTGTGTCCTGGAAGCAATGGCTTTCCTTGAAGAGTCCCACCCAGGGATCTTTGAAAACTCGTGTCTTGAAACGATGGAAGTTGTTCAACAAACAAGAGTGGACAAGCTGACCCAAGGTCGCCAGACCTATGATTGGACATTAAACAGGAATCAGCCAGCTGCAACTGCATTAGCTAATACTATAGAGGTCTTCAGATCGAACGGTTTGGCGGCCAATGAATCAGGAAGGCTAATTGATTTCCTAAAGGATGTGATGGAATCAATGGATAAAGAGGAAATGGAAATAACAACGCACTTCCAAAGAAAAAGAAGAGTAAGGGACAACATGACCAAGAAAATGGTCACACAAAGAACAATAGGAAAGAAGAAACAGAGACTAAATAAGAGAAGCTATCTAATAAGAGCGTTGACACTGAACACAATGACAAAAGACGCTGAAAGAGGCAAATTAAAGAGAAGAGCAATTGCAACACCCGGGATGCAAATCAGAGGATTTGTGTATTTTGTTGAAACATTAGCAAGGAGCATTTGTGAGAAGCTTGAACAATCTGGGCTCCCAGTCGGAGGCAATGAAAAGAAGGCTAAACTGGCAAATGTTGTGAGAAAAATGATGACTAATTCACAAGACACAGAGCTTTCTTTCACAATCACTGGAGACAACACAAAATGGAATGAAAATCAGAACCCTAGGATGTTCCTGGCAATGATAACATACATAACAAGAAATCAACCTGAATGGTTTAGGAATGTATTGAGCATTGCACCTATAATGTTTTCGAACAAAATGGCAAGGCTAGGAAAAGGATACATGTTCGAAAGTAAGAGCATGAAGCTTCGAACACAGATACCAGCAGAGATGCTAGCAAATATTGACCTGAAATATTTCAATGAGTCAACAAGAAAAAAAATAGAGAAAATAAGGCCTCTTCTAATAGATGGTACAGCCTCATTGAGTCCCGGAATGATGATGGGAATGTTCAACATGCTAAGTACAGTTTTAGGAGTCTCAATCCTAAACCTAGGACAAAAGAGATACACAAAAACAACATACTGGTGGGACGGACTCCAGTCCTCTGATGACTTTGCTCTCATAGTGAATGCACCAAATCATGAGGGGATACAGGCAGGAGTAGATAGATTCTATAGGACCTGCAAGCTAGTCGGAATCAATATGAGCAAAAAGAAGTCCTACATAAACAGGACAGGAACATTTGAATTCACAAGTTTTTTCTATCGCTATGGGTTTGTAGCCAATTTTAGCATGGAGCTGCCCAGTTTTGGAGTGTCTGGGATTAATGAGTCGGCTGACATGAGCATTGGAGTAACAGTAATAAAGAACAACATGATAAACAATGACCTTGGACCAGCAACGGCTCAGATGGCTCTTCAGCTCTTCATCAAGGATTACAGATACACATATCGGTGTCACAGAGGGGACACACAAATTCAAACGAGGAGATCATTCGAGCTGAAGAAGTTGTGGGAACAAACCCGTTCAAAGGCAGGACTGCTGGTTTCAGATGGAGGACCAAACTTATACAATATCCGGAATCTCCACATCCCGGAAGTCTGCTTGAAATGGGAGCTAATGGATGAAGACTATCAGGGAAGGCTTTGTAACCCCCTGAACCCATTTGTCAGCCATAAGGAGATAGAGTCTGTAAACAATGCTGTGGTGATGCCAGCTCATGGTCCAGCCAAGAGCATGGAATATGATGCTGTTGCTACTACACACTCCTGGATCCCTAAGAGGAACCGCTCCATTCTCAACACAAGCCAAAGGGGAATCCTTGAAGATGAACAGATGTATCAAAAGTGCTGCAATCTGTTCGAGAAATTCTTCCCTAGCAGTTCATACAGGAGACCGGTTGGGATTTCCAGCATGGTGGAGGCCATGGTGTCTAGGGCCCGAATTGATGCGCGAATTGACTTCGAGTCTGGACGGATTAAGAAGGAGGAGTTTGCTGAGATCATGAAGATCTGTTCCACCATTGAAGAGCTCAGACGGCAGAAATAGTGAATTTAGCTTGTCCTTCATGAAAAAATGCCTTGTTTCTACT
>CY003928 A/laughing gull/New Jersey/798/1986 1986/05/12 2 (PB1)
AGCGAAAGCAGGCAAACCATTTGAATGGATGTCAATCCGACTTTACTTTTCTTGAAAGTTCCAGCGCAAAATGCCATAAGCACCACATTCCCATATACTGGAGATCCTCCATACAGCCATGGAACGGGAACAGGATACACCATGGACACAGTCAACAGAACACATCAATATTCAGAAAAGGGGAAATGGACAACGAACACAGAAACTGGAGCACCCCAACTTAACCCAATTGATGGACCATTACCTGAGGATAATGAGCCAAGTGGATATGCACAAACAGACTGTGTCCTGGAAGCAATGGCTTTCCTTGGAGAGTCCCACCCAGGGATCTTTGAAAACTCGTGTCTTGAAACGATGGAAGTTGTTCAACAAACGAGAGTGGACAAGCTGACCCAAGGTCGCCAGACCTATGATTGGACATTAAACAGGAATCAGCCAGCTGCAACTGCATTAGCTAATACTATAGAGGTCTTCAGATCGAACGGTTTGGCGGCTAATGAATCAGGAAGGCTAATAGATTTCCTCAAGGATGTGATGGAATCAATGGATAAAGAGGAAATGGAAATAACAACGCACTTCCAAAGAAAAAGAAGAGTAAGGGACAACATGACCAAGAAAATGGTCACACAAAGAACAATAGGAAAGAAGAAACAGAGACTGAATAAGAGAAGCTATCTAATCAGAGCATTGACACTGAACACAATGACAAAAGACGCTGAAAGAGGCAAATTAAAGAGAAGAGCAATTGCAACACCCGGGATGCAAATCAGAGGATTTGTGTATTTTGTTGAAACGTTAGCAAGGAGCATTTGTGAGAAGCTTGAACAATCCGGACTTCCAGTCGGAGGCAATGAAAAGAAGGCTAAACTGGCAAATGTTGTGAGAAAAATGATGACTAATTCACAAGACACAGAGCTTTCTTTCACAATCACTGGAGACAACACCAAATGGAATGAAAATCAGAACCCTAGGATGTTCCTGGCAATGATAACATACATAACAAGAAATCAACCCGAATGGTTTAGGAATGTATTGAGCATTGCACCCATAATGTTTTCGAACAAAATGGCAAGGCTAGGAAAAGGATACATGTTCGAAAGTAAGAGCATGAAGCTTCGAACACAGATACCAGCAGAAATGCTAGCAAATATTGACCTGAAATATTTCAATGAGTCAACAAGAAAGAAAATAGAGAAAATAAGGCCTCTTCTAATAGATGGTACAGCCTCATTGAGTCCCGGAATGATGATGGGCATGTTCAACATGCTAAGTACAGTTTTAGGAGTTTCAATCCTAAATCTAGGACAAAAGAGATACACAAAAACAACATACTGGTGGGACGGACTCCAGTCCTCTGATGACTTTGCTCTCATAGTGAATGCACCGAATCATGAGGGAATACAAGCAGGAGTAGATAGATTCTATAGGACCTGCAAGCTGGTCGGAATCAATATGAGCAAAAAGAAGTCCTACATAAACAGGACAGGAACATTTGAATTCACAAGCTTTTTCTATCGCTATGGATTTGTAGCCAATTTTAGCATGGAGCTGCCCAGTTTTGGAGTGTCTGGGATTAATGAATCGGCTGACATGAGCATTGGAGTAACAGTGATAAAGAACAACATGATAAACAATGACCTTGGACCCGCAACGGCTCAGATGGCTCTTCAGCTTTTCATCAAGGATTACAGATACACGTATCGGTGTCACAGAGGGGACACACAAATTCAAACGAGGAGGTCATTCGAGCTGAAGAAGTTGTGGGAACAAACCCGTTCAAAGGCAGGACTGCTGGTTTCAGATGGAGGACCAAACTTATACAATATCCGGAATCTCCACATCCCGGAAGTCTGCTTGAAATGGGAGCTAATGGACGAAGACTATCAGGGAAGGCTTTGTAACCCCCTGAACCCATTTGTCAGCCATAAGGAGATAGAGTCTGTAAACAATGCTGTGGTGATGCCAGCTCATGGCCCAGCCAAGAGCATGGAATATGATGCTGTTGCTACTACACACTCCTGGATCCCTAAGAGGAACCGCTCCATCCTCAACACAAGCCAAAGGGGAATCCTTGAAGATGAGCAGATGTATCAAAAGTGCTGCAATCTGTTCGAGAAATTCTTCCCTAGCAGCTCATACAGGAGACCGGTTGGGATTTCCAGCATGGTGGAGGCCATGGTGTCTAGGGCCCGAATTGATGCGCGAATTGACTTCGAGTCTGGACGGATTAAGAAGGAGGAGTTTGCTGAGATCATGAAGATCTGTTCCACCATTGAAGAGCTCAGACGGCAGAAATAGTGAATTTAGCTTGTCCTTCATGAAAAAATGCCTTGTTTCTACT
>CY003935 A/mallard/Alberta/323/1988 1988/09/03 2 (PB1)
AGCGAAAGCAGGCAAACCATTTGAATGGATGTCAATCCGACTTTACTTTTCTTGAAAGTTCCAGCGCAAAATGCCATAAGCACCACATTCCCATATACTGGAGATCCTCCATACAGCCATGGAACGGGAACAGGATACACCATGGACACAGTCAACAGAACACATCAATATTCAGAAAAGGGGAAATGGACAACAAACACAGAAACTGGAGCACCCCAACTTAACCCAATTGATGGACCATTACCTGAGGATAATGAGCCAAGTGGATATGCACAAACAGACTGTGTCCTGGAAGCAATGGCTTTCCTTGAAGAGTCCCACCCAGGAATCTTTGAAAACTCGTGTCTTGAAACGATGGAAGTTGTTCAACAAACAAGAGTGGACAAGCTGACCCAAGGTCGCCAGACCTATGATTGGACATTAAACAGGAATCAGCCGGCTGCAACTGCATTAGCTAACACTATAGAAGTCTTCAGATCGAACGGGTTAACGGCTAATGAATCAGGAAGGCTGATAGATTTCCTGAAGGATGTAATGGAATCAATGGACAAAGAGGAAATGGAAATAACAACACACTTCCAAAGAAAAAGAAGGGTGAGGGACAACATGACCAAGAAAATGGTCACACAAAGAACAATAGGGAAGAAGAAACAGAGACTAAATAAGAGAAGCTATCTAATAAGAGCATTGACACTGAATACAATGACAAAAGACGCCGAAAGAGGCAAACTAAAGAGGAGAGCAATTGCAACACCCGGGATGCAGATCAGAGGATTTGTGTATTTTGTTGAAACATTAGCGAGAAGCATTTGTGAGAAGCTTGAACAATCTGGACTTCCAGTTGGAGGCAATGAAAAGAAGGCTAAACTGGCAAATGTTGTGAGAAAAATGATGACCAATTCACAAGACACAGAACTCTCTTTCACAATTACTGGAGATAACACCAAATGGAATGAAAATCAGAACCCTAGGATGTTCCTGGCAATGATAACGTACATAACAAGAAATCAACCTGAATGGTTTAGGAATGTCTTGAGCATTGCACCTATAATGTTCTCGAATAAAATGGCAAGGCTAGGGAAAGGATACATGTTCGAAAGTAAGAGCATGAAGCTTCGAACACAGATACCAGCAGAAATGCTAGCAAATATTGACCTAAAATATTTCAATGAGTCAACAAGAAAGAAAATAGAGAAGATAAGGCCTCTTCTAATAGATGGTACAGCCTCTTTAAGTCCTGGAATGATGATGGGCATGTTCAACATGTTAAGTACAGTTTTAGGAGTCTCAATCCTAAATCTAGGACAAAAGAGATACACCAAAACAACATACTGGTGGGATGGACTCCAATCCTCTGATGACTTTGCTCTCATAGTGAATGCCCCGAATCATGAGGGGATACAAGCAGGAGTAGATAGATTCTATAGGACCTGTAAGCTAGTCGGAATCAATATGAGCAAAAAGAAGTCCTACATAAACAGGACAGGAACATTTGAATTCACAAGCTTTTTCTATCGCTATGGATTTGTAGCAAATTTTAGTATGGAGCTGCCCAGCTTTGGGGTTTCTGGGATTAATGAGTCAGCTGACATGAGCATTGGAGTAACAGTGATAAAGAACAACATGATAAACAATGACCTTGGACCAGCAACGGCTCAAATGGCTCTTCAGCTGTTCATCAAGGATTACAGATACACGTATCGGTGTCACAGGGGAGACACACAAATCCAGACGAGGAGGTCATTTGAGCTGAAGAAATTGTGGGAACAAACCCACTCAAAGGCAGGACTGCTGGTTTCAGATGGAGGACCAAACTTATACAATATCCGGAATCTCCACATCCCGGAAGTCTGTCTGAAGTGGGAGCTAATGGACGAAGACTATCAGGGAAGGCTTTGTAATCCCCTGAATCCATTTGTCAGCCATAAGGAGATAGAGTCTGTAAACAATGCTGTGGTGATGCCAGCTCATGGTCCAGCCAAGAGCATGGAATATGATGCTGTTGCTACTACGCACTCTTGGATCCCTAAGAGGAACCGCTCCATCCTCAACACAAGCCAAAGGGGAATCCTTGAAGACGAACAGATGTATCAAAAGTGTTGCAATCTATTCGAGAAATTCTTCCCTAGTAGTTCGTACAGGAGACCGGTTGGGATTTCCAGCATGGTGGAGGCCATGGTATCTAGGGCCCGAATTGATGCGCGAATTGACTTCGAATCTGGACGGATTAAGAAGGAGGAGTTTGCTGAGATCATGAAGATCTGTTCCACCATTGAAGAGCTCAGACGGCAGAAATAGTGAATTTAGCTTGTCCTTCATGAAAAAATGCCTTGTTTCTACT
>CY003942 A/mallard/Alberta/353/1988 1988/09/03 2 (PB1)
AGCGAAAGCAGGCAAACCATTTGAATGGATGTCAATCCGACTTTACTTTTCTTGAAAGTTCCAGCGCAAAATGCCATAAGCACCACATTCCCATATACAGGAGATCCTCCATACAGCCATGGAACAGGAACAGGATACACCATGGACACAGTCAATAGAACACATCAATATTCAGAAAAGGGAAAATGGACAACAAACACAGAAACTGGAGCACCCCAACTTAACCCAATTGATGGACCATTACCTGAGGATAATGAGCCAAGTGGATATGCACAAACAGACTGTGTCCTGGAAGCAATGGCTTTCCTTGAAGAGTCCCACCCAGGAATCTTTGAAAACTCGTGTCTTGAAACGATGGAAGTTGTTCAACAAACAAGAGTGGACAAGCTGACCCAAGGGCGCCAGACCTATGATTGGACATTAAACAGGAATCAGCCGGCTGCAACTGCATTAGCTAATACTATAGAGGTCTTCAGATCGAACGGTTTAACGGCTAATGAATCAGGAAGGCTAATAGATTTCCTCAAGGATGTGATGGAATCAATGGATAAAGAGGAAATGGAAATAACAACGCACTTCCAAAGAAAAAGAAGAGTAAGGGACAACATGACCAAGAAAATGGTCACACAAAGAACAATAGGAAAGAAGAAACAGAGACTAAACAAGAGAAGCTATCTAATAAGAGCACTGACACTGAACACAATGACAAAAGACGCTGAAAGAGGCAAATTAAAAAGAAGAGCAATTGCAACACCCGGAATGCAAATCAGAGGGTTTGTGTATTTTGTTGAAACATTGGCGAGGAGCATTTGTGAGAAACTTGAACAATCTGGACTTCCAGTTGGAGGCAATGAAAAGAAGGCTAAACTGGCAAATGTTGTGAGAAAAATGATGACTAATTCACAGGATACAGAGCTCTCTTTCACAATCACTGGAGACAACACCAAATGGAATGAAAATCAGAACCCTAGGATGTTCCTGGCAATGATAACATACATAACAAGAAACCAACCTGAATGGTTTAGGAATGTTTTGAGCATTGCACCTATAATGTTCTCAAACAAAATGGCAAGGCTAGGAAAAGGGTACATGTTTGAAAGTAAGAGCATGAAACTTCGAACACAGATACCAGCAGAGATGCTAGCAAATATTGACCTGAAATATTTCAATGAGTCAACAAGAAAAAAAATAGAGAAAATAAGGCCTCTTCTAATAGATGGTACAGCCTCATTGAGTCCTGGAATGATGATGGGTATGTTCAATATGCTAAGTACAGTTTTAGGAGTCTCAATCCTAAATCTAGGACAGAAGAGATATACAAAAACAACATACTGGTGGGACGGGCTCCAATCCTCTGATGACTTTGCTCTCATCGTGAATGCACCGAATCATGAAGGAATACAAGCAGGAGTAGATAGATTCTATAGAACCTGCAAGCTAGTCGGAATCAATATGAGCAAGAAGAAGTCCTACATAAACAGAACAGGGACATTTGAATTCACAAGCTTTTTCTATCGCTATGGGTTTGTAGCCAACTTTAGCATGGAACTGCCCAGCTTTGGAGTGTCTGGGATTAATGAATCGGCTGACATGAGCATTGGGGTAACAGTGATAAAGAACAACATGATAAACAATGACCTTGGACCAGCGACGGCTCAAATGGCTCTTCAGCTGTTCATCAAGGATTACAGGTACACGTATCGGTGTCACAGAGGGGACACACAAATTCAGACGAGGAGGTCATTCGAGCTGAAGAAGTTGTGGGAACAAACCCGCTCAAAGGCAGGACTGCTGGTTTCAGATGGAGGACCAAACTTATACAATATTCGGAATCTCCACATCCCGGAAGTCTGCCTGAAATGGGAGCTAATGGACGAAGACTATCAAGGAAGGCTTTGTAACCCATTGAACCCATTTGTCAGCCATAAGGAGATAGAGTCTGTAAACAATGCTGTGGTGATGCCAGCTCATGGCCCAGCCAAGAGCATGGAATATGATGCTGTTGCTACTACACATTCCTGGATCCCCAAGAGGAACCGCTCCATCCTCAACACAAGCCAAAGGGGAATCCTTGAAGACGAACAGATGTACCAAAAGTGCTGCAATCTATTCGAGAAATTCTTCCCTAGCAGTTCATACAGGAGACCGGTTGGAATTTCCAGCATGGTGGAGGCCATGGTGTCTAGGGCCCGAATTGATGCACGAATTGACTTCGAGTCTGGACGGATTAAGAAGGAGGAGTTTGCTGAGATCATGAAGATCTGTTCCACCATTGAAGAGCTCAGACGGCAGAAATAGTGAATTTAGCTTGTCCTTCATGAAAAAATGCCTTGTTTCTACT
>CY003950 A/mallard/Alberta/201/1996 1996/08/ 2 (PB1)
AGCGAAAGCAGGCAAACCATTTGAATGGATGTCAATCCGACTTTACTTTTCTTGAAAGTTCCAGCGCAAAATGCCATAAGCACCACATTCCCATATACTGGAGATCCTCCATACAGCCATGGAACGGGAACAGGATACACCATGGACACAGTCAACAGAACACATCAATATTCAGAAAAGGGGAAATGGACAACAAACACAGAGACTGGAGCACCCCAACTTAACCCAATTGACGGACCACTGCCTGAGGACAATGAGCCAAGTGGATATGCACAAACAGACTGTGTCCTTGAAGCAATGGCTTTCCTTGAAGAGTCCCACCCAGGAATCTTTGAAAACTCGTGTCTTGAAACGATGGAAGTTGTTCAACAAACAAGAGTGGACAAACTGACCCAAGGTCGTCAGACCTATGATTGGACGTTAAACAGGAATCAGCCGGCTGCAACTGCATTAGCTAATACTATAGAGGTCTTCAGATCGAACGGTCTGACGGCTAATGAATCAGGAAGGCTAATAGATTTCCTCAAGGATGTGATGGAGTCAATGGATAAAGAGGAAATGGAAATAACAACGCACTTCCAAAGAAAAAGAAGAATGAGGGACAACATGACCAAGAAAATGGTCACACAAAGAACAATAGGAAAGAAGAAGCAGAGGCTAAACAAGAGAAGCTATCTAATAAGAGCACTGACACTGAACACAATGACAAAAGACGCTGAAAGAGGCAAATTGAAGAGAAGAGCAATTGCAACACCCGGAATGCAAATCAGAGGATTTGTATACTTTGTTGAAACATTAGCAAGGAGCATTTGTGAGAAGCTTGAACAATCTGGACTCCCGGTTGGAGGCAATGAAAAGAAGGCTAAACTGGCAAATGTTGTGAGAAAAATGATGACTAATTCACAAGACACAGAACTCTCTTTCACAATCACTGGAGACAACACCAAATGGAATGAAAATCAGAACCCTAGGATGTTTCTGGCAATGATAACATACATAACAAGAAACCAACCTGAATGGTTTAGGAATGTCTTGAGCATTGCACCTATAATGTTCTCGAATAAAATGGCAAGACTAGGGAAAGGATACATGTTCGAAAGTAAGAGCATGAAGCTTCGAACACAGATACCGGCAGAAATGCTAGCAAATATTGACCTGAAATATTTCAATGAGTCAACAAGGAAGAAAATAGAGAAGATAAGGCCTCTTCTGATAGATGGTACAGCCTCATTGAGCCCTGGAATGATGATGGGCATGTTCAACATGCTAAGTACAGTTTTGGGAGTCTCGATTCTAAATCTAGGGCAAAAGAGGTACACCAAAACAACATACTGGTGGGACGGACTCCAATCCTCCGATGACTTTGCTCTCATAGTGAATGCTCCGAATCATGAGGGAATACAAGCAGGAGTAGATAGATTCTATAGGACCTGCAAGCTGGTCGGAATCAACATGAGCAAAAAGAAGTCCTACATAAACAGGACAGGAACATTTGAATTCACAAGCTTTTTCTATCGCTATGGATTTGTAGCCAATTTTAGCATGGAGCTGCCCAGCTTTGGAGTATCTGGGATTAATGAATCTGCCGACATGAGCATTGGAGTAACAGTGATAAAGAACAATATGATAAACAATGACCTTGGACCAGCAACAGCTCAAATGGCTCTTCAGCTATTCATCAAGGATTACAGATACACGTACCGGTGCCACAGAGGGGACACACAAATTCAGACAAGGAGGTCATTCGAGCTGAAAAAGTTGTGGGAGCAAACCCGCTCAAAGGCAGGACTGTTGGTTTCAGATGGAGGGCCAAACTTATACAATATCCGGAATCTCCACATTCCGGAAGTCTGCCTGAAATGGGAGCTAATGGACGAAGACTATCAGGGAAGGCTTTGTAACCCTCTGAATCCATTTGTCAGCCACAAAGAGATAGAGTCTGTAAACAATGCTGTGGTGATGCCAGCTCATGGCCCGGCCAAGAGCATGGAATATGATGCTGTTGCTACTACGCACTCCTGGATCCCTAAGAGGAACCGCTCCATTCTCAACACAAGCCAAAGGGGAATCCTTGAAGATGAACAGATGTATCAAAAGTGCTGCAATCTATTCGAGAAATTCTTCCCTAGCAGTTCATACAGGAGACCGGTTGGAATTTCCAGCATGGTGGAGGCCATGGTTTCCAGGGCCCGAATTGATGCGCGAATTGACTTCGAATCTGGACGGATTAAGAAGGAGGAGTTTGCTGAGATCATGAAGATCTGTTCCACCATTGAAGAGCTCAGACGGCAGAAATAGTGAATTTAGCTTGTCCTTCATGAAAAAATGCCTTGTTTCTACT
>CY003958 A/mallard/Alberta/202/1996 1996/08/ 2 (PB1)
AGCGAAAGCAGGCAAACCATTTGAATGGATGTCAATCCGACTTTACTTTTCTTGAAAGTTCCAGCGCAAAATGCCATAAGCACCACATTCCCATATACTGGAGATCCTCCATACAGCCATGGAACGGGGACAGGATACACCATGGACACAGTCAACAGAACACATCAATATTCAGAAAAGGGGAAATGGACAACAAACACAGAAACTGGAGCACCACAACTTAACCCAATTGATGGACCATTGCCTGAGGATAATGAGCCAAGTGGATATGCACAAACAGACTGTGTCCTGGAAGCAATGGCCTTCCTTGAAGAGTCCCACCCAGGAATCTTTGAAAACTCGTGTCTCGAAACGATGGAAGTTGTTCAGCAGACAAGAGTGGACAAGCTGACCCAAGGTCGCCAGACCTATGATTGGACACTAAACAGGAATCAGCCGGCTGCAACTGCATTAGCCAATACTATAGAGGTCTTCAGATCGAATGGTTTGACGGCCAACGAATCAGGAAGGCTAATAGATTTCCTCAAGGATGTGATGGAATCAATGGATAAAGAGGAAATGGAAATAACAACGCACTTCCAAAGAAAAAGAAGAGTAAGGGACAACATGACCAAGAAAATGGTCACACAAAGAACAATAGGAAAGAAGAAGCAGAGATTAAACAAGAGAAGCTATCTAATAAGAGCATTGACACTGAACACAATGACAAAAGACGCTGAAAGAGGCAAATTAAAGAGAAGAGCAATTGCAACACCCGGGATGCAAATCAGAGGATTTGTGTATTTTGTTGAAACATTAGCGAGGAGCATTTGTGAGAAGCTTGAACAATCTGGACTCCCAGTCGGAGGCAATGAGAAGAAGGCTAAATTGGCAAACGTAGTGAGGAAAATGATGACTAACTCACAAGACACAGAGCTCTCTTTCACAATCACTGGAGACAACACCAAATGGAACGAGAACCAGAACCCTAGAATGTTTCTGGCAATGATAACATACATAACAAGAAATCAACCTGAATGGTTTAGGAATGTTTTGAGCATTGCACCTATAATGTTCTCGAATAAAATGGCAAGGCTAGGGAAAGGATACATGTTCGAAAGCAAGAGTATGAAGCTTCGAACACAGATACCAGCAGAAATGCTAGCAAACATTGACTTGAAATATTTCAATGAGTCTACAAAAAAGAAAATAGAGAAAATAAGGCCTCTTCTAATAGATGGCACAGCCTCATTGAGTCCTGGAATGATGATGGGCATGTTCAACATGTTAAGTACAGTTTTAGGAGTTTCAATCCTAAATCTGGGACAAAAGAGATACACCAAAACAACATATTGGTGGGACGGACTCCAATCTTCTGATGACTTTGCTCTCATAGTGAATGCACCCAATCATGAGGGAATACAAGCAGGAGTAGATAGATTCTACAGGACTTGCAAGCTAGTCGGAATCAATATGAGCAAAAAGAAGTCCTACATAAACAGGACAGGAACATTTGAATTCACAAGCTTTTTCTATCGCTACGGATTCGTAGCCAATTTTAGCATGGAACTGCCCAGTTTTGGAGTGTCTGGGATCAATGAATCAGCTGACATGAGCATTGGGGTAACAGTGATAAAGAACAACATGATAAACAATGACCTTGGACCAGCAACGGCCCAAATGGCTCTTCAGCTATTCATCAAGGATTACAGATACACGTACCGCTGTCACAGAGGGGACACACAAATCCAGACGAGGAGGTCATTCGAACTGAAGAAATTGTGGGAACAAACCCGCTCAAAGGCAGGACTGCTGGTTTCAGATGGGGGACCAAACTTGTACAATATCCGGAATCTCCACATCCCGGAAGTCTGTCTGAAATGGGAGTTGATGGACGAAGACTATCAGGGAAGACTTTGTAACCCCCTGAACCCATTTGTCAGCCATAAGGAGATAGAGTCTGTGAACAATGCTGTGGTGATGCCAGCTCATGGCCCAGCCAAGAGCATGGAATATGATGCTGTTGCTACTACGCACTCCTGGATTCCCAAGAGGAACCGCTCCATCCTCAACACAAGTCAAAGGGGAATCCTTGAAGATGAACAGATGTATCAAAAGTGCTGCAATCTATTCGAGAAATTTTTCCCTAGCAGTTCATACAGAAGGCCGGTTGGAATTTCTAGCATGGTGGAGGCCATGGTGTCTAGGGCCCGAATTGATGCGCGAATTGACTTCGAATCTGGACGGATTAAGAAAGAGGAGTTTGCTGAGATCATGAAGATCTGTTCCACCATTGAAGAGCTCAGACGGCAGAAGTAGTGAATTTAGCTTGTCCTTCATGAAAAAAAGCCTTGTTTCTACT
>CY003966 A/blue-winged teal/Alberta/16/1997 1997/10/24 2 (PB1)
AGCGAAAGCAGGCAAACCATTTGAATGGATGTCAATCCGACTTTACTTTTCTTGAAAGTTCCAGCGCAAAATGCCATAAGCACCACATTCCCATATACTGGAGATCCTCCATACAGCCATGGAACAGGAACAGGATACACCATGGACACAGTTAACAGAACACATCAATATTCAGAAAAGGGGAAATGGACAACAAACTCAGAGACTGGAGCACCCCAACTTAACCCAATTGATGGACCACTGCCTGAGGACAATGAGCCAAGTGGATATGCACAAACGGACTGTGTCCTTGAAGCAATGGCTTTCCTTGAAGAGTCCCACCCAGGAATCTTTGAAAACTCGTGTCTTGAAACGATGGAAGTTGTCCAACAAACAAGAGTGGACAAATTGACCCAAGGCCGTCAGACCTATGATTGGACATTAAACAGGAATCAGCCGGCTGCAACTGCATTAGCTAATACTATAGAGGTCTTCAGATCGAACGGTCTGACAGCTAATGAATCAGGAAGGCTAATAGATTTTCTCAAGGATGTGATGGAATCAATGGATAAAGAGGAAATGGAAATAACAACGCATTTCCAAAGGAAAAGAAGAGTGAGAGACAACATGACCAAGAAAATGGTCACACAAAGAACAATAGGAAAGAAGAAGCAGAGGCTAAACAAAAGGAGCTATCTAATAAGAGCATTGACACTGAACACAATGACAAAAGACGCCGAAAGAGGCAAATTAAAGAGAAGAGCAATTGCAACACCCGGAATGCAAATCAGAGGATTTGTATACTTTGTTGAAACATTAGCAAAGAGCATTTGTGAGAAGCTTGAACAATCTGGACTCCCAGTTGGAGGCAATGAAAAGAAGGCTAAACTGGCAAATGTTGTGAGAAAAATGATGACTAATTCACAAGACACAGAACTCTCTTTCACAATCACTGGAGACAACACCAAATGGAATGAAAATCAGAACCCTAGGATGTTTCTGGCAATGATAACATATATAACAAGAAACCAACCTGAATGGTTTAGGAATGTCTTGAGCATTGCACCTATAATGTTCTCAAATAAAATGGCAAGACTAGGGAAAGGATACATGTTCGAAAGTAAGAGCATGAAGCTTCGAACACAAATACCGGCAGAAATGCTAGCAAGTATTGATCTGAAATATTTCAATGAGTCAACAAGAAAGAAAATAGAGAAGATAAGGCCTCTTCTAATAGATGGTACAGCCTCATTGAGCCCTGGAATGATGATGGGCATGTTCAACATGCTAAGTACAGTTTTGGGAGTTTCGATTCTAAATCTAGGGCAAAAGAGGTACACCAAAACAACATACTGGTGGGACGGACTCCAATCCTCCGATGACTTTGCTCTCATAGTGAATGCTCCGAATCATGAGGGAATACAAGCAGGAGTAGACAGATTCTATAGAACCTGCAAGCTGGTCGGAATCAACATGAGCAAAAAGAAGTCCTACATAAACAGGACAGGAACATTTGAATTCACAAGCTTTTTCTATCGCTATGGATTTGTAGCCAACTTTAGCATGGAGTTGCCCAGCTTTGGAGTGTCTGGGATTAATGAATCTGCAGACATGAGCATTGGAGTAACAGTGATAAAGAACAACATGATAAACAATGATCTTGGACCAGCAACAGCTCAAATGGCTCTTCAGCTGTTCATCAAGGATTACAGATACACGTATCGGTGTCACAGAGGGGACACACAAATTCAGACAAGGAGGTCATTCGAGCTGAAGAAGTTGTGGGAACAAACCCGCTCAAAAGCAGGACTGCTGGTCTCAGATGGAGGACCAAATCTATACAATATCCGGAATCTCCACATTCCGGAAGTCTGCTTGAAATGGGAGCTAATGGACGAAGACTATCAGGGAAGGCTTTGTAACCCCCTGAATCCGTTTGTCAGCCACAAAGAGATAGAGTCTGTAAACAATGCTGTGGTGATGCCAGCTCATGGCCCAGCCAAGAGCATGGAATATGATGCTGTTGCTACCACGCACTCCTGGATCCCTAAGAGGAACCGCTCCATCCTCAATACAAGCCAAAGGGGAATCCTTGAAGATGAACAGATGTATCAAAAGTGCTGCAATCTATTCGAGAAATTCTTCCCTAGCAGTTCATACAGGAGACCGGTTGGGATTTCCAGCATGGTGGAGGCCATGGTTTCTAGGGCCCGAATTGATGCGCGAATTGACTTCGAATCTGGACGGATTAAGAAGGAGGAGTTTGCTGAGATCATGAAGATCTGTTCCACCATTGAAGAGCTCAGACGGCAGAAATAGTGAATTTAGCTTGTCCTTCATGAAAAAATGCCTTGTTTCTACT
>CY003998 A/mallard/Alberta/79/2003 2003/08/01 2 (PB1)
AGCGAAAGCAGGCAAACCATTTGAATGGATGTCAATCCGACTTTACTTTTCTTGAAAGTTCCAGCGCAAAATGCCATAAGCACCACATTCCCATATACTGGAGATCCTCCATACAGCCATGGAACGGGAACAGGATACACCATGGACACAGTCAACAGAACACATCAATATTCAGAAAAGGGGAAATGGACAACAAACACAGAAACTGGAGCACCCCAACTTAACCCAATTGATGGACCATTACCTGAGGATAATGAGCCAAGTGGATATGCACAGACAGACTGTGTCCTGGAAGCAATGGCTTTCCTTGAAGAGTCTCACCCAGGAATCTTTGAAAACTCGTGTCTTGAAACGATGGAAGTTGTCCAACAAACAAGAGTGGACAAGCTGACTCAAGGTCGCCAGACCTATGATTGGACATTAAACAGGAATCAGCCGGCTGCAACTGCATTAGCTAATACTATAGAGGTCTTCAGATCGAACGGTTTGACGGCTAATGAATCAGGAAGACTAATAGATTTCCTCAAGGATGTGATGGAATCAATGGATAAAGAGGAGATGGAAATAACAACGCATTTCCAAAGGAAAAGAAGAGTGAGGGACAACATGACCAAGAAAATGGTCACACAAAGAACAATAGGAAAGAAAAAGCAGAGACTAAACAAAAGAAGCTATCTAATAAGAGCATTGACATTGAACACAATGACAAAAGACGCTGAAAGAGGCAAATTAAAGAGAAGAGCAATTGCAACACCCGGGATGCAAATCAGAGGATTCGTGTATTTTGTTGAAACATTAGCAAGGAGCATTTGTGAAAAGCTTGAACAATCTGGACTCCCAGTTGGAGGCAATGAAAAGAAGGCTAAACTAGCAAATGTTGTGAGAAAAATGATGACCAATTCACAAGACACAGAACTCTCTTTCACAATCACTGGGGACAACACCAAATGGAATGAGAACCAGAACCCTAGGATGTTCCTGGCAATGATAACATACATAACAAGAAATCAACCTGAATGGTTTAGAAATGTCTTGAGCATTGCACCTATAATGTTCTCGAATAAAATGGCAAGACTAGGGAAAGGATACATGTTCGAAAGTAAGAGTATGAAGCTTCGAACACAGATACCAGCGGAAATGCTAGCAAACATTGACTTGAAATATTTCAATGAGTCAACAAAAAAGAAAATAGAGAAGATAAGGCCTCTTCTAATAGATGGTACAGCCTCCTTGAGTCCTGGAATGATGATGGGCATGTTCAATATGCTAAGTACGGTTTTGGGAGTCTCAATCCTAAATCTAGGACAGAAGAGGTACACCAAAACAACATACTGGTGGGACGGGCTTCAATCCTCTGATGACTTTGCTCTAATAGTAAACGCACCGAATCATGAGGGAATACAAGCAGGAGTAGATAGATTCTATAGGACCTGCAAGCTAGTCGGAATCAACATGAGCAAAAAGAAGTCCTACATAAACAGAACAGGAACATTTGAATTCACAAGCTTTTTCTATCGCTATGGGTTTGTAGCCAATTTTAGCATGGAGCTGCCCAGCTTTGGAGTGTCTGGGATTAATGAATCGGCTGACATGAGCATTGGAGTAACAGTGATAAAGAACAACATGATAAACAATGACCTTGGACCAGCAACAGCTCAAATGGCTCTTCAGCTGTTCATCAAGGATTACAGATACACGTATCGGTGTCACAGAGGGGACACACAAATTCAGACGAGGAGGTCATTCGAGCTGAAGAAGTTGTGGGAACAAACCCGCTCAAAGGCAGGACTGCTGGTTTCAGATGGAGGACCAAACTTGTACAATATCCGGAATCTCCACATCCCGGAAGTCTGCCTGAAATGGGAGCTGATGGATGAAGATTATCAGGGAAGGCTTTGTAACCCCCTGAATCCATTTGTCAGCCATAAAGAGATAGAGTCTGTAAACAATGCTGTGGTGATGCCAGCTCATGGTCCAGCCAAGAGCATGGAATATGATGCTGTTGCTACGACGCACTCCTGGATCCCTAAGAGGAACCGCTCCATCCTCAATACAAGCCAAAGAGGAATCCTTGAAGATGAACAGATGTATCAAAAGTGCTGCAATCTATTCGAGAAATTCTTCCCTAGCAGTTCATACAGGAGACCGGTTGGAATTTCCAGCATGGTGGAGGCCATGGTGTCTAGGGCCCGAATTGATGCGCGAATTGACTTCGAGTCTGGACGGATTAAGAAGGAGGAGTTTGCTGAGATCATGAAGATCTGTTCCACCATTGAAGAGCTCAGACGGCAGAAATAGTGAATTTAGCTTGTCCTTCATGAAAAAATGCCTTGTTTCTACT
>CY004005 A/mallard duck/ALB/250/1978 1978/08/07 2 (PB1)
AGCGAAAGCAGGCAAACCATTTGAATGGATGTCAATCCGACTTTACTTTTCTTGAAAGTTCCAGCGCAAAATGCCATAAGCACCACATTCCCATACACTGGAGATCCTCCATACAGCCATGGAACGGGAACAGGATACACCATGGACACAGTCAACAGAACACATCAATATTCAGAAAAGGGAAAATGGACAACAAACACAGAAACTGGAGCGCCCCAACTTAACCCAATTGATGGGCCATTACCTGAGGATAATGAACCAAGTGGATATGCACAGACAGACTGCGTCCTGGAAGCAATGGCTTTCCTTGAAGAATCCCACCCAGGAATCTTTGAAAACTCGTGTCTTGAAACGATGGAGGTTGTTCAACAGACAAGGGTGGACAAGCTGACCCAAGGTCGCCAGACCTATGATTGGACATTAAACAGGAATCAACCTGCTGCAACTGCATTAGCTAATACTATAGAGGTCTTCAGATCGAACGGTTTAACAGCTAATGAGTCGGGAAGACTAATAGATTTCCTCAAGGATGTGATGGAATCAATGGATAAAGAGGAAATGGAAATAACAACGCACTTTCAAAGAAAAAGAAGGGTTAGGGACAACATGACCAAGAAAATGGTCACACAAAGAACAATAGGAAAGAAGAAGCAGAGATTAAACAAAAGAAGCTACCTAATAAGAGCATTGACATTGAACACAATGACCAAAGATGCTGAAAGAGGCAAACTAAAAAGAAGAGCAATCGCAACACCCGGGATGCAGATCAGAGGATTTGTGTATTTTATTGAAACATTAGCGAGGAGCATCTGTGAGAAACTCGAACAATCTGGACTTCCAGTTGGAGGCAATGAAAAGAAGGCTAAATTGGCGAATGTTGTGAGGAAAATGATGACTAATTCACGAGACACCGAACTCTCTTTCACAATAACTGGGGACAACACCAAATGGAATGAAAATCAAAACCCCCGGATATTCCTAGCAATGATAACATACATAACAAGAAATCAACCTGAATGGTTTAGAAATGTCTTGAGCATTGCACCTATAATGTTCTCAAACAAAATGGCAAGGCTAGGAAAAGGGTACATGTTCGAAAGTAAGAGCATGAAGCTTCGAACACAGATACCAGCAGAAGTGCTAGCAAATATTGACCTGAAATATTTCAATGAGTCAACAAGAAAGAAAATTGAAAAGATAAGACCTCTTATAATAGATGGTACGGCTTCATTGAGTCCCGGAATGATGATGGGCATGTTCAACATGCTAAGTACAGTTTTGGGAGTCTCAATCCTAAATCTAGGACAAAAGAGGTACACCAAAACAACATACTGGTGGGACGGACTCCAATCCTCTGATGACTTTGCCCTCATAGTGAATGCACCGAATCATGAGGGAATACAAGCAGGGGTAGATAGATTCTATAGAACCTGCAAGCTAGTCGGGATCAATATGAGCAAAAAGAAGTCCTACATAAACAGGACAGGGACATTTGAATTCACGAGCTTTTTCTATCGCTATGGATTTGTGGCCAATTTTAGTATGGAGCTACCCAGTTTTGGAGTGTCTGGAATTAATGAATCGGCTGACATGAGCATTGGGGTGACAGTGATAAAGAACAACATGATAAACAATGATCTCGGACCAGCAACGGCTCAAATGGCTCTTCAGCTATTCATCAAGGATTACAGGTATACGTATCGGTGCCACAGAGGGGACACGCAGATTCAGACGAGGAGGTCATTCGAGCTGAAGAAATTGTGGGAACAAACCCGCTCAAAAGCAGGGCTGCTGGTTTCAGATGGAGGACCAAACTTATATAATATCCGGAATCTCCACATCCCGGAAGTCTGCTTGAAATGGGAGCAAATGGACGAGGACTATCAGGGAAGGCTTTGCAATCCTCTGAACCCATTTGTCAGCCATAAGGAGATAGAGTCTGTAAACAATGCTGTGGTAATGCCAGCTCATGGCCCGGCCAAGAGCATGGAATATGATGCTGTTACTACTACACACTCCTGGATCCCTAAGAGAAACCGCTCCATTCTCAACACAAGCCAAAGGGGAATCCTTGAAGATGAACAGATGTATCAAAAGTGCTGCAATCTATTCGAGAAATTCTTCCCTAGCAGTTCATACAGGAGACCGGTTGGGATTTCCAGCATGGTGGAGGCCATGGTGTCTAGGGCCCGAATTGATGCGCGGATTGACTTCGAATCTGGACGGATTAAGAAAGAGGAGTTCGCTGAGATCATGAAGATCTGTTCCACCATTGAAGAGCTCAGACGGCAGAAATAGTGAATTTAGCTTGTCCTTCATGAAAAAATGCCTTGTTTCTACT
>CY004017 A/blue-winged teal/ALB/48/1978 1978/08/07 2 (PB1)
AGCGAAAGCAGGCAAACCATTTGAATGGATGTCAATCCGACTTTACTTTTCTTGAAAGTTCCAGCGCAAAATGCCATAAGTACCACATTCCCATATACTGGAGATCCTCCATACAGCCATGGAACGGGAACAGGATACACCATGGACACAGTCAACAGAACACATCAGTATTCAGAAAAGGGGAAATGGACAACAAACACAGAAACTGGAGCACCCCAACTTAACCCAATTGATGGACCATTACCTGAGGATAATGAGCCAAGTGGATATGCACAAACAGACTGTGTCCTGGAAGCAATGGCTTTCCTTGAAGAGTCCCACCCAGGAATCTTTGAAAACTCGTGTCTTGAAACGATGGAAGTTGTTCAACAAACAAGAGTGGACAAGCTGACCCAAGGTCGCCAAACCTATGATTGGACATTAAACAGGAATCAGCCAGCTGCAACTGCATTAGCTAATACTATAGAGGTCTTCAGATCGAACGGTTTAACGGCTAATGAATCTGGAAGGTTAATAGATTTCCTCAAGGATGTAATGGAATCAATGGATAAAGAAGAAATGGAAATAACAACGCACTTCCAAAGAAAAAGAAGGGTAAGGGACAACATGACCAAGAAAATGGTCACACAAAGAACAATAGGAAAGAAGAAACAGAGGCTAAACAAGAGAAGCTATCTAATAAGAGCATTGACACTGAACACAATGACAAAAGACGCTGAAAGAGGTAAATTAAAGAGAAGAGCAATTGCAACACCCGGGATGCAAATCAGAGGATTTGTGTATTTTGTTGAAACATTAGCGAGGAGCATTTGTGAGAAGCTTGAACAATCTGGACTCCCAGTTGGAGGCAATGAAAAGAAGGCTAAACTGGCAAATGTTGTGAGAAAAATGATGACTAATTCACAAGACACAGAGCTCTCTTTCACAATCACTGGAGACAACACCAAATGGAATGAAAATCAGAACCCCAGGATGTTCCTGGCGATGATAACATACATAACAAGAAATCAACCTGAATGGTTTAGGAATGTCTTGAGCATTGCACCTATAATGTTCTCGAATAAAATGGCAAGGCTAGGAAAAGGATACATGTTCGAAAGTAAGAGCATGAAGCTTCGAACACAGGTACCAGCAGAAATGCTAGCAAATATTGACCTGAAATACTTCAATGAGTCAACAAGAAAGAAAATAGAGAAGATAAGGCCTCTTCTGATAGATGGTACAGCCTCATTGAGTCCTGGAATGATGATGGGCATGTTCAACATGCTAAGTACAGTTTTAGGAGTCTCAATCCTAAATCTAGGACAAAAGAGGTACACCAAAACAACATACTGGTGGGACGGACTTCAATCCTCTGATGACTTTGCTCTCATAGTGAATGCACCGAATCATGAGGGAATACAAGCAGGGGTAGACAGATTCTATAGGACCTGCAAGCTAGTCGGAATCAATATGAGCAAAAAGAAGTCCTACATAAACAGGACAGGAACATTTGAATTCACGAGCTTTTTCTATCGCTATGGATTTGTAGCCAATTTTAGCATGGAGCTGCCCAGCTTTGGAGTGTCTGGGATTAATGAATCGGCTGACATGAGCATTGGAGTAACAGTGATAAAGAACAACATGATAAACAATGACCTCGGACCAGCAACGGCTCAAATGGCTCTTCAGCTGTTCATCAAGGATTACAGATACACGTATCGGTGTCACAGAGGGGACACACAAATTCAGACGAGGAGGTCATTCGAGCTGAAGAAGTTGTGGGAACAAACCCGCTCAAAGGCGGGACTGCTGGTTTCAGATGGAGGACCAAACTTATACAATATCCGGAATCTCCACATCCCGGAAGTCTGCCTGAAATGGGAGCTGATGGACGAAGACTATCAGGGAAGGCTTTGTAACCCCCTGAACCCATTTGTCAGCCACAAGGAGATAGAGTCTGTAAACAATGCTGTGGTGATGCCAGCTCATGGCCCAGCTAAGAGCATGGAATATGATGCTGTTGCTACTACACACTCCTGGATCCCTAAGAGAAACCGCTCCATCCTCAACACAAGCCAAAGGGGAATCCTTGAAGATGAACAGATGTATCAAAAGTGCTGCAATCTATTCGAGAAATTCTTCCCTAGCAGTTCATACAGGAGACCGGTTGGGATCTCCAGCATGGTGGAGGCCATGGTGTCTAGGGCCCGAATTGATGCGCGAATTGACTTCGAGTCTGGGCGGATTAAGAAGGAGGAGTTTGCTGAGATCATGAAGATCTGTTCCACCATTGAAGAGCTCAGACGGCAGAAATAGTGAATTTAGCTTGTCCTTCATGAAAAAATGCCTTGTTTCTACT
>CY004060 A/mallard duck/ALB/761/1978 1978/08/25 2 (PB1)
AGCGAAAGCAGGCAAACCATTTGAATGGATGTCAACCCGACTTTACTTTTCTTGAAAGTTCCAGCGCAAAATGCCATAAGCACCACATTCCCATATACTGGAGATCCTCCATACAGCCATGGAACGGGAACAGGATACACCATGGACACGGTCAACAGAACACATCAATATTCAGAAAAGGGAAAATGGACAACAAACACAGAAACTGGGGCGCCCCAACTTAATCCAATTGATGGACCATTACCTGAGGATAATGAACCAAGTGGATATGCACAAACAGACTGCGTCCTGGAAGCAATGGCTTTCCTTGAAGAATCCCACCCAGGAATCTTTGAAAACTCGTGTCTTGAAACGATGGAGGTTGTTCAACAGACAAGGGTGGACAAGCTGACCCAAGGTCGCCAGACCTATGATTGGACATTAAACAGGAATCAACCGGCTGCAACTGCATTGGCTAATACTATAGAGGTCTTCAGATCGAACGGTTTAACAGCCAATGAATCAGGAAGACTAATAGATTTTCTCAAGGATGTGATGGAATCAATGGATAAAGAGGAAATGGAAATAACAACGCACTTCCAAAGAAAAAGAAGGGTTAGGGACAATATGACCAAGAAAATGGTCACACAAAGAACGATAGGAAAGAAGAAGCAAAGATTAAACAAAAGAGGCTACCTAATAAGAGCATTGACATTGAACACAATGACCAAAGATGCTGAAAGAGGCAAACTAAAGAGAAGAGCAATTGCAACACCCGGGATGCAAATCAGAGGATTTGTGTATTTTGTTGAAACATTAGCGAGGAGCATTTGTGAGAAGCTCGAACAATCTGGACTCCCAGTTGGAGGCAATGAAAAGAAAGCTAAACTGGCAAACGTTGTGAGGAAAATGATGACTAATTCACAAGACACAGAACTCTCTTTCACAATAACTGGAGACAACACCAAATGGAATGAAAATCAAAACCCTCGGATGTTCCTAGCAATGATAACATACATAACAAGAAATCAACCTGAGTGGTTTAGAAATGTTTTGAGCATTGCACCTATAATGTTCTCAAACAAAATGGCAAGGCTAGGAAAAGGGTACATGTTCGAAAGTAAGAGCATGAAGCTTCGAACACAGATACCAACAGAAATGCTAGCAAATATTGATCTGAAATATTTCAATGAGTCAACAAGAAAGAAAATTGAGAAGATAAGGCCTCTTCTAATAGATGGTACAGCTTCATTGAGTCCCGGAATGATGATGGGCATGTTCAACATGCTAAGTACAGTTTTGGGAGTCTCAATCCTAAATCTAGGACAAAAGAGGTACACCAAAACAACATACTGGTGGGATGGACTCCAATCCTCTGATGACTTTGCTCTCATAGTGAATGCACCGAATCATGAGGGAATACAAGCAGGGGTAGATAGATTCTATAGAACCTGCAAGCTAGTAGGGATCAATATGAGCAAAAAGAAGTCCTACATAAACAGGACAGGAACATTTGAATTCACAAGCTTTTTCTACCGCTATGGGTTTGTAGCCAATTTTAGTATGGAGCTGCCCAGCTTTGGAGTGTCTGGAATCAATGAATCGGCTGACATGAGCATTGGAGTGACAGTGATAAAGAACAACATGATAAACAATGACCTTGGACCAGCAACGGCTCAAATGGCTCTTCAGCTATTCATCAAGGATTACAGATATACATATCGATGCCACAGAGGGGACACGCAAATTCAGACGAGGAGGTCATTCGAACTGAAGAAATTGTGGGAACAAACCCGTTCAAAGGCAGGACTGCTAGTTTCAGATGGAGGACCAAACTTATACAACATCCGGAATCTCCACATCCCGGAAGTCTGCTTGAAATGGGAGCTAATGGACGAGGACTATCAGGGAAGGCTTTGTAATCCCCTGAACCCATTTGTCAGCCACAAGGAGATAGAATCTGTAAACAATGCTGTGGTAATGCCAGCTCACGGCCCGGCCAAGAGCATGGAATATGATGCTGTTGCTACTACACACTCCTGGATCCCTAAGAGAAACCGCTCCATTCTCAACACAAGCCAAAGGGGAATCCTTGAAGATGAACAAATGTATCAGAAGTGCTGCAATCTATTCGAGAAATTCTTCCCTAGCAGTTCATACAGGAGACCGGTTGGGATTTCTAGCATGGTGGAGGCCATGGTGTCTAGGGCCAGAATTGATGCACGGATTGACTTCGAATCTGGACGGATTAAGAAAGAGGAGTTCGCTGAGATCATGAAGATCTGTTCCACCATTGAAGAGCTCAGACGGCAGAAATAGTGAATTTAGCTTGTCCTTCATGAAAAAATGCCTTGTTTCTACT
>CY004088 A/pintail duck/ALB/1343/1979 1979/08/25 2 (PB1)
AGCGAAAGCAGGCAAACCATTTGAATGGATGTCAATCCGACTTTACTTTTCTTGAAAGTTCCAGCGCAAAATGCCATAAGCACCACATTCCCATATACTGGAGATCCTCCATACAGCCATGGAACGGGAACAGGATACACCATGGACACAGTCAACAGAACACATCAATATTCAGAAAAGGGAAAATGGACAACAAACACAGAAACTGGAGCTCCCCAACTTAACCCAATTGATGGACCACTACCTGAGGACAATGAACCAAGTGGATATGCACAAACAGACTGCGTCCTGGAAGCAATGGCTTTCCTTGAAGAATCCCACCCAGGAATCTTTGAAAACTCATGTCTTGAAACGATGGAGGTTGTTCAACAAACAAGGGTGGACAAGCTGACCCAAGGTCGCCAGACCTACGATTGGACATTAAACAGGAATCAACCGGCTGCAACTGCATTAGCTAATACTATAGAGGTTTTCAGATCGAACGGTTTAACAGCTAATGAATCGGGAAGACTAATAGATTTCCTCAAGGATGTTATGGAATCAATGGATAAAGAGGAAATGGAAATAACAACGCACTTCCAAAGAAAAAGAAGGGTCAGGGACAATATGACCAAGAAAATGGTCACACAAAGAACAATAGGAAAGAAGAAGCAGAGATTAAACAAAAGGAGCTACCTAATAAGAGCATTGACATTGAACACAATGACCAAGGATGCTGAAAGAGGCAAACTAAAAAGGAGAGCAATTGCAACACCCGGGATGCAAATCAGAGGATTTGTGTATTTTGTTGAAACACTAGCGAGAAGCATTTGCGAGAAGCTCGAACAATCTGGACTCCCAGTTGGAGGCAATGAGAAGAAAGCTAAACTGGCAAATGTTGTGAGGAAAATGATGACTAACTCACAAGACACGGAACTCTCTTTCACAATAACTGGAGACAACACCAAATGGAATGAAAATCAAAACCCTCGGATGTTCCTAGCAATGATAACATACATAACAAGAAACCAACCTGAATGGTTTAGAAATGTTTTGAGCATTGCACCCATAATGTTCTCAAACAAAATGGCAAGGCTAGGAAAAGGATACATGTTCGAAAGTAAAAGCATGAAGCTTCGAGCACAGATACCAGCAGAAATGCTAGCAAATATTGACCTGAAATATTTCAATGAGTCAACAAGAAAGAAAATTGAGAAAATAAGGCCTCTTCTAATAGATGGTACAGCTTCATTGAGTCCCGGAATGATGATGGGCATGTTCAACATGCTAAGTACAGTTTTGGGAGTCTCAATCCTGAATCTAGGACAGAAGAGATACACCAAAACAACATACTGGTGGGATGGACTCCAATCCTCTGATGACTTTGCCCTCATAGTAAATGCACCGAATCATGAGGGAATACAAGCAGGGGTAGATAGATTCTATAGAACCTGCAAGCTAGTTGGGATCAATATGAGCAAAAAGAAGTCTTACATAAACAGAACAGGAACATTTGAATTCACAAGCTTTTTCTATCGCTATGGGTTTGTAGCCAATTTCAGTATGGAGCTGCCCAGCTTTGGGGTGTCTGGAATTAATGAATCGGCTGACATGAGCATTGGGGTAACAGTGATAAAGAACAACATGATAAACAATGACCTTGGGCCAGCAACGGCTCAAATGGCTCTTCAGCTATTCATCAAGGATTACAGATATACATATCGGTGCCACAGAGGGGACACGCAAATTCAAACGAGGAGATCATTCGAGCTGAAGAAGCTGTGGGAACAAACCCGCTCAAAGGCAGGACTGCTGGTTTCAGATGGAGGGCCAAACTTATACAATATCCGGAACCTCCACATCCCGGAAGTCTGCTTGAAATGGGAGCTAATGGACGAGGACTATCAGGGAAGGCTTTGCAATCCCCTGAATCCATTTGTCAGCCATAAAGAAATAGAGTCTGTAAACAATGCTGTGGTAATGCCAGCTCATGGCCCGGCAAAGAGCATGGAATATGACGCTGTTGCTACTACACACTCCTGGATCCCTAAGAGAAACCGCTCCATTCTCAACACAAGCCAGAGGGGAATCCTTGAAGATGAACAGATGTACCAGAAGTGCTGCAATCTATTCGAGAAATTCTTCCCTAGCAGTTCATACAGGAGACCGGTTGGGATTTCCAGCATGGTGGAGGCCATGGTGTCTAGGGCCAGAATTGATGCACGAATTGACTTCGAATCTGGACGGATTAAGAAAGAGGAGTTCACTGAGATCATGAAGATCTGTTCCACCATTGAAGAGTTCAGACGGCAAAAATAGTGAATTTAGCTTGTCCTTCGTGAAAAAATGCCTTGTTTCTACT
>CY004093 A/knot/Delaware Bay/526/1988 1988/05/15 2 (PB1)
AGCGAAAGCAGGCAAACCATTTGAATGGATGTCAATCCGACTTTACTTTTCTTGAAAGTTCCAGTGCAAAATGCCATAAGTACCACATTCCCATATACTGGAGATCCTCCATACAGCCATGGAACGGGAACAGGATACACCATGGACACAGTCAACAGAACACATCAATATTCAGAAAAGGGAAAATGGACAACGAACACAGAAACTGGAGCACCCCAACTTAACCCAATTGATGGACCATTACCTGAGGATAATGAGCCAAGTGGATATGCACAAACAGACTGTGTCCTGGAAGCAATGGCTTTCCTTGAAGAGTCCCACCCAGGGATCTTTGAAAACTCGTGTCTTGAAACGATGGAAGTTGTTCAACAAACAAGAGTGGACAAGCTGACCCAAGGTCGCCAGACCTATGATTGGACATTAAACAGGAATCAGCCAGCTGCAACTGCATTAGCTAATACTATAGAGGTCTTCAGATCGAACGGTTTGGCGGCCAATGAATCAGGAAGGCTAATTGATTTCCTAAAGGATGTGATGGAATCAATGGATAAAGAAGAAATGGAAATAACAACGCACTTCCAAAGAAAAAGAAGAGTAAGGGACAACATGACCAAGAAAATGGTCACACAAAGAACAATAGGAAGGAAGAAACAGAGACTAAATAAGAGAAGCTATCTAATAAGAGCGTTGACACTGAACACAATGACAAAAGACGCTGAAAGAGGCAAATTAAAGAGAAGAGCAATTGCAACACCCGGAATGCAAATCAGAGGATTTGTGTATTTTGTTGAAACATTAGCAAGGAGCATTTGTGAAAAGCTTGAACAATCTGGGCTCCCAGTTGGAGGCAATGAAAAGAAGGCTAAACTGGCAAATGTTGTGAGAAAAATGATGACTAATTCACAAGACACAGAGCTTTCTTTCACAATAACTGGAGACAACACCAAATGGAATGAAAATCAGAACCCTAGGATGTTCCTGGCAATGATAACATACATAACAAGAAATCAACCTGAATGGTTTAGGAATGTATTGAGCATTGCACCTATAATGTTTTCAAACAAAATGGCAAGGCTAGGAAAAGGATACATGTTCGAAAGTAAGAGCATGAAGCTTCGAACACAAATACCAGCAGAAATGCTAGCAAATATTGACCTGAAATATTTCAATGAGTCAACAAGAAAGAAAATAGAGAAAATAAGGCCTCTTCTAATAGATGGTACAGCCTCATTGAGTCCCGGAATGATGATGGGAATGTTCAACATGCTAAGTACAGTTTTAGGAGTCTCAATCCTAAACCTAGGACAAAAGAGATACACAAAAACAACATACTGGTGGGACGGACTCCAGTCCTCTGATGACTTTGCTCTCATAGTGAATGCACCAAATCATGAGGGGATACAGGCAGGAGTAGATAGATTCTATAGGACCTGCAAGCTAGTCGGAATCAATATGAGCAAAAAGAAGTCCTACATAAACAGGACAGGAACATTTGAATTCACAAGCTTTTTCTACCGCTATGGGTTTGTAGCCAATTTTAGCATGGAGCTGCCCAGTTTCGGAGTGTCTGGGATTAATGAATCGGCTGACATGAGCATTGGAGTAACAGTAATAAAGAACAACATGATAAACAATGACCTTGGACCAGCAACGGCTCAGATGGCTCTTCAGCTCTTCATCAAGGATTACAGATACACGTACCGGTGTTACAGAGGGGACACACAAATTCAAACGAGGAGATCATTCGAGCTGAAGAAGTTGTGGGAACAAACCCGCTCAAAGGCAGGACTGCTGGTTTCAGATGGAGGACCAAACTTATACAATATCCGGAATCTCCACATCCCGGAAGTCTGCTTGAAATGGGAGCTAATGGACGAAGACTATCAGGGAAGGCTTTGTAACCCCCTGAACCCATTTGTAAGCCATAAGGAGATAGAGTCTGTAAACAATGCTGTGGTGATGCCAGCTCATGGCCCAGCCAAGAGTATGGAATATGATGCTGTTGCTACTACACACTCCTGGATCCCTAAGAGGAACCGCTCCATCCTCAATACAAGCCAAAGGGGAATCCTTGAAGATGAACAGATGTATCAAAAGTGCTGCAATCTGTTCGAGAAATTCTTCCCTAGCAGTTCATACAGGAGACCGGTTGGGATTTCCAGCATGGTGGAGGCCATGGTGTCTAGGGCCCGAATTGATGCGCGAATTGACTTCGAGTCTGGACGGATTAAGAAGGAGGAGTTTGCTGAGATCATGAAGATCTGTTCCACCATTGAAGAGCTCAGACGGCAGAAATAGTGAATTTAGCTTGTCCTTCATGAAAAAATGCCTTGTTTCTACT
>CY004100 A/laughing gull/New Jersey/276/1989 1989/04/22 2 (PB1)
AGCGAAAGCAGGCAAACCATTTGAATGGATGTCAATCCGACTTTACTTTTCTTGAAAGTTCCAGCGCAAAATGCCATAAGCACCACATTCCCCTATACTGGAGATCCTCCATACAGCCATGGAACGGGAACAGGATACACCATGGACACAGTCAACAGGACACATCAATATTCAGAAAGGGGGAAATGGACAACGAACACAGAAACTAGAGCACCCCAACTTAACCCAATTGATGGACCATTACCTGAGGATAATGAGCCAAGTGGATATGCACAAACAGACTGTGTCCTGGAAGCAATGGCTTTCCTTGAAGAGTCCCACCCAGGGATCTTTGAAAACTCGTGTCTTGAAACGATGGAAGTTGTTCAACAAACAAGAGTGGACAAGCTAACCCAAGGTCGCCAGACCTATGATTGGACATTAAACAGGAATCAGCCAGCTGCAACTGCATTAGCTAATACTATAGAGGTCTTCAGATCGAACGGTTTGGCGGCTAATGAATCAGGAAGACTAATAGATTTCCTCAAGGATGTGATGGAATCAATGGATAAGGAGGAAATGGAAATAACAACGCACTTCCAAAGAAAAAGAAGAGTGAGGGACAACATGACCAAGAAAATGGTCACACAAAGAACAATAGGAAAGAAGAAACAGAAACTGAATAAGAGAAGCTATCTAATAAGAGCATTGACACTGAACACAATGACAAAAGACGCTGAAAGAGGCAAATTAAAGAGAAGAGCAATTGCAACACCCGGGATGCAAATCAGAGGGTTTGTGTATTTTGTTGAAACATTAGCAAGGAGCATTTGTGAGAAGCTTGAACAATCCGGACTTCCAGTCGGAGGCAATGAAAAGAAGGCTAAACTGGCAAATGTTGTGAGAAAAATGATGACTAATTCACAAGACACAGAGCTTTCTTTCACAATCACAGGAGATAACACCAAATGGAATGAAAATCAGAACCCTAGGATGTTCCTGGCAATGATAACCTACATAACAAGAAATCAACCCGAATGGTTTAGGAATGTATTGAGCATTGCTCCCATAATGTTTTCGAACAAAATGGCAAGGCTAGGAAAAGGATACATGTTCGAAAGTAAGAGCATGAAGCTTCGAACACAAATACCAGCAGAAATGCTAGCAAATATTGACCTGAAATATTTCAATGAGTCAACAAGAAAGAAAATCGAGAAAATAAGGCCTCTTCTAATAGATGGTACAGCCTCATTGAGTCCCGGAATGATGATGGGAATGTTCAACATGCTAAGTACAGTTTTAGGAGTCTCAATCCTAAATCTAGGACAGAAGAGGTACACAAAAACAACATACTGGTGGGACGGACTCCAGTCCTCTGATGACTTTGCTCTCATAGTGAATGCACCGAATCATGAGGGAATACAAGCAGGAGTAGATAGATTCTATAGGACCTGCAAGCTGGTCGGAATCAACATGAGCAAAAAGAAGTCCTACATAAACAGGACAGGAACATTTGAATTCACAAGCTTTTTCTATCGCTACGGATTTGTAGCCAATTTTAGCATGGAGCTGCCCAGTTTTGGAGTATCTGGGATTAATGAATCAGCTGACATGAGCATTGGAATAACAGTGATAAAGAACAACATGATAAACAATGACCTTGGACCAGCAACAGCTCAGATGGCTCTTCAGCTTTTCATCAAGGATTACAGATACACATATCGGTGTCACAGAGGGGACACACAAATTCAAACGAGGAGGTCATTCGAGCTGAAGAAGTTGTGGGAACAAACCCGCTCAAAGGCAGGACTGCTGGTGTCAGATGGAGGACCAAACTTATACAATATCCGGAATCTACACATCCCGGAAGTCTGCTTGAAATGGGAGCTAATGGACGAAGACTATCAGGGAAGGCTTTGTAACCCTCTGAACCCATTTGTCAGCCATAAGGAGATAGAGTCTGTAAACAATGCTGTGGTGATGCCAGCTCATGGCCCAGCCAAGAGCATGGAATATGATGCTGTTGCTACTACACACTCATGGATCCCTAAGAGGAACCGCTCCATCCTTAACACAAGCCAAAGGGGAATACTTGAAGATGAGCAGATGTATCAAAAGTGCTGCAATCTGTTCGAGAAATTCTTCCCTAGCAGCTCATACAGGAGACCGGTTGGGATTTCCAGTATGGTGGAGGCCATGGTGTCTAGGGCCAGAATTGATGCGCGAATTGACTTCGAGTCTGGACGGATTAAGAAAGAGGAGTTTGCTGAGATCATGAAGATCTGTTCCACCATTGAAGAGCTCAGACGGCAGAAATAGTGAATTTGGCTTGTCCTTCATGAAAAAATGCCTTGTTTCTACT
>CY004112 A/mallard duck/ALB/564/1979 1979/08/11 2 (PB1)
AGCGAAAGCAGGCAAACCATTTGAATGGATGTCAATCCGACTTTACTTTTCTTGAAAGTTCCAGCGCAAAATGCCATAAGCACCACATTCCCATATACTGGAGATCCTCCATACAGCCATGGAACGGGAACAGGATACACCATGGACACAGTCAACAGAACACATCAATATTCAGAAAAGGGGAAATGGACAACAAACACAGAAACTGGAGCACCCCAACTTAACCCAATTGATGGACCATTACCTGAGGATAATGAGCCCAGTGGATATGCACAAACAGACTGTGTCCTTGAAGCAATGGCTTTCCTTGAAGAGTCCCACCCAGGAATCTTTGAAAACTCGTGTCTTGAAACGATGGAAGTTGTTCAACAAACAAGAGTGGACAAGCTGACCCAAGGTCGCCAGACCTATGATTGGACATTAAACAGGAATCAGCCAGCTGCAACTGCATTAGCTAATACTATAGAGGTCTTCAGATCGAACGGTTTAACGGCTAATGAATCAGGAAGGCTAATAGATTTCCTCAAGGATGTGATGGAATCAATGGATAAAGAGGAAATGGAAATAATAACGCACTTCCAAAGAAAAAGAAGGGTAAGGGACAACATGACCAAGAAAATGGTCACACAAAGAACAATAGGAAAGAAGAAACAGAGACTAAACAAGAGAAGCTATCTAATAAGAGCATTGACACTGAACACAATGACAAAAGACGCTGAACGAGGTAAGTTAAAGAGAAGAGCAATTGCAACACCCGGGATGCAAATCAGAGGGTTTGTGTATTTTGTTGAAACATTAGCGAGGAGCATTTGTGAGAAGCTTGAACAATCTGGACTTCCAGTTGGAGGCAATGAAAAGAAGGCTAAACTGGCAAATGTTGTAAGAAAAATGATGACTAATTCACAAGACACAGAGCTCTCTTTCACAATCACTGGAGACAACACCAAATGGAATGAAAATCAGAACCCTAGGATGTTCCTGGCGATGATAACATACATAACAAGAAATCAACCTGAATGGTTTAGGAATGTCTTGAGCATTGCACCTATAATGTTCTCGAATAAGATGGCAAGGCTAGGAAAAGGATACATGTTCGAAAGTAAGAGCATGAAGCTTCGAACACAGGTACCAGCAGAAATGCTAGCAAATATTGACCTAAAATATTTCAATGAGTCAACAAGAAAGAAAATAGAGAAGATAAGGCCTCTCCTAATAGATGGTACAGCCTCATTGAGTCCTGGAATGATGATGGGCATGTTCAACATGCTAAGTACAGTTTTAGGAGTCTCAATCCTAAACCTAGGACAAAAGAGGTACACCAAAACAACATACTGGTGGGACGGACTCCAATCCTCTGATGACTTTGCTCTCATAGTGAATGCACCGAATCATGAGGGAATACAAGCAGGGGTAGATAGATTCTATAGGACCTGCAAGCTAGTCGGAATCAATATGAGCAAAAAGAAGTCCTACATAAACAGGACAGGAACATTTGAATTCACGAGCTTTTTCTATCGCTATGGATTTGTAGCCAATTTTAGCATGGAGCTGCCCAGCTTTGGAGTGTCTGGGATTAATGAGTCGGCTGACATGAGCATTGGAGTAACAGTGATAAAGAACAACATGATAAACAATGACCTTGGACCGGCAACGGCTCAAATGGCTCTTCAGCTGTTCATCAAGGATTACAGATACACGTATCGGTGTCACAGAGGGGACACACAAATTCAGACGAGGAGGTCATTCGAGCTGAAGAAGTTGTGGGAACAAACCCGCTCAAAGGCGGGACTGCTGGTTTCAGATGGAGGACCAAACTTATACAATATCCGGAATCTCCACATCCCGGAAGTCTGCCTGAAATGGGAACTGATGGACGAAGACTATCAAGGAAGGCTTTGTAACCCCCTGAACCCATTTGTCAGCCACAAGGAGATAGAGTCTGTAAACAATGCTGTGGTGATGCCAGCTCATGGCCCAGCCAAGAGCATGGAATATGATGCTGTTGCTACTACACACTCCTGGATCCCTAAGAGAAACCGCTCCATCCTCAACACAAGCCAAAGGGGAATTCTTGAAGATGAACAGATGTATCAAAAGTGCTGCAATCTATTCGAGAAATTCTTCCCTAGCAGTTCATATAGGAGACCGGTTGGAATCTCCAGCATGGTGGAGGCCATGGTGTCTAGGGCCCGAATTGATGCGCGGATTGACTTCGAGTCTGGACGGATTAAGAAGGAGGAGTTTGCTGAGATCATGAAGATCTGTTCCACCATTGAAGAGCTCAGACGGCAGAAATAGTGAATTTAGCTTGTCCTTCATGAAAAAATGCCTTGTTTCTACT
>CY004120 A/pintail duck/ALB/628/1979 1979/08/13 2 (PB1)
AGCGAAAGCAGGCAAACCATTTGAATGGATGTCAATCCGACTTTACTCTTCTTGAAAGTGCCAGCGCAAAATGCTATAAGCACAACATTCCCTTACACCGGAGATCCTCCTTACAGCCATGGAACAGGAACCGGATACACCATGGATACAGTCAATAGGACACATCAATATTCAGAAAAGGGGAAATGGGCAGCAAACACTGAAACAGGAGCACCACAACTCAATCCAATTGATGGACCACTGCCAGAAGACAATGAGCCGAGCGGTTATGCTCAAACAGACTGTGTCTTGGAAGCAATGGCTTTCCTTGAGGAGTCCCACCCTGGTATCTTTGGAAACTCGTGTCTTGAGACGATGGAAGTTGTTCAGCAAACACGGATGGACAAACTAACACAAGGCCGACAGACCTATGATTGGACCCTGAATAGGAACCAGCCCGCTGCAACAGCATTAGCCAACACAATAGAAGTGTTCAGATCAAATGGCCTCACGGCCAATGAATCTGGAAGGCTTATAGACTTCCTCAAGGACGTCATGGAATCGATGGACAAGGAAGAAATGGAAATCACAACCCATTTCCAGAGAAAGAGAAGAGTGAGGGACAACATGACCAAGAAAATGGTGACGCAGAGAACAATAGGCAAGAAAAAGCAGAGATTGAACAAAAGAAGCTATCTGATAAGGGCATTGACCCTGAACACGATGACTAAAGATGCAGAAAGAGGGAAGCTGAAAAGGAGAGCAATTGCAACCCCTGGAATGCAAATACGAGGATTTGTATACTTTGTTGAGACATTAGCAAGGAGTATTTGTGAGAAACTTGAGCAATCAGGACTGCCAGTTGGGGGTAATGAAAAGAAAGCCAAATTGGCAAACGTTGTGAGGAAGATGATGACCAACTCTCAAGACACAGAGCTTTCTTTCACTATAACTGGAGATAACACAAAATGGAATGAAAATCAAAATCCTCGAATGTTCCTAGCCATGATCACATACATAACCAGAAATCAGCCTGAATGGTTCAGGAATGTTTTAAGCATTGCTCCAATAATGTTCTCAAACAAAATGGCGAGACTGGGGAAGGGATACATGTTTGAGAGCAAAAGTATGAAACTCAGAACTCAAATACCTGCAGAGATGCTAGCAAGCATTGATTTAAAATATTTCAATGATTCAACAAAAAAGAAGATTGAAAAGATTCGACCACTATTAATAGATGGAACTGCTTCATTGAGTCCTGGAATGATGATGGGCATGTTCAATATGCTGAGCACTGTCTTGGGCGTCTCCATCTTGAATCTAGGGCAAAAGAGATACACCAAGACCACTTATTGGTGGGATGGCCTTCAATCCTCGGATGATTTTGCTCTAATTGTGAATGCACCCAATCATGAGGGGATCCAAGCTGGAGTTGACAGGTTTTATAGAACCTGCAAACTAGTTGGAATCAATATGAGCAAAAAGAAGTCCTATATAAATAGGACAGGCACATTTGAATTCACAAGTTTTTTCTATCGCTATGGGTTTGTTGCCAATTTCAGCATGGAGCTCCCCAGCTTTGGAGTGTCTGGAATTAATGAGTCCGCTGATATGAGTATTGGAGTCACCGTTATCAAAAACAACATGATAAACAATGACCTTGGTCCAGCGACAGCTCAAATGGCCCTTCAGTTGTTCATTAAAGATTACAGGTACACATACCGATGTCACAGGGGTGACACCCAAATACAAACCCGAAGGTCATTTGAATTAAAGAAACTGTGGGAACAGACCCGTTCCAAAGCTGGATTGCTGGTTTCTGACGGAGGTCCCAACCTATACAACATTAGAAACCTCCACATTCCCGAAGTCTGTCTGAAGTGGGAATTAATGGACGAGGATTACCAGGGACGCTTGTGCAATCCACTAAACCCATTTGTCAGCCACAAGGAAATTGAATCAGTTAATAATGCAGTGGTGATGCCAGCACATGGCCCAGCCAAGAGCATGGAATATGATGCTGTTGCAACAACACATTCTTGGATCCCTAAGAGAAATCGGTCCATCCTGAACACAAGTCAGAGAGGAATACTTGAAGATGAACAAATGTACCAAAAGTGCTGCAATCTGTTTGAAAAGTTCTTCCCCAGCAGTTCGTACAGAAGGCCAGTTGGGATTTCCAGTATGGTGGAGGCCATGGTTTCTAGGGCCCGTATTGATGCACGGATTGATTTCGAATCTGGAAGGATAAAGAAAGAGGAGTTCGCTGAGATCATGAAGATCTGTTCCACCATTGAAGAGCTCAGACGGCAGAAATAGTGAATTTAGCTTGTCCTTCATGAAAAAATGCCTTGTTTCTACT
>CY004135 A/mallard duck/ALB/1151/1979 1979/08/22 2 (PB1)
AGCGAAAGCAGGCAAACCATTTGAATGGATGTCAATCCGACTTTACTTTTCTTAAAAGTTCCAGCGCAAAATGCCATAAGCACCACATTCCCATATACTGGAGATCCTCCATACAGCCATGGAACGGGAACAGGATACACCATGGATACAGTCAACAGAACACATCAATATTCAGAAAAGGGGAAGTGGACAACAAACACAGAAACTGGAGCACCCCAACTTAACCCAATTGATGGACCATTACCCGAGGATAATGAGCCAAGTGGATATGCACAAACAGACTGTGTCCTGGAAGCAATGGCTTTCCTTGAAGAGTCCCACCCAGGAATCTTTGAAAACTCGTGTCTTGAAACGATGGAAGTTGTTCAACAAACAAGAGTGGACAAGCTGACCCAAGGTCGCCAGACATATGATTGGACATTAAACAGGAATCAACCGGCTGCCACTGCATTAGCTAATACTATAGAGGTCTTCAGATCGAACGGTTTAACGGCTAATGAATCAGGAAGGCTAATAGATTTCCTCAAGGATGTGATGGAATCAATGGATAAAGAGGAAATGGAAATAACAACGCACTTCCAAAGAAAAAGGAGGGTAAGGGACAACATGACCAAGAAAATGGTCACGCAAAGAACAATAGGAAAGAAGAAACAGAGACTAAACAAGAGAAGCTATCTAATAAGAGCATTGACACTGAACACAATGACAAAAGACGCTGAAAGAGGCAAATTAAAGAGGAGAGCAATTGCAACACCCGGGATGCAAATCAGAGGATTTGTGTATTTTGTTGAAACATTAGCAAGGAGCATTTGTGAGAAGCTTGAACAATCTGGACTTCCAGTTGGAGGCAATGAAAAGAAGGCTAAACTGGCAAATGTTGTGAGAAAAATGATGACTAATTCACAAGACACAGAGCTCTCTTTCACAATCACTGGAGACAACACCAAATGGAATGAAAATCAGAACCCTAGGATGTTCCTGGCAATGATAACATACATAACAAGAAATCAACCTGAATGGTTCAGGAATGTCTTGAGCATTGCACCTATAATGTTCTCGAATAAAATGGCAAGGCTAGGAAAAGGATACATGTTCGAAAGTAAGAGCATGAAGCTTCGAACACAGATACCAGCAGAAATGCTAGCAAATATTGACCTGAAATATTTCAATGAGTCAACAAGAAAGAAAATAGAGAAGATAAGGCCTCTTCTAATAGATGGTACAGCCTCATTGAGTCCTGGAATGATGATGGGCATGTTCAACATGCTAAGTACAGTTTTAGGAGTCTCAATCTTAAATCTAGGACAAAAGAGGTACACCAAAACAACATACTGGTGGGACGGACTCCAGTCCTCTGATGACTTTGCTCTCATAGTGAATGCACCAAATCATGAGGGAATACAAGCAGGAGTAGATAGATTCTATAGGACCTGCAAGCTAGTCGGAATCAATATGAGCAAAAAGAAGTCCTACATAAACAGGACAGGAACATTTGAATTCACAAGCTTTTTCTATCGCTATGGATTTGTAGCCAATTTTAGCATGGAGCTGCCCAGCTTTGGAGTGTCTGGAATTAATGAATCGGCTGACATGAGCATTGGGGTAACAGTGATAAAGAACAACATGATAAACAATGACCTTGGACCAGCAACGGCTCAAATGGCTCTTCAGCTGTTCATCAAGGATTATAGATACACATATCGGTGTCACAGAGGGGACACACAGATTCAGACGAGGAGGTCATTCGAGCTGAGGAAATTGTGGGAACAAACCCGCTCAAAGGCAGGACTGCTGGTCTCAGATGGAGGACCAAACTTATACAATATCCGGAATCTCCACATCCCGGAAGTCTGCCTGAAATGGGAGCTAATGGACGAAGACTATCAGGGAAGGCTTTGTAATCCCCTGAATCCATTTGTCAGCCATAAGGAGATAGAGTCTGTAAACAATGCTGTGGTGATGCCAGCTCATGGCCCAGCTAAGAGCATGGAATATGATGCCGTTGCTACTACACACTCCTGGATCCCTAAGAGGAACCGTTCCATCCTCAACACAAGCCAAAGGGGAATTCTTGAAGATGAACAGATGTATCAAAAGTGCTGCAATCTATTCGAGAAATTCTTCCCTAGCAGTTCATACAGGAGACCGGTTGGGATCTCAAGCATGGTGGAGGCCATGGTGTCTAGGGCCCGAATCGATGCGCGAATTGACTTCGAGTCTGGACGGATTAAGAAGGAGGAGTTTGCTGAGATCATGAAGATCTGTTCCACCATTGAAGAGCTCAGACGGCAGAAATAGTGAATTTAGCTTGTCCTTCATGAAAAAATGCCTTGTTTCTACT
>CY004152 A/pintail/Alberta/189/82 1982/08/10 2 (PB1)
AGCGAAAGCAGGCAAACCATTTGAATGGATGTCAATCCGACTTTACTTTTCTTGAAAGTTCCAGCGCAAAATGCCATAAGCACCACATTCCCATATACTGGAGATCCTCCATACAGCCATGGAACGGGAACAGGATACACCATGGACACAGTCAACAGAACACATCAATATTCAGAAAAGGGGAAATGGACAACAAACACAGAAACTGGAGCACCCCAACTTAACCCAATTGATGGACCATTACCTGAGGATAATGAGCCAAGTGGATATGCACAAACAGACTGTGTCCTGGAAGTGATGGCTTTCCTTGAAGAGTCCCACCCGGGAATCTTTGAAAACTCGTGTCTTGAGACGATGGAAGTTGTTCAACAAACAAGGGTGGACAAGCTGACCCAAGGTCGCCAGACCTATGATTGGACATTAAACAGGAATCAGCCGGCTGCAACTGCATTAGCTAATACTATAGAGGTCTTCAGATCGAACGATTTAACGGCTAATGAATCAGGAAGGCTAATAGATTTCCTCAAGGATGTGATGGAATCAATGGATAAAGAGGAAATGGAAATAACAACGCATTTCCAAAGAAAAAGAAGGGTGAGGGACAACATGACCAAGAAAATGGTCACACAAAGAACAATAGGAAAGAAGAAACAGAGACTAAACAAGAGAAGCTATCTAATAAGAGCATTAACACTAAACACAATGACAAAAGACGCTGAAAGAGGCAAATTAAAGAGAAGAGCAATTGCAACACCCGGGATGCAAATCAGAGGATTTGTGTATTTTGTTGAAACATTAGCGAGGAGCATTTGTGAGAAGCTTGAACAATCTGGACTTCCAGTTGGAGGCAATGAAAAGAAGGCTAAACTGGCAAATGTTGTGAGAAAAATGATGACTAATTCACGAGACACAGAACTCTCTTTCACAATCACTGGAGACAACACCAAATGGAATGAAAATCAGAACCCGAGGATGTTCCTGGCAATGATAACATACATAACAAGAAATCAACCTGAATGGTTTAGGAATGTCTTGAGCATTGCACCTATAATGTTCTCAAACAAAATGGCAAGACTAGGAAAAGGATACATGTTCGAAAGTAAGAGCATGAAGCTTCGAACACAGATACCAGCAGAAATGCTAGCAAATATTGACCTGAAATATTTCAATGAGTCAACAAGAAAGAAAATAGAGAAGATAAGGCCTCTTCTAATAGATGGTACAGCCTCATTGAGTCCTGGAATGATGATGGGCATGTTCAACATGCTAAGTACTGTTTTAGGAGTCTCAATCCTAAATCTGGGACAAAAGAGGTACACCAAAACAACATACTGGTGGGACGGACTCCAATCCTCTGATGACTTTGCTCTCATAGTGAATGCACCGAATCATGAGGGGATACAAGCAGGAGTAGATAGATTCTATAGGACCTGCAAGCTAGTCGGAATCAATATGAGCAAAAAGAAGTCCTACATAAACAGGACAGGAACATTTGAATTCACAAGCTTTTTCTATCGCTATGGATTTGTAGCCAATTTTAGCATGGAGCTGCCCAGCTTTGGAGTGTCTGGGATTAATGAATCGGCTGACATGAGCATTGGAGTAACAGTGATAAAGAACAACATGATAAACAATGACCTTGGACCAGCAACGGCTCAAATGGCTCTTCAGCTGTTCATCAAAGATTACAGATACACGTATCGGTGCCACAGAGGGGACACACAAATTCAGACGAGGAGGTCATTCGAGCTGAAAAAGTTGTGGGAACAAACCCGTTCAAAGGCAGGACTGCTGGTTTCAGATGGAGGACCAAACTTATACAATATCCGGAATCTCCACATCCCGGAAGTCTGCCTGAAATGGGAGTTAATGGATGAAGATTATCAGGGAAGGCTTTGCAACCCTCTGAACCCATTTGTCAGCCATAAGGAGATAGAGTCTGTAAACAATGCTGTGGTGATGCCAGCTCATGGCCCAGCCAAGAGCATGGAATATGATGCTGTTGCTACTACACACTCCTGGATCCCTAAGAGGAACCGCTCCATCCTCAACACAAGCCAAAGGGGAATCCTGGAAGATGAACAGATGTATCAAAAGTGTTGCAATCTATTCGAGAAATTCTTCCCTAGCAGTTCATACAGGAGACCGGTAGGGATTTCCAGCATGGTGGAGGCCATGGTGTCTAGGGCCCGAATTGATGCACGAATTGACTTTGAGTCTGGACGGATTAAGAAAGAGGAGTTTGCTGAGATCATGAAGATCTGTTCCACCATTGAAGAGCTCAGACGGCAGAAATAGTGAATTTAGCTTGTCCTTCATGAAAAAATGCCTTGTTTCTACT
>CY004192 A/mallard duck/ALB/10/1985 1985/08/13 2 (PB1)
AGCGAAAGCAGGCAAACCATTTGAATGGATGTCAATCCGACTTTACTTTTCTTGAAAGTTCCAGCGCAAAATGCCATAAGCACCACATTCCCATATACTGGAGATCCTCCATACAGCCATGGAACGGGAACAGGATACACCATGGACACAGTCAACAGAACACATCAATATTCAGAAAAGGGGAAATGGACAACAAACACAGAAACTGGAGCACCCCAACTTAACCCAATTGATGGACCATTACCTGAGGATAATGAGCCAAGTGGATATGCACAAACAGACTGTGTCCTGGAAGCGATGGCTTTCCTTGAAAAGTCCCACCCGGGAATCTTTGAAAACTCGTGTCTTGAAACGATGGAAGTTGTACAACAAACAAGGGTGGACAAGCTGACCCAAGGTCGCCAGACCTATGATTGGACATTAAATAGAAATCAGCCGGCTGCAACTGCATTAGCTAATACTATAGAGGTCTTCAGATCGAACGGTTTAACGGCTAATGAATCAGGAAGGCTGATAGATTTCCTCAAAGATGTGATGGAATCAATGGATAAAGAGGAAGTGGAAATAACAACACACTTCCAAAGAAAAAGAAGGGTAAGGGACAACATGACCAAGAAAATGGTCACACAAAGAACTATAGGAAAGAAGAAACAGAGGCTAAACAAGAGAAGCTATCTAATAAGAGCATTGACACTAAACACAATGACAAAAGACGCTGAAAGAGGCAAATTGAAGAGAAGGGCAATTGCAACACCCGGGATGCAAATCAGAGGATTTGTGTATTTTGTTGAAACATTAGCGAGGAGCATTTGTGAGAAGCTTGAACAATCTGGACTTCCAGTTGGAGGCAATGAAAAGAAGGCCAAACTGGCAAATGTTGTGAGAAAAATGATGACTAATTCACAAGACACAGAACTCTCTTTCACAATCACAGGAGACAACACCAAATGGAACGAAAATCAGAACCCGAGGATGTTCCTGGCAATGATAACATACATAACAAGAAATCAACCTGAGTGGTTTAGGAATGTCTTGAGCATTGCACCTATAATGTTCTCAAACAAAATGGCAAGGCTAGGAAAGGGATACATGTTCGAAAGTAAGAGCATGAAACTTCGAACACAGATACCAGCAGAAATGCTAGCAAATATTGATCTGAAATATTTCAATGAGTCAACAAGAAAGAAAATAGAGAGGATAAGACCTCTTCTAATAGATGGTACAGCCTCATTGAGTCCTGGAATGATGATGGGCATGTTCAACATGCTAAGTACTGTCTTAGGAGTCTCAATCTTAAATCTAGGGCAAAAGAAGTACACCAAAACAACATACTGGTGGGACGGGCTCCAATCCTCGGATGACTTTGCTCTCATAGTGAATGCACCGAATCATGAGGGAATACAGGCAGGAGTAGATAGATTCTATAGGACCTGCAAGCTAGTCGGAATCAATATGAGCAAAAAGAAGTCCTACATAAACAGGACAGGAACATTTGAATTCACAAGCTTTTTCTATCGCTATGGATTTGTAGCCAATTTTAGCATGGAGCTGCCCAGCTTTGGAGTGTCTGGAATTAATGAATCGGCTGACATGAGCATTGGAGTAACAGTGATAAAGAACAACATGATAAACAATGACCTTGGACCAGCAACGGCTCAAATGGCTCTCCAGTTGTTCATCAAAGATTACAGATACACATATCGGTGTCACAGAGGGGACACACAAATTCAGACGAGGAGGTCGTTCGAGCTGAAGAAGTTGTGGGAACAAACCCGCTCAAAGGCAGGACTGCTGATTTCAGATGGAGGACCAAACTTATACAATATCCGGAATCTCCACATCCCGGAAGTCTGCCTGAAATGGGAGCTAATGGATGAAGACTATCAGGGAAGGCTTTGTAACCCCCTGAATCCATTTGTCAGCCATAAGGAGATAGAGTCTGTAAACAGTGCTGTGGTGATGCCAGCTCATGGCCCAGCCAAGAGCATGGAATATGATGCTGTTGCTACTACACACTCCTGGATCCCTAAGAGGAACCGCTCCATCCTCAACACAAGCCAAAGGGGAATCCTGGAAGACGAACAAATGTACCAAAAGTGCTGCAATCTATTCGAGAAATTCTTCCCTAGCAGTTCATACAGGAGACCGGTGGGAATTTCCAGCATGGTGGAGGCCATGGTGTCTAGGGCCCGAATTGACGCGCGAATTGACTTCGAGTCTGGACGGATTAAGAAGGAGGAGTTTGCTGAGATCATGAAGATCTGTTCCACCATTGAAGAGCTCAGACGGCAGAAATAGTGAATTTAGCTTGTCCTTCATGAAAAAATGCCTTGTTTCTACT
>CY004208 A/mallard duck/ALB/76/1985 1985/08/13 2 (PB1)
AGCGAAAGCAGGCAAACCATTTGAATGGATGTCAATCCGACTTTACTTTTCTTGAAAGTTCCAGCGCAAAATGCCATAAGCACCACATTCCCATATACTGGAGATCCTCCATACAGCCATGGAACGGGAACAGGATACACCATGGACACAGTCAACAGAACACATCAATATTCAGAAAAGGGAAAATGGACAACAAACACAGAAACTGGAGCACCCCAACTTAACCCAATTGATGGACCATTACCTGAGGATAATGAGCCAAGTGGATATGCACAAACAGACTGTGTCCTGGAAGCAATGGCTTTCCTTGAAGAGTCCCACCCAGGGATCTTTGAAAACTCGTGTCTTGAAACGATGGAAGTTGTTCAACAAACAAGAGTGGACAAGCTGACCCAAGGGCGCCAGACCTATGATTGGACATTAAACAGGAATCAGCCGGCTGCAACTGCATTAGCTAATACTATAGAGGTCTTCAGATCGAACGGTTTAACGGCTAATGAATCAGGAAGGCTAATAGATTTCCTCAAGGATGTGATGGAATCAATGGATAAAGAGGAAATGGAAATAACAACGCACTTCCAAAGAAAAAGAAGGGTAAGGGACAACATGACCAAGAAAATGGTCACACAAAGAACAATAGGAAAGAAGAAACAGAGACTAAACAAGAGAAGCTATCTAATAAGAGCACTGACACTGAACACAATGACAAAAGACGCTGAAAGAGGCAAATTAAAGAGAAGAGCAATTGCAACACCCGGGATGCAAATCAGAGGGTTTGTGTATTTCGTTGAAACATTAGCAAGGAGCATTTGTGAGAAACTTGAACAGTCTGGACTTCCAGTTGGAGGCAATGAAAAGAAGGCTAAACTGGCAAATGTTGTGAGAAAAATGATGACTAATTCACAGGATACAGAGCTCTCTTTCACAATCACTGGAGACAACACCAAATGGAATGAAAATCAGAACCCTAGGATGTTCCTGGCAATGATAACATACATAACAAGAAACCAACCTGAATGGTTTAGGAATGTTTTGAGCATTGCACCTATAATGTTCTCAAACAAAATGGCAAGGCTAGGAAAAGGGTACATGTTCGAAAGTAAGAGCATGAAACTTCGAACACAGATACCAGCAGAGATGCTAGCAAATATTGACCTGAAATATTTCAATGAGTCAACAAGAAAGAAAATAGAGAAAATAAGGCCTCTTCTAATAGATGGTACAGCCTCACTGAGTCCTGGAATGATGATGGGTATGTTCAATATGCTAAGTACAGTTTTAGGAGTCTCAATCCTAAATCTAGGACAGAAGAGATACACAAAAACAACATACTGGTGGGACGGACTCCAATCCTCTGATGACTTTGCTCTCATAGTGAATGCACCGAATCATGAGGGAATACAAGCAGGAGTAGATAGATTCTATAGAACCTGCAAGCTAGTCGGAATCAATATGAGCAAGAAGAAGTCCTACATAAACAGAACAGGGACATTTGAATTCACAAGCTTTTTCTATCGCTATGGATTTGTAGCCAACTTTAGCATGGAACTGCCCAGCTTTGGAGTGTCTGGGATTAATGAATCGGCTGACATGAGCATTGGGGTAACAGTGATAAAGAACAACATGATAAACAGTGACCTTGGACCAGCGACGGCTCAAATGGCTCTTCAGCTTTTCATCAAGGATTACAGGTACACGTATCGGTGTCACAGAGGGGACACACAAATTCAGACGAGGAGGTCATTCGAGCTGAAGAAGTTGTGGGAACAAACCCGCTCAAAGGCAGGACTGCTGGTTTCAGATGGAGGACCAAACTTATACAATATCCGGAATCTCCACATCCCGGAAGTCTGCCTGAAATGGGAGCTAATGGACGAAGACTATCAGGGAAGGCTTTGTAACCCCTTGAATCCATTTGTCAGCCATAAGGAGATAGAGTCTGTAAACAATGCTGTGGTGATGCCAGCTCATGGCCCAGCCAAGAGCATGGAATATGATGCTGTTGCTACTACACACTCCTGGATCCCCAAGAGGAACCGCTCCATCCTCAACACAAGCCAAAGGGGAATCCTTGAAGACGAACAGATGTACCAAAAGTGCTGCAATCTATTCGAGAAATTCTTCCCTAGCAGTTCATACAGGAGACCGGTTGGAATTTCCAGCATGGTGGAGGCCATGGTGTCTAGGGCCCGAATTGATGCACGAATTGACTTCGAGTCTGGACGGATTAAGAAGGAGGAGTTTGCTGAGATCATGAAGATCTGTTCCACCATTGAAGAGCTCAGACGGCAGAAATAGTGAATTTAGCTTGTCCTTCATGAAAAAATGCCTTGTTTCTACT
>CY004240 A/mallard duck/ALB/191/1990 1990/08/01 2 (PB1)
AGCGAAAGCAGGCAAACTATTTGAATGGATGTCAATCCGACTTTACTTTTCTTGAAAGTTCCAGCGCAAAATGCCATAAGCACCACATTCCCATATACTGGAGATCCTCCATACAGCCATGGGACGGGAACAGGATACACCATGGACACAGTTAACAGAACACATCAATATTCAGAAAAGGGGAAATGGACAACAAACACAGAAACTGGAGCACCTCAACTCAACCCAATTGATGGACCATTACCCGATGACAATGAGCCAAGTGGATATGCACAAACAGACTGTGTCCTGGAAGCAATGGCTTTCCTTGAAGAGTCCCACCCAGGAATCTTTGAAAACTCGTGTCTTGAAACGATGGAAGTTGTACAACAAACAAGAGTGGACAAGCTGACTCAAGGTCGCCAGACCTATGATTGGACATTAAACAGGAATCAGCCGGCTGCAACTGCATTAGCTAATACTATAGAGGTTTTCAGATCGAACGGTCTAATGGCTAATGAATCAGGAAGGCTAATAGATTTTCTCAAGGATGTGATGGAGTCAATGGATAAAAAAGAAATGGAGATAACAACGCACTTCCAAAGAAAAAGAAGGGTAAGGGACAACATGACCAAGAAAATGATCACACAAAGAACAATAGGAAAGAAGAAACAGAGATTAAACAAGAGAAGCTATCTAATAAGAGCATTGACACTGAACACAATGACCAAAGACGCTGAAAGAGGCAAATTGAAAAGGAGAGCAATTGCAACACCCGGGATGCAAATCAGAGGTTTTGTGTATTTTGTTGAGACGTTAGCGAGGAGCATTTGTGAGAAGCTTGAGCAATCTGGACTCCCAGTTGGAGGCAATGAAAAGAAGGCTAAACTGGCAAATGTTGTGAGAAAAATGATGACTAATTCACAAGACACAGAGCTCTCTTTCACAATCACTGGAGACAACACCAAATGGAATGAAAATCAGAACCCTAGGATGTTCCTGGCAATGATAACATACATAACAAGGAATCAACCTGAATGGTTTAGGAATGTCTTGAGCATTGCACCTATAATGTTCTCGAATAAAATGGCAAGACTAGGAAAAGGGTACATGTTTGAAAGTAAGAGCATGAAGCTTCGAACACAGATACCAGCAGAAATGCTAGCAAATATTGACCTTAAATATTTCAATGAGTCAACAAGAAAGAAAATAGAGAAAATAAGGCCTCTTCTAATAGATGGTACAGCCTCACTGAGTCCTGGAATGATGATGGGCATGTTCAACATGCTAAGTACAGTTTTAGGAGTCTCAATCCTAAATATAGGACAAAAGAAATACACCAAAACAACATACTGGTGGGATGGACTCCAATCCTCTGATGACTTCGCTCTCATAGTGAATGCACCGAATCACGAGGGAATACAAGCAGGGGTCGACAGATTCTATAGGACCTGCAAGCTAGTCGGAATCAATATGAGCAAAAAGAAGTCCTACATAAATAGGACAGGAACATTTGAATTCACAAGCTTTTTCTATCGCTATGGATTTGTAGCCAATTTTAGCATGGAGCTGCCCAGCTTTGGAGTGTCTGGGATTAACGAATCGGCTGACATGAGCATTGGAGTAACAGTGATAAAAAACAACATGATAAACAATGACCTTGGACCAGCAACGGCTCAAATGGCTCTTCAGCTGTTCATCAAGGATTACAGATACACGTACCGGTGCCACAGAGGGGACACACAAATTCAAACGAGGAGGTCATTCGAGTTGAAGAAGCTGTGGGAACAAACCCGCTCAAAGGCAGGACTGCTGGTTTCAGATGGAGGGCCAAACTTATACAATATCCGGAATCTCCACATTCCGGAAGTCTGCCTGAAATGGGAACTAATGGACGAAGAATATCAGGGAAGGCTTTGTAACCCCCTGAACCCATTTGTCAGCCATAAGGAGATAGAGTCTGTAAACAATGCTGTGGTGATGCCAGCTCATGGTCCAGCCAAGAGCATGGAATATGATGCTGTTGCTACTACACACTCCTGGATCCCTAAGAGAAACCGCTCCATCCTCAACACAAGCCAAAGGGGAATCCTTGAAGATGAACAGATGTATCAAAAATGCTGCAACCTATTCGAGAAATTTTTCCCTAGCAGCTCATACAGGAGACCGGTTGGGATTTCCAGCATGGTGGAGGCCATGGTGTCTAGGGCCCGAATTGATGCGCGAATTGATTTCGAGTCTGGACGGATTAAGAAGGAGGAGTTTGCTGAGATCATGAAGATCTGTTCCACCATTGAAGAGCTCAGACGGCAGAAATAGTGAATTTAGCTTGTCCTTCATGAAAAAATGCCTTGTTTCTACT
>CY004256 A/mallard/ALB/199/1992 1992/12/01 2 (PB1)
AGCGAAAGCAGGCAAACCATTTGAATGGATGTCAATCCGACTTTACTTTTCTTGAAAGTTCCAGCGCAAAATGCCATAAGCACCACATTCCCATATACTGGAGATCCTCCATACAGCCATGGAACGGGAACAGGATACACCATGGACACAGTCAACAGGACACATCAATATTCAGAAAAGGGGAAATGGACAACAAACACAGAGACTGGAGCACCCCAACTTAATCCAATTGATGGACCACTGCCTGAGGACAATGAGCCAAGTGGATATGCACAAACAGACTGTGTCCTTGAAGCAATGGCTTTCCTTGAAGAGTCCCACCCAGGAATCTTTGAAAACTCGTGTCTTGAAACGATGGAAGTTGTTCAACAAACAAGAGTGGACAAACTGACCCAAGGTCGTCAGACCTATGATTGGACATTAAACAGGAATCAGCCGGCTGCAACTGCATTAGCTAATACTATAGAGGTCTTCAGATCGAATGGTCTGACAGCTAATGAATCAGGAAGACTAATAGATTTCCTCAAGGATGTGATGGAATCAATGAATAAAGAGGAAGTGGAAATAACAACGCACTTCCAAAGAAAAAGAAGAGTGAGGGACAACATGACCAAGAAAATGGTCACACAAAGAACAATAGGAAAGAAGAAGCAGAGGCTAAACAAGAGGAGCTATCTAATAAGAGCATTGACACTGAACACAATGACAAAAGACGCTGAAAGAGGCAAATTAAAGAGAAGAGCAATTGCAACACCCGGAATGCAAATCAGGGGATTTGTATACTTTGTTGAAACATTAGCGAGGAGCATTTGTGAGAAGCTTGAACAGTCTGGACTTCCAGTTGGAGGCAATGAAAAGAAGGCTAAACTGGCAAATGTTGTGAGAAAGATGATGACTAATTCACAAGACACAGAACTCTCTTTCACAATCACTGGAGACAACACCAAATGGAATGAAAATCAGAACCCTAGGATGTTTCTGGCAATGATAACATACATAACAAGAAACCAACCTGAATGGTTTAGGAATGTCTTGAGCATTGCACCTATAATGTTCTCGAATAAAATGGCGAGACTAGGGAAAGGATACATGTTCGAAAGTAAGAGCATGAAGCTTCGAACACAGATACCGGCAGAAATGCTAGCAAGTATTGATCTGAAATATTTCAATGAGTCAACAAGAAAGAAAATAGAGAAGATAAGGCCTCTTCTAATAGATGGTACAGCCTCATTGAGCCCTGGAATGATGATGGGCATGTTCAACATGCTAAGTACAGTTTTGGGAGTCTCGATTCTAAATCTAGGGCAAAAGAGGTACACCAAAACAACATACTGGTGGGACGGACTCCAATCCTCCGATGACTTTGCTCTCATAGTGAATGCTCCGAATCATGAGGGAATACAAGCAGGAGTAGATAGATTCTATAGAACCTGCAAGCTGGTCGGAATCAACATGAGCAAAAAGAAGTCCTACATAAACAGGACAGGGACATTTGAATTCACAAGCTTTTTCTATCGCTATGGATTTGTAGCCAACTTTAGCATGGAGCTGCCCAGCTTTGGAGTGTCTGGGATTAATGAATCTGCCGACATGAGCATTGGAATAACAGTGATAAAGAACAACATGATAAACAATGACCTTGGACCAGCAACAGCTCAAATGGCTCTTCAGCTGTTCATCAAGGATTACAGATACACGTATCGGTGCCACAGAGGGGACACACAAATTCAGACAAGGAGGTCATTCGAGCTGAAGAAGTTGTGGGAACAAACCCGCTCAAAGGCAGGACTGCTGGTTTCAGACGGAGGGCCAAACTTATACAATATCCGGAATCTCCACATTCCGGAAGTCTGCCTGAAATGGGAGCTAATGGACGAAGACTATCAGGGAAGGCTTTGTAACCCCCTGAATCCATTTGTCAGCCACAAAGAGATAGAGTCTGTAAACAATGCTGTGGTGATGCCAGCTCATGGCCCAGCCAAGAGCATGGAATATGATGCTGTTGCTACTACGCACTCCTGGATCCCTAAGAGGAACCGCTCCATCCTCAACACAAGCCAAAGGGGAATCCTTGAAGATGAACAGATGTATCAAAAGTGCTGCAATCTATTCGAGAAATTCTTCCCTAGCAGTTCATACAGGAGACCGGTTGGGATTTCCAGCATGGTGGAGGCCATGGTTTCTAGGGCCCGAATTGATGCGCGGATTGACTTCGAATCTGGACGGATTAAGAAGGAGGAGTTTGCTGAGATCATGAAGATCTGTTCCACCATTGAAGAGCTCAGACGGCAGAAATAGTGAATTTAGCTTGTCCTTCATGAAAAAATGCCTTGTTTCTACT
>CY004264 A/pintail/ALB/179/1993 1993/12/01 2 (PB1)
AGCGAAAGCAGGCAAACCATTTGAATGGATGTCAATCCGACTTTACTTTTCTTGAAAGTTCCAGCGCAGAATGCCATAAGCACCACATTCCCATATACTGGAGATCCTCCATACAGCCATGGAACGGGAACAGGATACACCATGGACACAGTCAACAGAACACATCAATATTCAGAAAAGGGGAAATGGACAACAAACACAGAGACTGGAGCACCACAACTTAACCCAATTGATGGACCATTACCTGAGGATAATGAGCCAAGTGGATACGCACAAACAGACTGTGTCCTGGAAGCAATGGCTTTCCTTGAAGCGTCCCACCCAGGAATCTTTGAAAACTCGTGTCTCGAAACGATGGAGGTTGTTCAGCAGACAAGAGTGGACAAGCTGACTCAAGGTCGCCAGACCTATGATTGGACACTAAACAGGAATCAGCCGGCTGCAACTGCATTAGCTAACACTATAGAGGTCTTCAGATCGAACGGTTTGACGGCCAATGAATCAGGAAGACTAATAGATTTCCTCAAGGATGTGATGGAATCAATGGATAAAGAGGAGATGGAAATAACAACGCACTTCCAAAGAAAAAGAAGAGTAAGGGACAACATGACCAAGAAAATGGTCACACAAAGAACAATAGGAAAGAAGAAGCAGAGATTAAACAGGAGAAGCTATCTAATAAGAGCATTGACACTGAACACAATGACAAAAGACGCTGAAAGAGGCAAGTTAAAAAGAAGAGCAATTGCAACACCCGGGATGCAAATCAGAGGATTTGTATATTTTGTTGAAACATTAGCAAGGAGCATTTGTGAGAAGCTTGAACAATCTGGGCTCCCAGTCGGAGGCAATGAGAAAAAGGCTAAACTAGCAAACGTCGTGAGGAAAATGATGACTAACTCACAAGACACCGAACTCTCTTTCACAATCACTGGAGACAACACCAAATGGAATGAAAATCAGAACCCTAGAATGTTTCTGGCAATGATAACATACATAACAAGAAATCAACCTGAATGGTTCAGGAACGTTTTGAGCATTGCACCTATAATGTTCTCGAATAAAATGGCAAGGCTAGGGAAAGGGTACATGTTCGAAAGCAAGAGCATGAAGCTTCGAACACAGATACCAGCAGAAATGCTAGCAAACATTGACTTGAAATATTTCAATGAGTCAACAAAAAAGAAAATAGAGAAGATAAGGCCTCTTCTAATAGATGGAACAGCCTCATTGAGTCCTGGAATGATGATGGGCATGTTCAACATGCTAAGTACAGTTTTAGGAGTTTCAATCCTAAATCTGGGACAAAAGAGATACACCAAAACAACATATTGGTGGGACGGACTCCAATCCTCTGATGACTTTGCTCTCATAGTGAATGCACCGAATCATGAGGGAATACAAGCAGGAGTAGACAGATTCTATAGGACTTGCAAGCTAGTCGGAATCAATATGAGCAAAAAGAAGTCCTACATAAACAGGACAGGAACATTTGAATTCACAAGCTTTTTCTATCGCTATGGATTCGTAGCCAATTTTAGCATGGAACTGCCCAGCTTTGGAGTGTCTGGGATCAATGAATCAGCCGACATGAGCATTGGGGTAACAGTGATAAAGAACAACATGATAAACAACGACCTTGGACCAGCAACGGCCCAAATGGCTCTTCAGCTGTTCATCAAGGATTACAGATACACGTATCGGTGCCACAGAGGGGACACACAAATCCAGACGAGGAGGTCATTTGAGCTGAAGAAATTGTGGGAACAAACCCGCTCAAAGGCAGGACTGCTGGTTTCAGATGGGGGACCAAACTTGTACAACATCCGGAATCTCCACATCCCGGAAGTCTGCCTGAAATGGGAGTTGATGGACGAAGACTATCAGGGAAGGCTTTGTAACCCCCTGAACCCATTTGTCAGCCATAAGGAGATAGAGTCTGTGAATAATGCTGTGGTGATGCCAGCTCATGGCCCAGCCAAGAGCATGGAATATGATGCTGTTGCCACTACGCACTCCTGGATCCCCAAGAGGAACCGCTCCATCCTCAACACGAGTCAAAGGGGAATCCTTGAAGATGAACAGATGTATCAAAAGTGCTGCAATCTATTCGAGAAATTCTTCCCTAGCAGTTCATACAGAAGACCGGTTGGAATTTCTAGCATGGTGGAGGCCATGGTGTCTAGGGCCCGAATTGATGCGCGAATTGACTTCGAATCTGGACGGATTAAGAAAGAGGAGTTTGCTGAGATCATGAAGATCTGTTCCACCATTGAAGAGCTCAGACGGCAGAAATAGTGAATTTAGCTTGTCCTTCATGAAAAAATGCCTTGTTTCTACT
>CY004272 A/Mallard/Alberta/206/1996 1996/08/ 2 (PB1)
AGCGAAAGCAGGCAAACCATTTGAATGGATGTCAATCCGACTTTACTTTTCTTGAAAGTTCCAGCGCAAAATGCCATAAGCACCACATTCCCATATACTGGAGATCCTCCATACAGCCATGGAACGGGAACAGGATACACCATGGACACAGTCAACAGAACACATCAATATTCAGAAAAGGGGAAATGGACAACAAACACAGAAACTGGAGCACCACAACTTAACCCAATTGATGGACCATTACCTGAGGATAATGAGCCAAGTGGATATGCACAAACAGACTGTGTCCTGGAAGCAATGGCTTTCCTTGAAGAGTCCCACCCAGGAATCTTTGAAAACTCGTGTCTCGAAACGATGGAAGTTGTTCAGCAAACAAGAGTGGACAAGCTGACCCAAGGCCGCCAGACCTATGATTGGACATTAAACAGGAATCAGCCGGCTGCAACTGCATTAGCTAATACTATAGAAGTCTTCAGATCGAACGGTCTGACGGCCAATGAATCAGGAAGGCTAATAGATTTCCTCAAGGATGTGATGGAATCAATGGACAAAGAGGAGATGGAAATAACAACGCACTTCCAAAGAAAGAGAAGAGTAAGGGACAACATGACCAAGAAAATGGTCACACAAAGAACAATAGGAAAGAAGAAGCAGAGATTAAACAAGAGAAGCTATCTAATAAGAGCATTGACACTGAACACAATGACAAAAGATGCTGAAAGAGGCAAGTTAAAGAGAAGAGCAATTGCAACACCCGGGATGCAAATCAGGGGATTTGTGTATTTTGTTGAAACATTAGCGAGGAGCATTTGTGAGAAGCTTGAACAATCTGGACTCCCAGTCGGAGGCAATGAGAAGAAGGCTAAACTGGCAAACGTCGTGAGGAAAATGATGACTAACTCACAAGACACAGAGCTCTCTTTCACAATCACTGGAGACAACACCAAATGGAATGAAAATCAGAACCCTAGAATGTTTCTAGCAATGATAACATACATAACAAGAAATCAACCTGAATGGTTTAGGAATGTTTTGAGCATTGCACCTATAATGTTCTCGAATAAAATGGCAAGGCTAGGGAAAGGATATATGTTCGAAAGCAAGAGCATGAAGCTTCGGACACAGATACCAGCAGAAATGCTAGCAAATATTGACTTGAAATATTTCAATGAGTCAACAAAAAAGAAAATAGAGAAGATAAGGCCCCTTCTAATAGATGGCACAGCCTCATTGAGTCCTGGAATGATGATGGGCATGTTCAACATGCTAAGTACAGTTTTAGGAGTTTCAATCCTAAACCTGGGACAAAAGAGATACACCAAAACAACGTATTGGTGGGACGGACTCCAATCCTCTGATGACTTTGCTCTCATAGTGAATGCACCGAATCATGAGGGAATACAAGCAGGAGTAGATAGATTCTATAGGACCTGCAAGCTAGTCGGAATCAATATGAGCAAAAAGAAGTCCTACATAAACAGAACAGGAACATTTGAATTCACAAGCTTTTTCTATCGCTATGGGTTCGTGGCCAATTTTAGCATGGAACTGCCCAGCTTTGGAGTGTCTGGGATCAATGAATCAGCTGACATGAGCATTGGGGTAACAGTGATAAAGAACAACATGATAAACAATGACCTTGGACCAGCAACGGCCCAAATGGCTCTCCAGCTGTTCATCAAGGATTACAGATACACATATCGGTGCCACAGAGGGGACACACAAATCCAGACGAGGAGATCATTCGAGCTAAAGAAGTTGTGGGAACAAACCCGCTCAAAGGCAGGACTGTTGGTTTCAGATGGGGGACCAAACTTGTACAATATCCGGAATCTTCACATCCCGGAAGTCTGCCTGAAATGGGAGTTAATGGACGAAGACTATCAGGGAAGGCTTTGTAATCCCCTGAACCCATTTGTCAGCCATAAGGAGATAGAGTCTGTGAACAATGCTGTGGTGATGCCAGCTCACGGCCCAGCCAAGAGCATGGAATATGATGCTGTTGCTACTACGCACTCCTGGATCCCCAAGAGGAACCGCTCCATCCTCAACACGAGTCAAAGGGGAATCCTTGAAGATGAACAGATGTATCAAAAGTGCTGCAATCTATTCGAGAAGTTCTTCCCTAGCAGTTCGTACAGAAGACCGGTTGGGATTTCAAGCATGGTGGAGGCCATGGTTTCTAGGGCCCGAATTGATGCGCGAATTGACTTCGAATCTGGACGGATTAAGAAGGATGAGTTTGCTGAGATCATGAAGATCTGTTCCACCATTGAAGAGCTCAGACGGCAGAAATAGTGAATTTAGCTTGTCCTTCATGAAAAAATGCCTTGTTTCTACT
>CY004280 A/mallard/Alberta/154/2003 2003/08/03 2 (PB1)
AGCGAAAGCAGGCAAACCATTTGAATGGATGTCAATCCGACTTTACTTTTCTTGAAAGTTCCAGCGCAAAATGCCATAAGCACCACATTCCCATATACTGGAGATCCTCCATACAGCCATGGAACTGGAACAGGATACACCATGGACACAGTCAACAGAACACATCAATATTCAGAAAAGGGAAAATGGACAACAAACACAGAGACTGGAGCACCCCAACTTAACCCAATTGACGGACCACTGCCTGAGGACAATGAGCCAAGTGGATATGCACAAACAGACTGTGTCCTTGAAGCAATGGCTTTCCTTGAAGAGTCCCACCCAGGAATCTTTGAAAACTCGTGTCTTGAAACGATGGAAGTTGTTCAACAAACAAGAGTGGACAAACTGACCCAAGGTCGTCAGACCTATGATTGGACACTAAACAGGAATCAGCCGGCTGCAACTGCATTAGCCAATACTATAGAGGTCTTCAGATCGAATGGTCTGACAGCTAATGAATCAGGAAGGCTAATAGATTTCCTCAAGGATGTGATGGAGTCAATGGATAAAGAAGAAATGGAAATAACAACGCACTTCCAAAGAAAAAGAAGAGTAAGGGACAACATGACCAAGAAAATGGTCACACAAAGAACAATAGGAAAGAAGAAACAGAGGCTAAACAAGAGAAGCTATCTAATAAGAGCACTGACACTGAACACAATGACAAAAGACGCTGAAAGAGGCAAATTGAAGAGAAGAGCAATTGCAACACCCGGAATGCAAATCAGAGGATTTGTATACTTTGTTGAAACATTAGCAAGGAGCATTTGTGAGAAGCTTGAACAATCTGGGCTCCCGGTTGGAGGCAATGAAAAGAAGGCTAAACTGGCAAATGTTGTGAGAAAAATGATGACTAATTCACAAGACACAGAGCTCTCTTTCACAATCACTGGAGACAACACCAAATGGAACGAAAATCAGAACCCTAGAATGTTCCTGGCAATGATAACATACATAACAAGAAACCAACCTGAATGGTTTAGAAATGTCTTGAGCATTGCACCTATAATGTTTTCGAATAAAATGGCAAGACTAGGGAAAGGATACATGTTCGAAAGTAAGAGCATGAAGCTTCGAACACAAATACCAGCAGAAATGCTAGCAAATATTGACCTGAAATATTTCAATGAGTCAACAAGGAAGAAAATAGAGAAAATAAGGCCTCTTCTGATAGATGGTACAGCCTCATTGAGCCCTGGAATGATGATGGGCATGTTCAACATGCTAAGTACAGTTTTGGGAGTCTCGATTCTAAATCTAGGGCAAAAGAGATACACCAAAACAACATACTGGTGGGACGGACTCCAATCCTCCGATGACTTTGCTCTCATAGTGAATGCTCCGAACCATGAGGGAATACAAGCAGGAGTAGATAGATTCTATAGGACCTGCAAGCTGGTTGGAATCAACATGAGCAAAAAGAAGTCCTACATAAACAGAACAGGAACATTTGAATTCACAAGCTTTTTCTATCGCTATGGATTTGTAGCCAATTTTAGCATGGAGCTGCCCAGCTTTGGAGTGTCTGGAATTAATGAATCTGCTGACATGAGCATTGGAGTAACAGTGATAAAGAACAATATGATAAACAATGACCTTGGACCAGCAACAGCTCAAATGGCTCTTCAGCTGTTCATCAAGGATTACAGATACACGTACCGGTGCCACAGAGGGGACACACAAATTCAGACAAGGAGGTCATTCGAACTGAAAAAGTTGTGGGAACAAACCCGCTCAAAGGCAGGACTGTTGGTTTCAGATGGAGGGCCAAACCTATACAATATCCGGAACCTCCACATTCCGGAAGTCTGCCTGAAGTGGGAGCTAATGGACGAAGACTATCAGGGAAGGCTTTGTAATCCTCTGAATCCATTTGTCAGCCACAAAGAGATAGAGTCTGTAAACAATGCTGTGGTGATGCCAGCTCATGGCCCGGCCAAGAGTATGGAATATGATGCTGTAGCTACTACCCACTCCTGGATCCCTAAGAGGAACCGCTCCATCCTCAATACAAGCCAAAGGGGAATCCTTGAAGATGAACAGATGTATCAAAAGTGCTGCAATCTATTCGAGAAATTCTTCCCTAGCAGTTCATATAGGAGACCAGTTGGAATTTCCAGCATGGTGGAGGCCATGGTTTCCAGGGCCCGAATTGATGCGCGAATTGACTTCGAATCTGGACGGATTAAGAAGGAGGAGTTTGCTGAGATCATGAAGATCTGTTCCACCATTGAAGAGCTCAGACGGCAGAAATAGTGAATTTAGCTTGTCCTTCATGAAAAAATGCCTTGTTTCTACT
>CY004288 A/shorebird/DE/12/2004 2004/05/15 2 (PB1)
AGCGAAAGCAGGCAAACCATTTGAATGGATGTCAATCCGACTTTACTTTTCTTGAAAGTTCCAGCGCAAAATGCCATAAGCACCACATTCCCATATACTGGAGATCCTCCATACAGCCATGGAACGGGAACAGGATACACCATGGACACAGTCAACAGAACACATCAATATTCAGAAAAGGGGAAATGGACAACAAACACAGAGACTGGAGCATCCCAACTTAACCCAATCGACGGACCACTGCCTGAGGACAATGAGCCAAGTGGATATGCACAAACAGACTGTGTCCTTGAAGCAATGGCTTTCCTTGAAGAGTCCCACCCAGGAATCTTTGAAAATTCGTGTCTTGAAACGATGGAAGTTGTTCAACAAACAAGAGTGGACAAGCTGACCCAAGGTCGTCAGACCTATGATTGGACATTAAACAGGAATCAACCGGCCGCAACTGCATTAGCTAATACTATAGAGGTCTTCAGATCGAACGGTCTGACAGCTAATGAATCGGGAAGGCTAATAGATTTTCTCAAGGATGTGATGGAATCAATGGATAAAGAGGAAATGGAAATAACAACGCACTTCCAAAGAAAAAGAAGAGTGAGGGACAACATGACCAAGAAAATGGTCACACAAAGAACAATAGGAAAGAAGAAGCAGAGGCTAAACAAGAGAAGCTATCTAATAAGAGCACTGACACTGAACACAATGACAAAAGACGCTGAAAGAGGCAAATTGAAGAGAAGAGCAATTGCAACACCCGGAATGCAAATCAGAGGATTTGTATACTTTGTTGAGACATTAGCAAGGAGCATTTGTGAGAAGCTTGAACAATCTGGACTCCCAGTTGGAGGCAATGAAAAGAAGGCTAAACTGGCAAATGTTGTGAGAAAAATGATGACTAATTCACAAGACACAGAACTCTCTTTCACAATCACTGGAGACAACACCAAATGGAATGAAAATCAGAACCCTAGGATGTTTCTGGCAATGATAACATACATAACAAGAAACCAACCTGAATGGTTTAGGAATGTCTTGAGCATTGCACCTATAATGTTCTCGAATAAAATGGCAAGACTAGGGAAAGGATACATGTTCGAAAGTAAGAGCATGAAGCTTCGAACACAGATACCGGCAGAAATGCTAGCAAATATTGACCTGAAATATTTCAATGAGTCAACAAGGAAGAAAATAGAGAAAATAAGGCCTCTTCTGATAGATGGTACAGCCTCATTGAGCCCTGGAATGATGATGGGCATGTTCAACATGCTAAGTACAGTTTTGGGAGTCTCAATTCTAAATCTAGGGCAAAAGAGGTACACCAAAACAACATACTGGTGGGACGGGCTCCAATCCTCCGATGACTTTGCTCTCATAGTGAATGCTCCGAATCATGAGGGAATACAAGCAGGAGTAGATAGATTCTATAGGACCTGCAAGCTGGTCGGAATCAACATGAGCAAAAAGAAGTCCTACATAAACAGGACAGGAACATTTGAATTCACAAGCTTTTTCTATCGCTATGGATTTGTAGCCAATTTTAGTATGGAGCTGCCAAGCTTTGGAGTATCTGGAATTAATGAATCTGCCGACATGAGCATTGGAGTAACAGTGATAAAGAACAACATGATAAACAATGACCTTGGACCAGCAACAGCTCAAATGGCTCTTCAGCTGTTCATCAAGGATTACAGATACACGTACCGGTGCCACAGAGGGGACACACAAATTCAGACAAGGAGGTCATTCGAGCTGAAAAAGTTGTGGGAACAAACCCGCTCAAAGGCAGGACTGCTAGTTTCAGATGGAGGACCAAATTTATACAATATCCGGAATCTCCACATTCCGGAAGTCTGCCTGAAGTGGGAGCTAATGGACGAAGATTATCAGGGAAGGCTTTGTAACCCTCTGAATCCATTTGTCAGCCACAAAGAGATAGAGTCTGTAAACAATGCTGTGGTGATGCCAGCTCATGGCCCGGCCAAGAGCATGGAATATGATGCTGTTGCTACTACGCACTCCTGGATCCCTAAGAGGAACCGCTCCATCCTCAACACAAGCCAAAGGGGGATCCTTGAAGATGAACAGATGTATCAAAAATGCTGCAATCTATTCGAGAAATTCTTCCCTAGCAGTTCATACAGGAGACCGGTTGGAATTTCCAGCATGGTGGAGGCCATGGTTTCCAGGGCCCGAATTGATGCTCGAATTGACTTCGAATCTGGACGGATTAAGAAGGAAGAGTTTGCTGAGATCATGAAGATCTGTTCCACCATTGAAGAGCTCAGACGGCAGAAATAGTGAATTTAGCTTGTCCTTCATGAAAAAATGCCTTGTTTCTACT
>CY004298 A/mallard/Alberta/130/2003 2003/08/01 2 (PB1)
AGCGAAAGCAGGCAAACCATTTGAATGGATGTCAATCCGACTTTACTTTTCTTGAAAGTTCCAGCGCAAAATGCCATAAGCACCACATTCCCATATACTGGAGATCCTCCATACAGCCATGGAACAGGAACAGGATACACCATGGACACAGTTAACAGAACACATCAATATTCAGAAAAGGGGAAATGGACAACAAACTCAGAGACTGGAGCACCCCAACTTAACCCAATTGATGGACCACTGCCTGGGGACAATGAGCCAAGTGGATATGCACAAACGGACTGTGTCCTTGAAGCAATGGCTTTCCTTGAAGAGTCCCACCCAGGAATCTTTGAAAACTCGTGTCTTGAAACGATGGAAGTTGTCCAACAGACAAGAGTGGACAAGTTGACCCAAGGCCGTCAGACCTATGATTGGACATTAAACAGGAACCAGCCGGCTGCAACTGCATTAGCTAATACTATAGAGGTCTTCAGATCGAACGGTCTGACAGCTAATGAATCAGGAAGGCTAATAGATTTTCTCAAGGATGTGATGGAATCAATGGATAAAGAGGAAATAGAAATAACAACGCATTTCCAAAGGAAAAGAAGAGTGAGAGACAACATGACCAAGAAAATGGTCACACAAAGAACAATAGGAAAGAAGAAGCAGAGGCTAAACAAAAAGAGCTATCTAATAAGAGCATTGACACTGAACACAATGACAAAAGACGCCGAAAGAGGCAAATTAAAGAGAAGAGCAATTGCAACACCCGGAATGCAAATCAGAGGATTTGTATACTTTGTTGAAACATTAGCGAGGAGCATTTGTGAGAAGCTTGAACAATCCGGACTCCCGGTTGGAGGCAATGAAAAGAAGGCTAAACTGGCAAATGTTGTGAGAAAAATGATGACTAATTCACAAGACACAGAACTCTCTTTCACAATCACTGGAGACAACACCAAATGGAATGAAAATCAGAACCCTAGGATGTTTCTGGCAATGATAACATATATAACAAGAAACCAACCTGAATGGTTTAGGAATGTCTTAAGCATTGCACCTATAATGTTCTCAAATAAAATGGCAAGACTAGGGAAAGGATACATGTTCGAAAGTAAGAGCATGAAGCTTCGAACACAAATACCGGCAGAAATGCTAGCAAGTATTGATCTGAAATATTTCAATGAGTCAACAAGAAAGAAAATAGAGAAAATAAGGCCTCTTCTAATAGATGGTACAGCCTCATTGAGTCCTGGAATGATGATGGGCATGTTCAACATGCTAAGTACAGTTTTGGGAGTTTCGATTCTAAATCTAGGGCAAAAGAGGTACACCAAAACAACATACTGGTGGGACGGACTCCAATCCTCCGATGATTTTGCTCTCATAGTGAATGCTCCGAATCATGAGGGAATACAAGCAGGAGTAGACAGATTCTATAGAACCTGCAAGCTGGTCGGAATCAACATGAGCAAAAAGAAGTCCTACATAAACAGGACAGGAACATTTGAATTCACAAGCTTTTTCTATCGCTATGGATTTGTAGCCAACTTTAGCATGGAGTTGCCTAGCTTTGGAGTGTCTGGGATTAATGAATCCGCAGACATGAGCATTGGAGTAACAGTGATAAAGAACAACATGATAAACAATGATCTCGGACCAGCAACAGCTCAAATGGCTCTTCAGCTGTTCATCAAGGATTACAGATACACGTACCGGTGTCACAGAGGGGACACACAAATTCAGACAAGGAGGTCATTCGAGCTAAAGAAATTGTGGGAACAAACCCGCTCAAAAGCAGGACTGCTGGTCTCAGATGGAGGACCAAATCTATACAATATCCGGAATCTCCACATTCCGGAAGTCTGCTTGAAATGGGAGCTAATGGATGAAGACTATCAGGGAAGGCTTTGTAACCCCCTGAATCCGTTTGTCAGCCACAAAGAGATAGAGTCTGTAAACAATGCTGTGGTGATGCCAGCTCATGGCCCAGCCAAAAGCATGGAATATGATGCTGTTGCTACAACGCACTCCTGGATCCCTAAGAGGAACCGATCCATCCTCAATACAAGCCAAAGGGGAATCCTTGAAGATGAACAGATGTATCAAAAGTGCTGCAATCTATTCGAGAAATTCTTCCCTAGCAGCTCATACAGGAGACCGGTTGGGATTTCCAGCATGGTGGAGGCCATGGTTTCTAGGGCCCGAATTGATGCACGAATTGACTTCGAATCTGGACGGATTAAGAAGGAGGAATTTGCTGAGATCATGAAGATCTGTTCCACCATTGAAGAGCTCAGACGGCAGAAGTAGTGAATTTAGCTTGTCCTTCATGAAAAAATGCCTTGTTTCTACT
>CY004314 A/mallard duck/ALB/20/1976 1976/08/11 2 (PB1)
AGCGAAAGCAGGCAAACCATTTGAATGGATGTCAATCCGACTTTACTTTTCTTGAAAGTTCCAGCGCAAAATGCCATAAGCACCACATTCCCATATACTGGAGATCCTCCATACAGCCATGGAACGGGAACAGGATACACCATGGACACAGTCAACAGAACACATCAATATTCAGAAAGGGGAAAATGGACAACAAACACAGAAACTGGAGCGCCTCAACTTAATCCAATTGATGGACCATTACCTGAGGATAATGAACCAAGTGGATATGCACAAACAGACTGCGTCCTGGAAGCAATGGCTTTCCTTGAAGAATCCCACCCAGGAATCTTTGAAAACTCGTGTCTTGAAACGATGGAGGTTGTTCAACAAACAAGAGTGGACAAGCTGACCCAAGGTCGCCAGACCTACGATTGGACGTTAAACAGGAATCAACCGGCCGCAACTGCATTAGCTAATACTATAGAGGTCTTCAGATCGAACGGTTTAACAGCTAATGAATCGGGAAGACTAATAGATTTCCTCAAGGATGTGATGGAATCAATGGATAAAGAGGAGATGGAAATAACAACGCACTTCCAACGAAAAAGAAGGGTCAGGGACAACATGACCAAGAAAATGGTCACACAAAGAACAATAGGAAAGAAGAAGCAGAGATTAAACAGAAGAAGCTATCTAATAAGAGCATTGACATTGAACACAATGACCAAAGATGCTGAAAGAGGCAAACTAAAGAGAAGAGCAATTGCAACACCCGGAATGCAAATCAGAGGGTTTGTGTATTTTGTTGAAACATTGGCGAGGAGCATTTGTGAGAAGCTCGAACAATCTGGACTTCCAGTTGGAGGTAACGAAAAGAAAGCTAAACTGGCAAATGTTGTGAGGAAAATGATGACTAATTCACAAGACACGGAACTCTCTTTCACAATAACTGGAGACAACACCAAATGGAATGAAAATCAAAACCCTCGGATGTTTCTAGCAATGATAACATACATAACAAGAAATCAACCTGAATGGTTTAGAAATGTCTTGAGCATTGCACCTATAATGTTCTCAAACAAAATGGCAAGGCTAGGAAAAGGATACATGTTCGAAAGTAAGAGCATGAGGCTTCGAACACAGATACCAGCAGAAATGCTAGCAAATATTAACTTGAAATATTTCAATGATTCAACAAGAAAGAAAATTGAGAAGATAAGGCCTCTTCTAATAGATGGTACAGCTTCACTGAGTCCCGGAATGATGATGGGCATGTTCAACATGCTAAGTACAGTTTTGGGAGTTTCAATCCTAAATCTAGGACAAAAGAGGTACACCAAAACAACATACTGGTGGGACGGACTCCAATCTTCTGATGACTTTGCCCTCATAGTGAACGCACCGAATCATGAGGGAATACAAGCAGGGGTAGATAGATTCTATAGGACCTGCAAGCTAGTCGGGATCAATATGAGCAAAAAGAAGTCCTACATAAACAGGACAGGAACATTTGAATTCACAAGCTTCTTCTATCGCTATGGATTTGTGGCCAATTTTAGTATGGAACTGCCCAGTTTTGGGGTGTCTGGAATCAATGAATCGGCTGACATGAGCATTGGAGTGACAGTGATAAAGAACAACATGATAAACAATGATCTTGGACCAGCAACGGCTCAAATGGCTCTTCAGCTATTCATCAAGGATTACAGATATACGTACCGTTGCCACAGAGGGGACACGCAAATTCAGACGAGGAGGTCATTCGAGCTGAAGAAGTTGTGGGAACAAACCCGCTCAAAAGCAGGACTGCTGGTTTCAGATGGGGGACCAAACCTATACAACATTCGGAATCTCCACATCCCAGAAGTCTGCTTGAAATGGGAGCTGATGGACGAGGATTATCAGGGAAGGCTTTGTAATCCCCTGAACCCATTTGTCAGCCATAAGGAGATAGAGTCTGTAAACAATGCTGTGGTAATGCCAGCTCATGGCCCAGCCAAGAGCATGGAATATGATGCTGTTGCTACTACACACTCCTGGATCCCTAAGAGAAACCGCTCCATCCTCAACACAAGTCAAAGGGGAATCCTTGAAGATGAACAGATGTATCAAAAGTGCTGCAATCTATTCGAGAAATTCTTCCCTAGCAGTTCATACAGGAGACCGGTTGGGATTTCCAGCATGGTGGAGGCCATGGTGTCCAGGGCCAGAATTGATGCGAGGATTGACTTCGAGTCTGGACGGATTAAGAAAGAGGAGTTCGCTGAGATCATGAAGATCTGTTCCACCATTGAAGAGCTCAGACGGCAGAAATAGTGAATTTAGCTTGTCCTTCATGAAAAAATGCCTTGTTTCTACT
>CY004317 A/mallard/Alberta/254/2003 2003/08/08 2 (PB1)
AGCGAAAGCAGGCAAACCATTTGAATGGATGTCAATCCGACTTTACTTTTCTTGAAAGTCCCAGCGCAAAATGCCATAAGCACCACATTCCCATATACTGGAGATCCTCCATACAGCCATGGAACAGGAACAGGATACACCATGGACACAGTTAACAGAACACATCAATATTCAGAAAAGGGGAAATGGACAACAAACTCAGAGACTGGAGCACCCCAACTTAACCCAATTGATGGACCACTGCCTGAGGACAATGAGCCAAGTGGATATGCACAAACGGACTGTGTCCTTGAAGCAATGGCTTTCCTTGAAGAGTCCCACCCAGGAATCTTTGAAAACTCGTGTCTTGAAACGATGGAAGTTGTCCAACAAACAAGAGTGGACAAGTTGACCCAAGGCCGTCAGACCTATGATTGGACACTAAACAGGAACCAGCCGGCTGCAACTGCATTAGCTAATACTATAGAGGTCTTCAGATCGAACGGTCTGACAGCTAATGAATCAGGAAGGCTAATAGATTTTCTCAAGGATGTGATGGAATCAATGGATAAGGAGGAAATGGAAATAACAACGCATTTCCAAAGAAAAAGAAGAGTAAGAGACAACATGACCAAGAAAATGGTCACACAAAGAACAATAGGAAAGAAGAAGCAGAGGCTAAACAAAAAGAGCTATCTAATAAGAGCATTGACACTGAACACAATGACAAAAGACGCCGAAAGAGGCAAATTAAAGAGAAGAGCAATTGCAACACCCGGAATGCAAATCAGAGGATTTGTATACTTTGTTGAAACATTAGCAAGAAGCATCTGTGAGAAGCTTGAACAATCTGGACTCCCAGTTGGAGGCAATGAAAAGAAGGCTAAACTGGCAAATGTTGTGAGAAAAATGATGACTAATTCACAAGACACAGAACTCTCTTTCACAATCACTGGAGACAACACCAAATGGAATGAAAATCAGAACCCTAGGATGTTTCTGGCAATGATAACATATATAACAAGAAACCAACCTGAATGGTTTAGGAATGTCTTGAGCATTGCACCTATAATGTTCTCAAATAAAATGGCAAGACTAGGGAAAGGATACATGTTCGAAAGTAAGAGCATGAAGCTTCGGACACAAATACCGGCAGAAATGCTAGCAAGTATTGATCTGAAATATTTCAATGAGTCAACAAGAAAGAAAATAGAGAAGATAAGGCCTCTTCTAATAGATGGTACAGCCTCATTGAGTCCTGGAATGATGATGGGCATGTTCAACATGCTAAGTACAGTTTTGGGAGTTTCGATTCTAAATCTAGGGCAAAAGAGGTACACCAAAACAACATACTGGTGGGACGGACTCCAATCCTCCGATGATTTTGCTCTCATAGTGAATGCTCCGAATCATGAGGGAATACAAGCAGGAGTAGACAGATTCTATAGAACTTGCAAGCTGGTCGGAATCAATATGAGCAAAAAGAAGTCCTACATAAACAGGACAGGAACATTTGAATTCACAAGCTTTTTCTATCGCTATGGATTTGTAGCCAACTTTAGCATGGAGTTGCCCAGCTTTGGAGTGTCTGGGATTAATGAATCTGCAGACATGAGCATTGGAGTAACAGTGATAAAGAACAACATGATAAACAATGATCTCGGACCAGCAACAGCTCAAATGGCTCTCCAGCTTTTCATCAAGGATTACAGATATACGTACCGGTGTCACAGAGGGGACACACAAATTCAGACAAGGAGGTCATTCGAGTTGAAGAAGTTGTGGGAGCAAACCCGCTCAAAGGCAGGACTGCTGGTCTCAGATGGAGGACCAAATCTATACAATATCCGGAATCTCCACATTCCGGAAGTCTGCTTGAAATGGGAGCTAATGGATGAAGACTATCAGGGAAGGCTTTGTAACCCCCTGAATCCGTTTGTCAGCCACAAAGAGATAGAGTCTGTAAACAATGCTGTGGTGATGCCAGCTCATGGCCCAGCCAAAAGCATGGAATATGATGCTGTTGCTACCACGCACTCCTGGATCCCTAAGAGGAACCGGTCCATCCTCAATACAAGCCAAAGGGGAATCCTTGAAGATGAACAGATGTATCAAAAGTGCTGCAATCTATTCGAGAAATTCTTCCCTAGCAGCTCATACAGGAGACCGGTTGGAATTTCCAGCATGGTGGAGGCCATGGTTTCTAGGGCCCGAATTGATGCACGAATTGACTTCGAATCTGGACGGATTAAGAAGGAGGAATTTGCTGAGATCATGAAGATCTGTTCCACCATTGAAGAGCTCAGACGGCAGAAATAGTGAATTTAGCTTGTCCTTCATGAAAAAATGCCTTGTTTCTACT
>CY004323 A/mallard duck/ALB/57/1976 1976/08/12 2 (PB1)
AGCGAAAGCAGGCAAACCATTTGAATGGATGTCAATCCGACTTTACTTTTCTTGAAAGTTCCAGCGCAAAATGCCATAAGTACCACGTTCCCTTATACTGGAGATCCTCCATACAGCCATGGAACAGGAACAGGATACACCATGGACACGGTCAACAGAACACATCAATATTCAGAAAAGGGGAAGTGGACAACAAACACAGAAACTGGGGCGCCCCAACTTAACCCAATTGATGGACCACTACCTGAGGATAATGAGCCAAGTGGATATGCACAAACAGACTGTGTCCTGGAAGCAATGGCTTTCCTTGAAGAGTCCCACCCAGGGATCTTTGAAAACTCGTGCCTTGAGACGATGGAAGTTGTACAACAAACAAGAGTGGACAAACTGACCCAAGGTCGTCAAACCTATGATTGGACATTAAACAGAAATCAACCGGCAGCAACTGCATTAGCCAACACCATAGAAGTCTTCAGATCGAATGGTCTAACAGCTAATGAGTCGGGAAGGCTAATAGATTTCCTCAAAGATGTGATGGAATCAATGGATAAAGAGGAAATGGAGATAACAACACACTTCCAAAGGAAAAGAAGAGTAAGAGACAACATGACCAAGAAAATGGTCACACAAAGAACTATAGGAAAGAAGAAGCAGAGATTGAACAAGAGGAGCTATCTAATAAGGGCATTAACACTGAACACAATGACCAAAGATGCAGAAAGAGGTAAATTAAAGAGAAGAGCAATTGCAACACCCGGAATGCAAATCAGAGGATTCGTGTACTTTGTTGAAACACTAGCTAGGAGCATCTGTGAGAAGCTTGAGCAGTCTGGACTCCCAGTTGGAGGTAATGAGAAGAAGGCCAAACTGGCAAATGTTGTGAGAAAGATGATGACTAATTCACAAGACACAGAGCTTTCTTTCACAATCACTGGAGACAATACCAAATGGAATGAAAATCAAAATCCTCGGATGTTCCTGGCGATGATTACATACATCACAAGAAATCAACCTGAATGGTTCAGAAACGTTCTGAGCATCGCACCCATAATGTTCTCAAACAAAATGGCGAGACTAGGGAAAGGATATATGTTCGAAAGTAAGAGCATGAAGCTCCGAACACAAATACCAGCAGAAATGCTAGCAAGCATTGATCTAAAATATTTCAATGAATCAACAAGAAAGAAAATTGAGAAAATAAGGCCTCTTCTAATAGATGGCACGGCTTCATTGAGTCCTGGAATGATGATGGGCATGTTCAACATGCTAAGTACTGTTTTAGGAGTCTCAATCCTAAATCTTGGACAAAAGAGGTACACCAAAACAACATACTGGTGGGATGGACTCCAATCCTCTGATGACTTTGCTCTCATAGTGAATGCACCAAATCATGAGGGAATACAAGCAGGGGTGGATAGATTCTACAGAACCTGCAAGTTAGTCGGAATCAATATGAGCAAAAAGAAGTCCTATATAAATAGGACCGGAACATTTGAATTCACAAGCTTTTTCTATCGCTATGGGTTTGTAGCCAATTTTAGCATGGAGTTGCCCAGTTTTGGAGTGTCTGGGATCAATGAGTCAGCTGATATGAGCATTGGAGTAACAGTGATAAAGAACAACATGATAAACAATGACCTTGGACCAGCAACAGCCCAAATGGCTCTTCAACTGTTCATCAAGGACTACAGATACACATACCGGTGCCATAGAGGAGACACACAAATTCAGACGAGGAGATCTTTCGAGCTAAAGAGGCTATGGGAGCAAACCCGCTCAAAAGCAGGATTGTTGGTTTCAGATGGAGGGCCAAACTTATACAATATCCGGAATCTTCACATTCCGGAAGTCTGCTTGAAGTGGGAACTAATGGATGAAGACTATCAGGGAAGGCTTTGCAACCCCCTGAATCCATTTGTCAGCCATAAGGAGATTGAGTCTGTAAACAATGCTGTGGTAATGCCAGCTCATGGTCCAGCCAAAAGCATGGAATATGACGCTGTTGCAACTACACACTCCTGGATTCCTAAGAGGAACCGCTCTATCCTCAACACAAGTCAAAGGGGAATTCTTGAGGATGAACAGATGTATCAAAAGTGCTGCAACCTGTTCGAGAAATTCTTCCCCAGTAGTTCATACAGAAGACCGGTTGGAATCTCTAGCATGGTGGAGGCCATGGTGTCTAGGGCCCGGATTGATGCCAGGATTGACTTCGAGTCTGGGCGGATTAAGAAAGAAGAGTTCGCTGAGATCATGAAGATCTGTTCCACCATTGAAGAGCTCAGACGGCAAAAATAGTGAATTTAGCTTGTCCTTCATGAAAAAATGCCTTGTTTCTACT
>CY004328 A/mallard duck/ALB/48/1976 1976/08/11 2 (PB1)
AGCGAAAGCAGGCAAACCATTTGAATGGATGTCAATCCGACTTTACTTTTCTTGAAAGTTCCAGCGCAAAATGCCATAAGTACCACGTTCCCTTATACTGGAGATCCTCCATACAGCCATGGAACAGGAACAGGATACACCATGGACACGGTCAACAGGACACATCAATATTCAGAAAAGGGGAAGTGGACAACAAACACGGAAACTGGGGCGCCCCAACTTAACCCAATTGATGGACCATTACCTGAGGATAATGAGCCAAGTGGATATGCACAAACAGACTGTGTCCTGGAAGCAATGGCTTTCCTTGAAGAGTCCCACCCAGGGATCTTTGAAAACTCGTGTCTTGAGACGATGGAAGTTGTTCAACAAACAAGAGTGGACAAACTGACCCAAGGTCGTCAGACCTATGATTGGACATTAAACAGAAATCAACCGGCAGCAACTGCATTAGCCAACACTATAGAGGTCTTTAGATCGAATGGTCTTACAGCCAATGAGTCGGGAAGGCTGATAGATTTCCTCAAAGATGTGATGGAATCAATGGATAAAGAGGAAATGGAGATAACAACACACTTCCAAAGGAAAAGAAGAGTAAGAGACAACATGACCAAGAAAATGGTTACACAAAGAACTATAGGAAAAAAGAAGCAGAGATTGAACAAGAAAAGCTATCTAATAAGAGCATTGACACTGAACACAATGACCAAGGATGCAGAAAGAGGTAAATTAAAGAGAAGAGCAATTGCAACACCCGGAATGCAAATCAGAGGATTCGTGTATTTTGTTGAAACGCTAGCTAGGAGCATCTGTGAGAAGCTTGAGCAGTCTGGACTCCCAGTTGGAGGTAATGAAAAGAAGGCCAAACTGGCAAATGTTGTGAGAAAGATGATGACTAATTCACAAGACACAGAGCTTTCTTTCACAATTACTGGAGACAATACTAAGTGGAATGAAAATCAAAATCCCCGAATGTTCCTGGCGATGATTACATACATCACAAGAAATCAACCTGAATGGTTCAGAAACGTTCTGAGCATCGCACCCATAATGTTCTCAAACAAAATGGCGAGACTAGGGAAAGGATACATGTTCGAAAGTAAGAGCATGAAGCTCAGAACACAGATACCAGCAGAAATGCTAGCAAGCATTGACCTAAAATATTTCAATGAATCAACAAGAAAGAAAATTGAGAAAATAAGGCCTCTCTTAATAGATGGCACGGCTTCATTGAGCCCTGGAATGATGATGGGCATGTTCAACATGTTAAGTACTGTTTTAGGAGTCTCAATCCTAAATCTTGGACAAAAGAGATACACCAAAACAACATACTGGTGGGATGGACTCCAATCCTCTGATGATTTTGCTCTTATAGTGAATGCACCAAATCATGAGGGAATACAAGCAGGGGTGGATAGATTCTACAGAACCTGCAAGTTAGTCGGAATCAATATGAGTAAAAAGAAGTCCTATATAAATAGGACTGGGACATTTGAATTCACAAGCTTTTTCTATCGCTATGGGTTTGTAGCCAATTTCAGCATGGAGTTGCCCAGTTTTGGAGTGTCTGGGATCAATGAGTCAGCTGATATGAGCATTGGAGTAACAGTGATAAAGAACAACATGATAAACAATGACCTTGGACCAGCAACAGCCCAAATGGCTCTTCAACTGTTCATCAAGGACTACAGATACACATACCGGTGCCACAGAGGAGACACACAAATTCAAACGAGGAGGTCATTCGAGCTAAAGAAGCTGTGGGAGCAAACCCGCTCAAAGGCAGGACTGTTAGTTTCAGATGGAGGGCCAAACTTATACAATATCCGGAATCTCCACATTCCGGAAGTCTGCTTGAAGTGGGAACTAATGGACGAAGACTATCAGGGAAGGCTTTGTAACCCCCTGAACCCATTTGTCAGCCATAAAGAGATTGAGTCTGTGAACAATGCTGTGGTAATGCCAGCCCATGGTCCAGCCAAAAGCGTGGAATATGACGCTGTTGCAACTACGCACTCCTGGATTCCTAAGAGGAACCGCTCTATCCTCAACACAAGCCAAAGGGGAATTCTTGAGGATGAACAGATGTATCAAAAATGCTGCAACCTATTCGAGAAATTCTTCCCCAGTAGTTCATACCGGAGACCAGTTGGAATCTCTAGCATGGTGGAGGCCATGGTGTCTAGGGCCCGGATTGATGCCAGAATTGACTTCGAGTCAGGGCGGATTAAGAAAGAAGAGTTCGCTGAGATCATGAAGATCTGTTCCACCATTGAAGAGCTCAGACGGCAAAAATAGTGAATTTAGCTTGTCCTTCATGAAAAAATGCCTTGTTTCTACT
>CY004331 A/mallard/Alberta/27/2001 2001/07/26 2 (PB1)
AGCGAAAGCAGGCAAACCATTTGAATGGATGTCAATCCGACTTTACTTTTCTTGAAAGTTCCAGCGCAAAATGCCATAAGCACCACATTCCCATATACTGGGGATCCTCCATACAGCCATGGAACGGGAACAGGATACACCATGGACACAGTCAACAGAACACATCAATATTCAGAAAAGGGAAAATGGACAACAAACACAGAGACTGGAGCACCCCAACTTAACCCAATTGACGGACCACTGCCTGAGGACAATGAGCCAAGTGGATATGCACAAACAGACTGTGTCCTTGAAGCAATGGCTTTCCTTGAAGAGTCCCACCCAGGGATCTTTGAAAACTCGTGTCTTGAAACGATGGAAGTTGTTCAACAAACAAGAGTGGACAAACTGACCCAAGGTCGTCAGACCTATGATTGGACATTAAACAGGAATCAGCCGGCTGCAACTGCATTAGCCAATACTATAGAGGTCTTCAGATCGAACGGTCTGACAGCTAATGAATCAGGAAGGCTAATAGATTTCCTCAAGGATGTGATGGAGTCAATGGATAAAGAGGAAATGGAAATAACAACGCACTTCCAAAGAAAAAGAAGAGTAAGGGACAACATGACCAAGAAAATGGTCACACAAAGAACAATAGGAAAGAAGAAACAGAGGCTAAACAAGAGAAGCTATCTAATAAGAGCACTGACACTGAACACAATGACAAAAGACGCTGAAAGAGGCAAACTGAAGAGAAGAGCAATTGCAACACCCGGAATGCAAATCAGAGGATTTGTATACTTTGTTGAAACATTAGCAAGGAGCATTTGTGAGAAGCTTGAACAATCTGGACTCCCGGTTGGAGGCAATGAAAAGAAGGCCAAACTGGCAAATGTTGTGAGAAAAATGATGACTAATTCACAAGACACAGAGCTCTCTTTCACAATCACTGGAGACAACACCAAATGGAACGAAAATCAGAACCCTAGAATGTTCCTGGCAATGATAACATACATAACAAGAAACCAACCTGAATGGTTTAGGAATGTCTTGAGCATTGCACCTATAATGTTTTCGAATAAAATGGCAAGACTAGGGAAAGGATACATGTTCGAAAGTAAGAGCATGAAGCTTCGGACACAAATACCGGCAGAAATGCTAGCAAGTATTGACCTGAAATATTTCAATGAGTCAACAAAGAAGAAAATAGAGAAGATAAGGCCTCTTCTGATAGATGGTACAGCCTCATTGAGCCCTGGAATGATGATGGGCATGTTCAACATGCTAAGTACAGTTTTGGGAGTCTCGATTCTAAATCTAGGGCAAAAGAGGTACACCAAAACAACATACTGGTGGGACGGACTCCAATCCTCCGATGACTTTGCTCTCATAGTGAATGCTCCGAATCATGAGGGAATACAAGCAGGAGTAGATAGATTCTATAGGACCTGCAAGCTGGTCGGAATCAACATGAGCAAAAAGAAGTCCTACATAAACAGGACGGGAACATTTGAATTCACAAGCTTTTTCTATCGCTATGGATTTGTAGCCAATTTTAGCATGGAGCTGCCCAGCTTTGGGGTATCTGGAATTAATGAATCTGCTGACATGAGCATTGGAGTAACAGTGATAAAGAACAATATGATAAACAATGACCTTGGACCAGCAACAGCTCAAATGGCTCTTCAGCTGTTCATCAAGGATTACAGATACACGTACCGGTGCCACAGAGGGGACACACAAATTCAGACAAGGAGGTCATTCGAACTGAAAAAGTTGTGGGAACAAACCCGCTCAAAGGCAGGACTGTTGGTTTCAGATGGAGGGCCAAACTTATACAATATCCGGAACCTCCACATTCCGGAAGTCTGCCTGAAGTGGGAGCTAATGGACGAAGACTATCAGGGAAGGCTTTGCAATCCTCTGAATCCATTTGTCAGTCACAAAGAAATAGAGTCTGTAAACAATGCTGTGGTGATGCCAGCTCATGGCCCGGCCAAGAGCATGGAATATGATGCTGTAGCTACTACCCACTCCTGGATCCCTAAGAGGAACCGCTCCATCCTCAATACAAGCCAAAGGGGAATCCTTGAAGATGAACAGATGTATCAAAAGTGCTGCAATCTATTCGAGAAATTCTTCCCTAGCAGTTCATATAGGAGACCAGTTGGAATTTCCAGCATGGTGGAGGCCATGGTTTCCAGGGCCCGAATTGATGCGCGAATTGACTTCGAATCTGGACGGATTAAGAAGGAGGAGTTTGCTGAGATCATGAAGATCTGTTCCACCATTGAAGAGCTCAGACGGCAGAAATAGTGAATTTGGCTTGTCCTTCATGAAAAAATGCCTTGTTTCTACT
>CY004358 A/mallard/Alberta/209/2003 2003/08/07 2 (PB1)
AGCGAAAGCAGGCAAACCATTTGAATGGATGTCAATCCGACTTTACTTTTCTTGAAAGTTCCAGCGCAAAATGCCATAAGCACCACGTTCCCATATACTGGAGATCCTCCATACAGCCATGGAACAGGAACAGGATACACCATGGACACAGTTAACAGAACACATCAATATTCAGAAAAGGGGAAATGGACAACCAACTCAGAGACTGGAGCACCCCAACTTAACCCAATTGATGGACCACTGCCTGAGGACAATGAGCCAAGTGGATATGCACAAACGGACTGTGTCCTTGAAGCAATGGCTTTCCTTGAAGAGTCTCACCCAGGAATCTTTGAAAACTCGTGTCTTGAAACGATGGAAGTTGTCCAACAAACAAGAGTGGACAAATTGACCCAAGGCCGTCAGACCTATGATTGGACATTAAATAGGAACCAACCGGCAGCAACTGCATTAGCTAATACTATAGAGGTCTTCAGATCGAACGGTTTGACAGCTAATGAATCAGGAAGGCTAATAGATTTCCTCAAGGATGTGATGGAATCAATGGATAAAGAGGAAATGGAAATAACAACGCATTTCCAAAGGAAAAGAAGAGTGAGAGACAATATGACCAAGAAAATGGTCACACAAAGAACAATAGGAAAGAAAAAGCAGAGGCTAAACAAAAAGAGCTATCTAATAAGGGCATTGACACTGAACACAATGACAAAAGACGCCGAAAGAGGCAAATTAAAGAGAAGAGCAATTGCAACACCCGGAATGCAAATCAGAGGGTTTGTATACTTTGTTGAAACATTAGCAAGGAGCATTTGTGAGAAGCTTGAACAATCTGGACTCCCAGTTGGAGGCAATGAAAAGAAGGCTAAACTGGCAAATGTTGTGAGAAAAATGATGACTAATTCACAAGACACAGAACTCTCTTTCACAATCACTGGAGATAACACCAAATGGAATGAAAATCAGAACCCTAGGATGTTTCTGGCAATGATAACATATATAACAAGAAACCAACCTGAATGGTTTAGGAATGTCTTGAGCATTGCACCTATAATGTTCTCAAATAAAATGGCAAGACTAGGGAAAGGATACATGTTCGAAAGTAAGAGCATGAAGCTTCGAACACAAATACCTGCAGAAATGCTAGCAAGTATTGATCTGAAATATTTCAATGAGTCAACAAGAAAGAAAATAGAGAAGATAAGGCCTCTTCTAATAGATGGTACAGCCTCATTGAGCCCTGGAATGATGATGGGCATGTTCAACATGCTAAGTACGGTTTTGGGAGTTTCGATTCTAAATCTAGGGCAAAAGAGGTACACCAAAACGACATACTGGTGGGACGGACTCCAATCCTCCGATGACTTTGCTCTCATAGTGAATGCTCCGAATCATGAGGGAATACAAGCAGGAGTGGACAGATTTTATAGAACCTGCAAGCTAGTCGGAATCAACATGAGCAAAAAGAAGTCCTACATAAACAGGACAGGAACATTTGAATTCACAAGCTTTTTCTATCGCTATGGATTTGTAGCCAACTTTAGCATGGAGTTGCCCAGCTTTGGAGTGTCTGGGATCAATGAATCTGCAGACATGAGCATTGGAGTAACAGTGATAAAGAACAACATGATAAACAATGATCTTGGACCAGCAACAGCTCAAATGGCCCTCCAGCTGTTCATCAAAGACTACAGATACACGTATCGGTGTCACAGAGGAGACACACAAATTCAGACAAGGAGGTCATTCGAGCTGAAGAAGTTGTGGGAACAAACCCGCTCAAAGGCAGGACTGCTGGTCTCAGATGGAGGACCAAATTTATACAATATCCGGAATCTCCACATTCCGGAAGTCTGCTTGAAATGGGAGCTAATGGACGAAGACTATCAGGGAAGGCTTTGTAACCCCCTGAATCCGTTTGTCAGCCATAAAGAGATAGAGTCTGTAAACAATGCTGTGGTGATGCCGGCTCATGGTCCAGCCAAGAGCATGGAATATGATGCTGTTGCTACCACGCATTCCTGGATCCCTAAGAGGAACCGCTCCATCCTCAACACAAGCCAAAGGGGAATCCTTGAAGATGAACAGATGTATCAAAAGTGCTGCAATCTATTCGAGAAATTCTTCCCTAGCAGTTCATACAGGAGACCGGTTGGGATTTCCAGCATGGTGGAGGCCATGGTTTCTAGGGCCCGAATTGATGCGCGAATTGACTTCGAATCTGGACGGATTAAGAAGGAGGAGTTTGCTGAGATCATGAAGATCTGTTCCACCATTGAAGAGCTCAGACGGCAGAAATAGTGAATTTAGCTTGTCCTTCATGAAAAAATGCCTTGTTTCTACT
>CY004365 A/mallard/Alberta/294/1977 1977/08/31 2 (PB1)
AGCGAAAGCAGGCAAACCATTTGAATGGATGTCAATCCGACTTTACTTTTCTTGAAAGTTCCAGCGCAAAATGCCATAAGCACCACATTCCCATATACTGGAGATCCTCCATACAGCCATGGAACGGGAACAGGATACACCATGGACACAGTCAACAGAACACATCAATATTCAGAAAAGGGGAAATGGACAACAAACACAGAAACTGGAGCGCCTCAACTTAATCCAATTGATGGACCATTACCTGAGGATAATGAGCCAAGTGGATATGCACAAACAGACTGCGTCCTGGAAGCAATGGCTTTCCTTGAGGAGTCCCACCCAGGAATCTTTGAAAACTCGTGTCTTGAAACGATGGAGGTTGTTCAACAAACAAGAGTGGACAAGCTGACCCAAGGTCGCCAGACTTATGATTGGACATTAAACAGGAATCAGCCGGCCGCAACTGCATTAGCTAATACTATAGAGGTCTTCAGATCGAACGGTTTAACAGCTAATGAATCGGGAAGACTAATAGATTTCCTCAAGGATGTGATGGAATCAATGGATAAAGAAGAAATGGAGATAACAACGCACTTCCAAAGAAAAAGAAGGGTTAGGGACAACATGACCAAGAAAATGGTAACACAGAGAACAATAGGAAAGAAGAAGCAGAGGTTGAACAAAAGAAGCTATCTAATAAGAGCATTGACATTGAACACAATGACCAAAGATGCTGAAAGAGGCAAACTAAAGAGAAGAGCAATTGCAACACCCGGGATGCAAATCAGAGGGTTTGTGTATTTTGTTGAAACATTAGCGAGGAGCATTTGTGAGAAGCTCGAACAATCTGGACTTCCAGTTGGAGGCAACGAAAAGAAGGCTAAACTGGCAAATGTTGTGAGGAAAATGATGACTAATTCACAAGACACAGAGCTCTCTTTCACAATAACTGGAGACAACACCAAATGGAATGAAAATCAAAACCCTCGGATGTTCCTAGCAATGATAACATATATAACAAGAAATCAACCTGAATGGTTTAGAAATGTCTTGAGCATTGCACCTATAATGTTCTCAAACAAAATGGCAAGGCTAGGAAAAGGGTACATGTTCGAAAGTAAGAGCATGAAGCTTCGAACACAGATACCGGCAGAAATGCTAGCAAATATTGACCTGAAATATTTCAATGAGTCAACAAGAAAGAAAATTGAGAAGATAAGGCCTCTTCTAATAGATGGTACAGCTTCACTGAGTCCCGGAATGATGATGGGTATGTTCAACATGCTAAGTACAGTTTTGGGAGTCTCAATCCTAAATCTAGGACAAAAGAGGTACACCAAAACAACATACTGGTGGGACGGGCTTCAATCTTCTGATGACTTTGCCCTCATAGTAAATGCACCGAATCATGAGGGAATACAAGCAGGGGTAGATAGATTCTACAGAACCTGCAAGTTAGTCGGGATCAATATGAGCAAAAAGAAGTCCTACATAAATAGGACAGGAACATTTGAATTCACAAGCTTTTTCTATCGCTATGGATTTGTGGCCAATTTTAGTATGGAGCTGCCCAGCTTTGGAGTGTCTGGAATCAATGAATCGGCTGACATGAGCATTGGAGTGACAGTGATAAAGAACAACATGATAAACAATGATCTTGGACCTGCAACGGCTCAAATGGCTCTCCAGCTATTCATCAAGGATTACAGATATACGTATCGTTGCCACAGAGGGGACACACAAATTCAGACGAGGAGGTCATTCGAACTGAAGAAGTTGTGGGAACAAACCCGCTCAAAGGCAGGACTGCTGGTTTCAGATGGGGGACCAAACTTATACAACATTCGGAATCTCCACATCCCGGAAGTTTGCTTGAAATGGGAGCTGATGGACGAGGACTATCAGGGAAGACTTTGTAATCCTCTGAACCCATTTGTCAGCCATAAGGAGATAGAGTCTGTAAACAATGCTGTGGTAATGCCAGCTCATGGCCCGGCCAAGAGCATGGAATATGACGCTGTTGCTACTACACACTCCTGGATCCCTAAGAGAAACCGCTCCATCCTCAACACAAGCCAAAGGGGAATCCTTGAAGATGAACAAATGTATCAGAAGTGCTGCAATCTATTCGAGAAATTCTTCCCTAGCAGTTCATACAGGAGACCGGTTGGGATTTCCAGCATGGTGGAGGCCATGGTGTCTAGGGCCAGAATTGATGCGCGGATTGACTTCGAGTCTGGACGGATTAAGAAAGAGGAGTTCGCTGAGATCATGAAGATCTGTTCCACCATTGAAGAGCTCAGACGGCAGAAATAGTGAATTTAGCTTGTCCTTCATGAAAAAATGCCTTGTTTCTACT
>CY004371 A/mallard/Alberta/245/2003 2003/08/08 2 (PB1)
AGCGAAAGCAGGCAAACCATTTGAATGGATGTCAATCCGACTTTACTTTTCCTGAAAGTTCCAGCGCAGAATGCCATAAGCACCACATTCCCTTATACTGGAGATCCTCCATACAGCCATGGAACGGGAACAGGATACACCATGGACACAGTTAACAGGACACATCAATATTCAGAAAAAGGAAAATGGACAACAAACACAGAGACTGGAGCACCCCAACTCAACCCAATCGACGGACCACTGCCCGAGGACAATGAACCAAGTGGATATGCACAAACAGACTGTGTCCTTGAAGCAATGGCTTTCCTTGAAGAGTCCCACCCAGGAATCTTTGAAAACTCGTGTCTTGAAACGATGGAAGTTGTCCAACAAACAAGAGTGGACAAATTGACCCAGGGTCGTCAGACCTATGATTGGACTTTAAACAGGAATCAGCCGGCTGCAACTGCATTAGCTAATACTATAGAGGTCTTCAGATCGAATGGTCTGACAGCTAATGAATCAGGAAGGCTGATAGATTTCCTCAAGGACGTGATGGACTCAATGGATAAAGAGGAAATGGAAATAACAACGCACTTCCAAAGGAAAAGAAGAGTGAGAGACAACATGACCAAGAAGATGGTCACACAAAGGACAATAGGAAAGAAGAAGCAAAGGCTAAACAAGAGAAGCTATCTAATAAGAGCATTGACACTAAACACAATGACCAAAGATGCTGAAAGAGGCAAATTAAAGAGGAGAGCAATTGCAACACCCGGAATGCAGATCAGAGGATTTGTATACTTTGTTGAAACATTAGCAAGGAGCATCTGTGAGAAGCTTGAACAATCTGGACTCCCAGTTGGAGGCAATGAAAAGAAGGCTAAACTGGCAAATGTTGTAAGAAAAATGATGACTAATTCACAAGACACAGAACTCTCCTTCACAATCACCGGAGACAACACCAAATGGAATGAAAACCAGAACCCTAGGATGTTTCTGGCAATGATAACATATATAACAAGGAACCAACCTGAATGGTTTAGGAATGTCTTGAGCATTGCACCTATAATGTTCTCGAATAAAATGGCAAGACTAGGGAAGGGGTACATGTTCGAAAGTAAGAGCATGAAGCTTAGAACACAGATACCAGCAGAAATGCTAGCAAGTATTGATCTAAAATATTTCAATGAGTCAACAAGAAAGAAAATAGAGAAGATAAGGCCCCTTCTAATAGATGGTACAGCCTCATTGAGCCCTGGAATGATGATGGGCATGTTCAACATGCTAAGTACAGTTTTGGGAGTCTCGATTCTCAATCTAGGGCAGAAGAGGTACACCAAAACAATATACTGGTGGGACGGACTCCAATCCTCCGATGACTTTGCTCTTATAGTGAATGCTCCGAATCATGAGGGAATACAAGCAGGAGTAGATAGATTCTATAGAACCTGCAAGCTGGTCGGAATAAACATGAGCAAAAAGAAGTCCTACATAAACAGAACAGGGACATTTGAATTCACAAGCTTTTTCTATCGCTATGGATTTGTAGCCAATTTTAGCATGGAACTTCCCAGTTTTGGAGTATCTGGGATTAATGAATCTGCTGACATGAGCATTGGAGTAACAGTGATAAAGAACAACATGATAAACAATGATCTTGGACCAGCAACAGCTCAAATGGCTCTTCAGCTGTTCATCAAGGATTACAGATACACGTATCGGTGCCACAGAGGGGACACACAAATTCAGACAAGGAGGACATTCGAGCTGAAGAAGTTGTGGGAACAAACCCGCTCAAAGGCAGGACTGCTGGTTTCAGATGGAGGGCCAAACTTATACAATATCCGGAATCTCCACATCCCGGAAGTCTGTCTGAAATGGGAGCTGATGGACGAAGACTATCAGGGAAGGCTTTGTAACCCCCTGAATCCATTTGTCAGCCACAAAGAGATAGAGTCTGTAAACAATGCTGTGGTGATGCCAGCTCATGGCCCAGCCAAGAGCATGGAATATGATGCTGTTGCTACCACACACTCCTGGATTCCTAAGCGAAACCGCTCCATCCTCAACACAAGCCAAAGGGGAATCCTTGAAGATGAACAGATGTATCAGAAATGCTGCAATCTATTCGAGAAATTCTTCCCTAGCAGCTCATACAGGAGACCGGTTGGAATTTCCAGCATGGTGGAGGCCATGGTTTCTAGGGCCCGTATTGATGCGAGAATTGACTTCGAATCTGGACGGATTAAGAAAGAGGAGTTTGCTGAGATCATGAAGATCTGTTCCACCATTGAAGAGCTCAGACGGCAGAAATAGTGAATTTAGCTTGTCCTTCATGAAAAAATGCCTTGTTTCTACT
>CY004378 A/mallard duck/ALB/60/1976 1976/08/12 2 (PB1)
AGCGAAAGCAGGCAAACCATTTGAATGGATGTCAATCCGACTTTACTTTTCTTGAAAGTTCCAGCGCAAAATGCCATAAGTACCACATTCCCTTATACTGGAGATCCTCCATACAGCCATGGAACAGGAACAGGATACACCATGGACACAGTCAACAGAACACATCAATATTCAGAAAAGGGGAAGTGGACAACGAACACGGAAACTGGAGCACCCCAACTCAACCCAATTGATGGACCACTACCTGAGGATAATGAGCCAAGTGGATATGCACAAACAGACTGTGTCCTGGAAGCAATGGCTTTCCTTGAAGAATCCCACCCAGGAATCTTTGAAAACTCGTGTCTTGAGACGATGGAAGTTGTTCAACAAACAAGGGTGGACAAACTGACCCAAGGTCGCCAGACCTATGATTGGACATTAAACAGGAATCAACCGGCTGCAACTGCATTAGCCAACACTATAGAGGTCTTCAGATCGAATGGCCTAACAGCTAATGAGTCGGGAAGGCTAATAGATTTCCTCAAAGATGTGATGGAATCAATGGATAAAGAGGAGATGGAGATAACAACACACTTTCAAAGAAAAAGAAGAGTAAGAGACAACATGACCAAGAAAATGGTCACACAAAGGACAATAGGAAAAAAGAAGCAGAGATTGAACAAGAGAAGCTATCTAATAAGAGCATTAACATTGAACACAATGACCAAAGATGCAGAAAGAGGCAAACTAAAGAGAAGAGCAATTGCAACACCCGGAATGCAAATCAGAGGGTTCGTGTACTTTGTTGAAACACTAGCTAGGAGCATTTGTGAGAAACTTGAACAGTCTGGACTTCCAGTTGGAGGCAATGAAAAGAAGGCCAAATTGGCAAATGTTGTGAGAAAGATGATGACCAATTCACAAGACACAGAGCTGTCTTTCACAATTACTGGAGACAATACTAAATGGAATGAAAATCAAAATCCTCGGATGTTCCTGGCAATGATTACATACATCACAAGGAATCAACCTGAATGGTTCAGGAACGTTCTGAGCATCGCACCCATAATGTTCTCAAACAAAATGGCGAGACTAGGAAAAGGGTATATGTTCGAAAGTAAGAGCATGAAGCTCCGAACACAAATACCAGCAGAAATGCTAGCAAGTATTGACCTAAAATATTTCAATGAATCAACAAGAAAGAAGATCGAGAAAATAAGGCCTCTTCTAATAGATGGAACAGCCTCATTGAGCCCTGGAATGATGATGGGCATGTTCAACATGCTAAGTACGGTCTTAGGAGTCTCAATCCTGAATCTTGGGCAAAAGAGATACACCAAAACAACATACTGGTGGGATGGTCTCCAATCCTCCGATGATTTTGCCCTCATAGTGAATGCACCGAATCATGAGGGAATACAAGCAGGGGTGGATAGATTCTACAGAACCTGCAAGTTAGTCGGGATCAATATGAGCAAAAAGAAATCCTATATAAATAGGACAGGAACATTTGAATTCACAAGTTTTTTCTATCGCTATGGATTTGTGGCCAATTTTAGCATGGAGCTGCCCAGTTTTGGAGTGTCTGGGATCAATGAGTCAGCTGATATGAGCATTGGAGTAACAGTGATAAAGAACAACATGATAAACAATGACCTTGGACCAGCAACAGCCCAAATGGCTCTCCAACTGTTCATCAAGGACTACAGATATACATACCGGTGCCACAGAGGAGACACCCAAATTCAGACGAGGAGATCATTCGAGCTAAAGAAGCTGTGGGAGCAAACCCGCTCAAAGGCAGGGCTGTTGGTCTCAGATGGAGGACCAAACTTATACAATATCCGGAATCTTCATATTCCTGAAGTATGCTTGAAGTGGGAGCTAATGGATGAAGACTATCAGGGAAGACTTTGTAATCCCCTGAATCCATTTGTCAGCCATAAGGAGATTGAGTCTGTAAACAGTGCTGTGGTAATGCCAGCTCATGGTCCAGCCAAAAGCATGGAATACGACGCTGTTGCAACTACGCACTCCTGGATTCCTAAGAGGAACCGTTCTATCCTCAACACAAGCCAAAGGGGAATTCTTGAGGATGAACAAATGTATCAGAAGTGCTGCAACCTGTTCGAGAAATTCTTCCCCAGTAGTTCATACAGAAGACCAGTCGGGATTTCCAGCATGGTGGAGGCCATGGTGTCTAGGGCCCGGATTGATGCCAGGATTGACTTCGAGTCTGGACGGATTAAGAAAGAGGAGTTCGCTGAGATCATGAAGATCTGTTCCACCATTGAAGAGCTCAGACGGCAAAAATAGTGAATTTAGCTTGTCCTTCATGAAAAAATGCCTTGTTTCTACT
>CY004385 A/mallard/Alberta/52/1997 1997/10/31 2 (PB1)
AGCGAAAGCAGGCAAACCATTTGAATGGATGTCAATCCGACTTTACTTTTCTTGAAAGTTCCAGCGCAAAATGCCATAAGCACCACATTCCCATATACTGGAGATCCTCCATACAGCCATGGAACGGGAACAGGATACACCATGGACACAGTCAACAGGACACATCAATATTCAGAAAAGGGGAAATGGACAACAAACACAGAAACTGGAGCACCACAACTTAACCCAATTGATGGACCATTACCTGAGGATAATGAGCCAAGTGGATATGCACAAACAGACTGTGTCCTGGAAGCAATGGCTTTCCTTGAAGAGTCCCACCCAGGAATCTTTGAAAACTCGTGTCTCGAAACGATGGAAGTTGTTCAGCAAACAAGAGTGGACAAACTGACCCAAGGCCGCCAGACCTATGATTGGACATTAAACAGGAATCAGCCGGCTGCAACTGCATTAGCTAATACTATAGAAGTCTTCAGATCGAACGGTCTGACGGCCAATGAATCAGGAAGGCTAATAGATTTCCTTAAGGATGTGATGGAATCAATGGACAAAGAGGAGATGGAAATAACAACGCACTTCCAAAGAAAGAGAAGAGTAAGGGACAACATGACCAAGAAAATGGTCACACAAAGAACAATAGGGAAGAAGAAGCAGAGATTAAACAAGAGAAGCTATCTAATAAGAGCATTGACACTGAACACAATGACAAAAGATGCTGAAAGAGGCAAATTGAAGAGGAGAGCAATTGCAACACCCGGGATGCAAATCAGAGGATTTGTGTATTTTGTTGAAACATTAGCGAGGAGCATTTGTGAGAAACTTGAACAATCTGGACTCCCAGTCGGAGGTAATGAGAAGAAGGCTAAACTGGCAAACGTCGTGAGGAAAATGATGACTAACTCACAAGACACAGAGCTCTCTTTCACAATCACTGGAGACAACACCAAATGGAATGAAAATCAGAACCCTAGAATGTTTCTGGCAATGATAACATACATAACAAGAAATCAACCTGAATGGTTTAGGAATGTTTTGAGCATTGCACCTATAATGTTCTCTAATAAAATGGCAAGGCTAGGGAAGGGGTACATGTTCGAAAGCAAGAGCATGAAGCTTCGAACACAGATACCAGCAGAAATGCTAGCAAATATTGACTTGAAATATTTCAATGAGTCAACAAAAAGGAAAATAGAGAAGATAAGGCCCCTTCTAATAGATGGCACAGCCTCATTGAGTCCTGGAATGATGATGGGCATGTTCAACATGCTAAGTACAGTTTTAGGAGTTTCAATCCTAAACCTGGGACAAAAGAGATACACCAAAACAACGTATTGGTGGGACGGACTTCAATCCTCTGATGACTTTGCTCTCATAGTGAATGCACCGAATCATGAGGGAATACAGGCAGGAGTAGATAGATTCTATAGGACCTGCAAGCTAGTCGGAATCAATATGAGCAAAAAGAAGTCCTACATAAACAGAACAGGAACATTTGAATTCACAAGCTTTTTCTATCGCTATGGGTTCGTGGCCAATTTTAGCATGGAACTGCCCAGCTTTGGAGTGTCTGGGATCAATGAATCAGCTGACATGAGCATTGGGGTAACAGTGATAAAGAACAACATGATAAACAATGACCTTGGACCAGCGACAGCCCAAATGGCTCTCCAGCTGTTCATCAAGGATTACAGATACACATATCGGTGCCACAGAGGGGACACGCAAATCCAAACGAGAAGATCATTCGAACTGAAGAAATTGTGGGAACAAACCCGCTCAAAGGCAGGACTGCTGGTTTCAGATGGGGGACCAAACTTGTACAATATCCGAAATCTCCACATCCCGGAAGTCTGCCTGAAATGGGAGTTAATGGATGAAGACTATCAGGGAAGGCTTTGTAATCCCCTGAACCCATTTGTCAGCCATAAGGAGATAGAGTCTGTGAACAATGCTGTGGTGATGCCAGCTCACGGACCAGCCAAGAGCATGGAATATGATGCTGTCGCTACTACGCACTCCTGGATCCCCAAGAGGAACCGCTCCATCCTCAACACGAGTCAAAGGGGAATCCTTGAAGATGAACAGATGTATCAAAAGTGCTGCAATCTATTCGAGAAGTTCTTCCCCAGCAGTTCGTACAGAAGACCGGTTGGAATTTCTAGCATGGTTGAGGCCATGGTTTCTAGGGCCCGAATTGATGCGCGAATTGACTTCGAATCTGGACGGATTAAGAAGGAGGAGTTTGCTGAGATCATGAAGATCTGTTCCACCATTGAAGAGCTCAGACGGCAGAAATAGTGAATTTAGCTTGTCCTTCATGAAAAAATGCCTTGTTTCTACT
>CY004391 A/ruddy turnstone/NJ/49/1985 1985/05/29 2 (PB1)
AGCGAAAGCAGGCAAACCATTTGAATGGATGTCAATCCGACTTTACTTTTCTTGAAAGTTCCAGCGCAAAATGCCATAAGCACCACATTCCCATATACTGGAGATCCTCCATACAGCCATGGAACGGGGACAGGATACACCATGGACACAGTCAACAGAACACATCAATATTCAGAAAAGGGAAAATGGACAACAAACACAGAAACTGGAGCACCCCAACTTAACCCAATTGATGGACCATTACCTGAGGATAATGAGCCAAGTGGATATGCACAAACAGACTGTGTCCTGGAAGCAATGGCTTTCCTTGAAGAGTCTCACCCAGGGATCTTTGAAAACTCGTGTCTTGAAACGATGGAAGTTGTTCAACAAACAAGGGTGGACAAGCTGACCCAAGGTCGCCAGACCTATGATTGGACATTAAACAGGAATCAGCCGGCTGCAACTGCATTAGCTAATACTATAGAGGTCTTCAGATCGAACGGTTTAACGGCTAATGAATCAGGAAGGCTAATAGATTTCCTCAAGGATGTGATGGAATCAATGGATAAAGAGGAAATGGAAATAACAACGCACTTCCAAAGAAAAAGAAGAGTAAGGGACAACATGACCAAGAAAATGGTCACACAAAGGACAATAGGAAAGAAGAAACAGAGACTAAATAAGAGAAGCTATCTAATAAGAGCATTGACACTGAACACAATGACAAAAGACGCTGAAAGAGGCAAATTAAAGAGAAGAGCAATTGCAACACCCGGGATGCAAATCAGAGGATTTGTGTATTTTGTTGAAACATTAGCGAGGAGCATTTGTGAGAAGCTTGAACAATCTGGACTTCCAGTTGGAGGCAATGAAAAGAAGGCTAAACTGGCAAATGTTGTGAGAAAAATGATGACTAATTCACAAGACACAGAGCTTTCTTTCACAATCACTGGAGACAACACCAAATGGAATGAAAATCAGAACCCTAGGATGTTCCTGGCGATGATAACATACATAACAAGAAATCAACCTGAATGGTTTAGGAATGTATTGAGCATTGCACCTATAATGTTTTCGAACAAAATGGCAAGGCTAGGAAAAGGATACATGTTCGAAAGTAAGAGCATGAAGCTTCGGACACAGATACCAGCAGAAATGCTAGCAAATATTGACCTGAAATATTTCAATGAGTCAACAAGAAAGAAAATAGAGAAAATAAGGCCTCTTCTAATAGATGGTACAGCCTCATTGAGTCCTGGAATGATGATGGGCATGTTCAACATGCTAAGTACAGTTTTAGGGGTCTCAATCCTAAATCTAGGACAAAAGAGATACACAAAAACAACATACTGGTGGGACGGACTCCAATCCTCTGATGACTTTGCTCTCATAGTGAATGCACCGAATCATGAGGGAATACAAGCAGGAGTAGATAGATTCTATAGGACCTGCAAGTTAGTCGGAATTAATATGAGCAAAAAGAAGTCCTACATAAACAGGACAGGAACATTTGAATTCACAAGCTTTTTTTATCGCTATGGATTTGTAGCCAATTTTAGCATGGAGCTGCCCAGCTTTGGAGTATCTGGAATCAATGAATCGGCTGACATGAGCATTGGAGTAACTGTGATAAAGAACAACATGATAAACAATGACCTTGGACCAGCAACGGCTCAGATGGCTCTTCAGCTGTTCATCAAGGACTACAGATACACGTATCGTTGTCACAGAGGGGACACACAAATTCAAACGAGGAGGTCATTCGAGCTGAAGAAGTTGTGGGAACAAACCCGCTCAAAGACAGGACTGCTGGTTTCAGATGGAGGGCCAAACTTATACAATATCCGGAATCTCCACATCCCGGAAGTCTGCCTGAAATGGGAGCTAATGGACGAAGACTATCAGGGAAGGCTTTGTAACCCCCTGAACCCATTTGTCAGCCATAAGGAGATAGAGTCTGTAAACAACGCTGTGGTGATGCCAGCTCATGGCCCAGCCAAGAGCATGGAATATGATGCTGTTGCTACTACACACTCCTGGATCCCTAAGAGGAACCGCTCCATCCTCAACACAAGCCAAAGGGGAATCCTTGAAGATGAACAGATGTATCAAAAGTGCTGCAATCTGTTCGAGAAATTCTTCCCCAGCAGTTCATACAGGAGACCTGTTGGAATTTCCAGCATGGTGGAGGCCATGGTGTCTAGGGCCCGAATTGATGCACGAATTGACTTCGAGTCTGGACGGATTAAGAAGGAAGAGTTTGCTGAGATCATGAAGATCTGTTCCACCATTGAAGAGCTCAGACGGCAGAAATAGTGAATTTAGCTTGTCCTTCATGAAAAAATGCCTTGTTTCTACT
>CY004411 A/ruddy turnstone/New Jersey/65/1985 1985/05/29 2 (PB1)
AGCGAAAGCAGGCAAACCATTTGAATGGATGTCAATCCGACTTTACTTTTCTTGAAAGTTCCAGCACAAAATGCCATAAGCACCACATTCCCATATACTGGAGATCCTCCATACAGCCATGGAACGGGAACAGGATACACCATGGACACAGTCAACAGAACACATCAATATTCAGAAAAGGGGAAATGGACAACAAACACAGAGACTGGAGCACCCCAACTTAACCCAATCGACGGACCACTGCCTGAGGACAATGAGCCAAGTGGATATGCACAAACAGACTGTGTCCTTGAAGCAATGGCTTTCCTTGAAGAGTCCCACCCAGGAATCTTTGAAAACTCGTGTCTTGAAACGATGGAAGTTGTTCAACAAACAAGAGTGGACAAGCTAACCCAAGGTCGTCAGACCTATGATTGGACATTAAACAGGAATCAGCCGGCTGCAACTGCATTAGCCAATACTATAGAGGTCTTCAGATCGAACGGTCTGACAGCTAATGAATCAGGAAGGCTAATAGATTTCCTCAAGGATGTGATGGGATCAATGGATAAAGAGGAAATGGAAATAACAACGCACTTCCAAAGAAAAAGAAGAGTGAGGGACAACATGACCAAGAAAATGGTCACACAAAGAACAATAGGAAAGAAGAAGCAGAGGCTAAACAAGAGAAGCTATCTAATAAGAGCACTGACCCTGAACACAATGACCAAAGACGCTGAAAGAGGCAAATTGAAGAGAAGAGCAATTGCAACACCCGGAATGCAAATCAGAGGGTTTGTATACTTTGTTGAAACATTAGCAAGGAGCATTTGTGAGAAGCTTGAACAATCTGGACTCCCGGTTGGAGGCAATGAAAAGAAGGCTAAACTGGCAAATGTTGTGAGAAAAATGATGACTAATTCACAAGACACAGAACTCTCTTTCACAATCACTGGAGACAACACCAAATGGAATGAAAATCAGAACCCTAGGATGTTTCTGGCAATGATAACATACATAACAAGAAACCAACCTGAATGGTTTAGGAATGTCTTGAGCATTGCACCTATAATGTTCTCGAATAAGATGGCAAGACTAGGGAAAGGATACATGTTCGAAAGTAAGAGCATGAAGCTTCGAACACAAATACCGGCAGAAATGCTAGCAAATATTGACCTGAAATATTTTAACGAGTCAACAAGGAAGAAAATAGAGAAAATAAGGCCTCTTCTGATAGATGGTACAGCCTCATTGAGCCCTGGAATGATGATGGGCATGTTCAACATGCTAAGTACAGTTTTGGGAGTCTCAATTCTAAATCTAGGGCAAAAGAGGTACACCAAAACAACATACTGGTGGGACGGACTCCAATCCTCCGATGACTTTGCTCTCATAGTGAATGCTCCGAATCATGAGGGAATACAAGCAGGAGTAGACAGATTCTATAGGACCTGCAAGCTGGTCGGAATCAACATGAGCAAAAAGAAGTCCTACATAAACAGGACAGGAACATTTGAATTCACAAGCTTTTTCTATCGCTATGGATTTGTAGCCAATTTTAGCATGGAGCTGCCCAGTTTTGGAGTATCTGGAATTAATGAATCCGCCGACATGAGCATTGGAGTAACAGTGATAAAAAACAACATGATAAACAATGACCTTGGGCCAGCAACAGCTCAAATGGCTCTTCAGCTGTTCATCAAGGATTACAGATACACGTACCGGTGCCACAGAGGGGACACACAAATTCAGACAAGGAGGTCATTCGAGCTGAAAAAGTTGTGGGAACAGACCCGCTCAAAGGCAGGACTGCTGGTTTCAGATGGAGGACCAAATTTATACAATATCCGGAATCTCCACATTCCGGAAGTCTGCCTGAAGTGGGAGCTAATGGACGAAGACTATCAGGGAAGGCTTTGTAACCCTCTGAATCCATTTGTCAGCCACAAAGAGATAGAGTCTGTAAACAATGCTGTGGTGATGCCAGCTCATGGCCCGGCCAAGAGCATGGAATATGATGCTGTTGCTACTACACACTCCTGGATCCCTAAGAGGAACCGCTCCATCCTCAACACAAGCCAAAGGGGAATCCTTGAAGATGAACAGATGTATCAAAAGTGCTGCAATCTATTCGAGAAATTCTTCCCTAGCAGTTCATACAGGAGACCGGTTGGAATTTCCAGCATGGTGGAGGCCATGGTTTCCAGGGCCCGAATTGATGCTCGAATTGACTTCGAATCTGGGCGGATTAAGAAGGAAGAGTTTGCTGAGATCATGAAGATCTGTTCCACCATTGAAGAGCTCAGACGGCAGAAATAGTGAATTTAGCTTGTCCTTCATGAAAAAATGCCTTGTTTCTACT
>CY004426 A/laughing gull/Delaware Bay/5/2003 2003/05/19 2 (PB1)
AGCGAAAGCAGGCAAACTATTTGAATGGATGTCAATCCGACTTTACTTTTCTTGAAAGTTCCAGCGCAAAATGCCATAAGCACCACATTCCCATATACTGGAGATCCTCCATACAGCCATGGGACAGGAACAGGATACACCATGGACACAGTTAACAGAACACATCAATATTCAGAAAAGGGAAAATGGACAACAAACTCAGAGACTGGAGCACCCCAACTTAACCCAATTGATGGACCACTGCCTGAGGACAATGAGCCAAGTGGATATGCACAAACGGACTGTGTCCTTGAAGCAATGGCTTTCCTTGAAGAGTCCCACCCAGGAATCTTTGAAAACTCGTGTCTTGAAACGATGGAAGTTGTCCAACAAACAAGAGTGGACAAATTGACCCAAGGCCGTCAGACCTATGATTGGACATTAAACAGGAATCAGCCGGCTGCAACTGCATTAGCTAATACTATAGAGGTCTTCAGATCGAACGGTCTGACAGCTAATGAATCAGGAAGGCTAATAGATTTTCTCAGGGATGTGATGGAATCAATGAATAAAGAGGAAATGGAAATAACAACACATTTCCAAAGGAAAAGAAGAGTGAGAGACAACATGACCAAGAAAATGGTTACACAAAGAACAATAGGAAAGAAGAAGCAGAGGCTAAACAAAAGGAGCTATCTAATAAGAGCATTGACACTGAACACAATGACAAAAGACGCCGAAAGGGGCAAATTAAAGAGAAGAGCAATTGCAACACCCGGAATGCAAATCAGAGGATTTGTATACTTTGTTGAAACATTAGCAAGGAGCATTTGTGAGAAGCTTGAACAATCTGGACTCCCAGTTGGAGGCAATGAAAAGAAGGCTAAACTGGCAAATGTTGTGAGAAAAATGATGACTAATTCACAAGACACAGAGCTCTCTTTCACAATCACTGGAGATAACACCAAATGGAATGAAAACCAGAACCCTAGGATGTTTCTGGCAATGATAACATATATAACAAGAAACCAACCTGAATGGTTTAGGAATGTCTTGAGCATTGCACCTATAATGTTCTCAAATAAAATGGCAAGACTAGGGAAAGGATACATGTTCGAGAGTAAGAGCATGAAGATTCGAACACAAATACCGGCAGAAACGCTAGCAAGTATTGATCTGAAATATTTCAATGAATCAACAAGAAAGAAAATAGAGAAGATAAGGCCTCTTCTGATAGATGGTACAGCCTCATTGAGTCCTGGAATGATGATGGGCATGTTCAACATGCTAAGTACGGTTTTGGGAGTTTCGATTCTAAATCTAGGGCAAAAGAGGTACACCAAAACAACATACTGGTGGGACGGACTCCAATCCTCTGATGACTTTGCTCTCATAGTGAATGCCCCGAATCATGAGGGAATACAAGCAGGAGTAGACAGATTCTATAGAACCTGCAAGCTGGTCGGAATCAACATGAGCAAGAAGAAGTCCTACATAAACAGGACAGGAACATTTGAATTCACAAGCTTTTTCTATCGCTATGGATTTGTAGCCAACTTTAGTATGGAGTTGCCCAGCTTTGGAGTGTCTGGGATTAATGAATCTGCAGACATGAGCATTGGAGTAACAGTGATAAAGAACAACATGATAAACAATGATCTTGGACCAGCAACAGCTCAAATGGCTCTTCAGTTGTTCATCAAGGATTACAGATACACATATCGGTGTCACAGAGGAGACACACAAATTCAGACAAGGAGATCATTCGAGCTGGAGAAGTTGTGGGAACAAACCCGCTCAAAAGCAGGACTGCTGGTCTCAGATGGAGGACCGAATCTATACAATATCCGGAATCTCCACATTCCGGAAGTCTGCTTGAAATGGGAGCTAATGGACGAAGACTATCAGGGAAGGCTTTGTAACCCCCTGAATCCGTTTGTCAGCCACAAAGAAATAGAGTCTGTAAACAATGCTGTGGTGATGCCAGCTCATGGCCCAGCCAAAAGCATGGAATATGATGCTGTTGCTACTACGCACTCCTGGATCCCTAAGAGGAACCGCTCCATCCTCAATACAAGCCAAAGGGGAATCCTTGAAGATGAACAGATGTACCAAAAGTGCTGCAATCTATTCGAGAAATTCTTCCCTAGCAGTTCATACAGGAGACCGGTTGGGATTTCCAGCATGGTGGAGGCCATGGTTTCTAGGGCCCGAATTGATGCGCGAATTGACTTCGAATCTGGACGGATTAAGAAGGAGGAATTTGCTGAGATCATGAAGATCTGTTCCACCATTGAAGAGCTCAGACGGCAAAAATAGTGAATTTGGCTTGTCCTTCATGAAAAAATGCCTTGTTTCTACT
>CY004449 A/shorebird/DE/68/2004 2004/05/17 2 (PB1)
AGCGAAAGCAGGCAAACCATTTGAATGGATGTCAATCCGACTTTACTTTTCTTAAAAGTTCCAGCGCAAAATGCCATAAGCACCACATTCCCATATACTGGAGACCCTCCATACAGCCATGGAACGGGAACAGGATACACCATGGACACAGTCAATAGAACACATCAATATTCAGAAAAAGGGAAATGGACAACAAACACAGAGACTGGAGCACCTCAACTCAACCCAATTGATGGACCACTGCCTGAAGACAATGAACCAAGTGGATATGCGCAAACAGACTGTGTCCTGGAAGCAATGGCTTTCCTTGAAGAGTCCCATCCAGGCATTTTTGAAAACTCGTGTATTGAAACGATGGAAGTTGTCCAACAAACAAGAGTGGACAAACTGACCCAAGGTCGTCAGACCTATGATTGGACATTAAACAGGAATCAGCCGGCTGCAACTGCGTTAGCTAACACTATAGAGGTTTTCAGATCAAACGGTCTGACAGCTAATGAATCAGGAAGGCTAATAGATTTCCTCAAAGATGTGATGGAATCAATGGATAAAGAGGAGATGGAAATAACAACACACTTCCAACGAAAAAGAAGAGTGAGGGACAACATGACAAAGAAAATGGTCACACAAAGAACAATAGGAAAGAAGAAGCAGAGGCTGAACAAGAAAAGCTATCTGATAAGAGCACTGACACTGAACACAATGACAAAAGACGCTGAAAGAGGCAAGTTGAAGAGAAGAGCAATTGCAACACCCGGAATGCAAATCAGAGGATTTGTATACTTTGTTGAAACATTAGCAAGGAGCATTTGTGAGAAGCTTGAGCAATCTGGACTCCCAGTTGGAGGCAATGAAAAGAAAGCCAAACTGGCAAATGTTGTGAGAAAAATGATGACTAATTCACAAGACACAGAACTCTCTTTCACAATCACTGGAGACAACACCAAATGGAATGAAAATCAGAACCCTAGAATGTTTCTGGCAATGATAACATACATAACAAGAAACCAACCTGAATGGTTTAGGAATGTCTTGAGCATTGCTCCTATAATGTTCTCAAATAAGATGGCAAGACTAGGGAAAGGATACATGTTCGAAAGTAAGAGCATGAAGCTTCGAACACAAGTACCGGCAGAAATGCTAGCAAATATTGATCTGAAATATTTCAACGAGTCAACAAGAAAGAAAATAGAGAAGATAAGGCCTCTTCTAATAGATGGTACAGCCTCATTAAGCCCTGGAATGATGATGGGCATGTTCAACATGCTAAGTACAGTTTTGGGAGTCTCGATTCTAAATCTAGGGCAAAAGAAATACACCAAAACAACATACTGGTGGGACGGACTCCAATCCTCTGATGATTTTGCTCTCATAGTGAATGCTCCGAATCATGAGGGAATACAAGCAGGAGTGGATAGATTCTATAGAACCTGCAAGCTGGTCGGAATCAACATGAGCAAAAAGAAGTCCTACATAAACAGGACAGGAACATTTGAATTCACAAGCTTCTTCTATCGCTATGGATTTGTAGCCAACTTTAGTATGGAGCTGCCCAGCTTTGGAGTATCTGGAATTAATGAATCTGCTGACATGAGCATCGGGGTGACAGTGATAAAGAACAACATGATAAACAATGACCTTGGACCCGCAACAGCTCAAATGGCTCTTCAGCTGTTCATCAAAGATTACAGATACACGTATCGATGCCACAGGGGAGACACACAAATTCAAACAAGGAGGTCATTCGAGCTGAAGAAATTGTGGGAACAAACTCGCTCAAAGACAGGATTACTTGTTTCAGATGGAGGCCCAAACTTATACAATATCCGAAATCTCCACATTCCGGAAGTCTGCTTGAAATGGGAGCTAATGGATGAAGACTATCAGGGAAGGCTTTGCAATCCCCTGAATCCATTTGTCAGCCACAAGGAAATAGAGTCTGTAAACAATGCTGTAGTAATGCCAGCTCATGGCCCAGCCAAAAGCATGGAATATGATGCTGTTGCTACTACGCATTCCTGGCTCCCTAAGAGGAACCGCTCCATTCTCAACACAAGCCAAAGGGGAATCCTTGAAGACGAACAGATGTATCAAAAGTGCTGCAATCTGTTCGAGAAATTCTTCCCTAGCAGTTCATACAGGAGACCGGTTGGAATTTCCAGTATGGTGGAGGCCATGGTTTCCAGGGCCCGAATTGATGCGCGAATTGACTTCGAATCTGGACGGATTAAGAAAGAAGAGTTTGCTGAGATCATGAAGATCTGTTCCACCATTGAAGAGCTCAGACGGCAGAAATAGTGAATTTAGCTTGTCCTTCATGAAAAAATGCCTTGTTTCTACT
>CY004464 A/mallard/Alberta/42/1977 1977/08/02 2 (PB1)
AGCGAAAGCAGGCAAACCATTTGAATGGATGTCAATCCGACTTTACTTTTCTTGAAAGTTCCAGCGCAAAATGCCATAAGCACCACATTCCCATACACTGGAGATCCTCCATACAGCCATGGAACGGGGACAGGATACACCATGGACACAGTCAACAGAACACATCAATATTCAGAAAAGGGGAAATGGACCACAAACACAGAAACTGGAGCGCCCCAACTCAACCCAATTGATGGACCATTACCTGAGGATAATGAGCCAAGTGGATATGCACAAACAGACTGTGTCCTGGAAGCAATGGCTTTCCTTGAAGAATCCCACCCAGGAATCTTTGAAAACTCGTGTCTTGAAACGATGGAAGTTGTTCAACAAACAAGAGTGGACAAGCTGACCCAAGGTCGCCAGACCTATGACTGGACATTAAACAGGAATCAGCCGGCTGCAACTGCATTAGCTAATACTATAGAGGTCTTCAGATCGAACGGTTTAACAGCTAATGAATCGGGAAGGCTAATAGATTTCCTCAAGGATGTGATGGAATCAATGGATAAAGAGGGAATGGAAATAACAACGCACTTCCAAAGAAAAAGAAGGGTGAGGGATAACATGACCAAGAAAATGGTCACACAAAGAACAATAGGGAAGAAGAAGCAGAGATTAAACAAGAGAAGCTATCTAATAAGAGCATTGACATTGAACACAATGACAAAAGATGCTGAAAGAGGCAAATTAAAGAGAAGAGCAATTGCAACACCCGGGATGCAAATCAGAGGATTTGTGTATTTTGTTGAAACACTAGCGAGGAGCATTTGTGAGAAGCTCGAGCAGTCTGGACTTCCAGTTGGAGGCAATGAAAAGAAGGCTAAACTGGCAAATGTTGTGAGAAAGATGATGACTAATTCACAAGACACGGAGCTCTCTTTCACAATCACTGGAGACAACACCAAATGGAATGAAAATCAAAACCCTCGGATGTTCCTGGCAATGATAACATACATAACAAGAAATCAACCTGAATGGTTTAGAAATGTCTTGAGCATTGCACCTATAATGTTCTCGAATAAAATGGCAAGGCTAGGAAAAGGATACATGTTCGAAAGCAAGAGTATGAAGCTTCGAACACAGATACCAGCAGAAATGCTAGCAAGTATTGACCTGAAATATTTCAATGAATCAACAAGAAAGAAGATCGAGAAGATAAGACCTCTTCTAATAGATGGTACAGCCTCATTGAGTCCTGGAATGATGATGGGCATGTTCAACATGCTAAGTACGGTTTTAGGAGTCTCAATCCTAAATCTAGGACAAAAGAGATACACCAAAACAACATACTGGTGGGACGGACTTCAATCCTCTGATGACTTTGCTCTCATAGTGAATGCACCGAATCATGAGGGAATACAAGCAGGGGTAGATAGATTCTATAGAACCTGCAAGCTAGTCGGAATCAATATGAGCAAAAAGAAGTCCTACATAAATAGGACAGGAACATTTGAATTCACAAGCTTTTTCTATCGCTATGGATTTGTAGCCAATTTTAGCATGGAGCTGCCCAGCTTTGGAGTGTCTGGGATTAATGAATCGGCTGACATGAGCATTGGAGTAACAGTGATAAAGAACAACATGATAAATAATGACCTTGGACCAGCAACGGCTCAAATGGCTCTTCAGCTATTCATCAAGGATTACAGATATACATATCGGTGCCACAGAGGGGACACACAAATTCAGACGAGAAGGTCATTCGAACTAAAGAAGTTGTGGGAACAAACTCGCTCAAAGGCAGGACTGCTGGTTTCAGATGGAGGACCAAATTTATACAATATCCGGAATCTCCACATCCCGGAAGTCTGCTTGAAATGGGAGCTAATGGACGAAGACTATCAGGGAAGGCTTTGTAATCCCCTGAACCCATTTGTCAGTCATAAGGAGATAGAGTCTGTAAACAATGCTGTGGTAATGCCAGCTCACGGCCCAGCCAAGAGCATGGAATATGATGCTGTTGCTACTACACACTCCTGGATCCCTAAGAGGAACCGCTCCATACTCAACACAAGCCAAAGGGGAATCCTTGAGGATGAACAGATGTATCAAAAGTGCTGCAATCTATTCGAGAAATTCTTCCCTAGCAGTTCATACAGGAGACCTGTTGGGATTTCCAGTATGGTGGAGGCCATGGTGTCTAGGGCCCGAATTGATGCGCGGATTGACTTCGAATCTGGACGGATTAAGAAAGAGGAGTTCGCTGAGATCATGAAGATCTGTTCCACCATTGAAGAGCTCAGACGGCAGAAATAGTGAATTTAGCTTGTCCTTCATGAAAAAATGCCTTGTTTCTACT
>CY004472 A/mallard/Alberta/46/1977 1977/08/08 2 (PB1)
AGCGAAAGCAGGCAAACCATTTGAATGGATGTCAATCCGACTTTACTTTTCTTGAAAGTTCCAGCGCAAAATGCCATAAGCACCACATTCCCATACACTGGAGATCCTCCATACAGCCATGGAACGGGGACAGGATACACCATGGACACAGTCAACAGAACACATCAATATTCAGAAAAGGGGAAATGGACCACAAACACAGAAACTGAAGCGCCCCAACTTAACCCAATTGATGGACCATTACCTGAGGATAATGAACCAAGTGGATATGCACAAACAGACTGCGTCCTGGAAGCAATGGCTTTCCTTGAAGAATCCCACCCAGGAATCTTTGAAAACTCGTGTCTTGAAACGATGGAAGTTGTTCAACAAACAAGAGTGGACAAGCTGACCCAAGGTCGCCAGACCTATGATTGGACATTAAACAGGAATCAACCGGCTGCAACTGCATTAGCTAATACTATAGAGGTCTTCAGATCGAATGGTTTAACAGCTAATGAATCGGGAAGGCTGATAGATTTCCTCAAGGATGTGATGGAATCAATGGATAAAGAGGAAATGGAAATAACAACGCACTTCCAAAGAAAAAGAAGGGTGAGGGACAACATGACCAAGAAAATGGTCACACAAAGAACAATAGGAAAGAAGAAGCAGAGATTAAACAAGAGAAGCTATCTAATAAGAGCATTGACATTGAACACAATGACAAAAGATGCTGAAAGAGGCAAATTAAAGAGAAGAGCAATTGCAACACCCGGGATGCAAATCAGAGGATTTGTGTATTTTGTTGAAACACTAGCGAGGAGCATTTGTGAGAAGCTCGAGCAATCTGGACTTCCAGTTGGAGGCAATGAAAAGAAGGCTAAACTGGCAAATGTTGTGAGAAAGATGATGACTAATTCACAAGACACAGAGCTCTCTTTCACAATCACTGGAGACAACACCAAATGGAATGAAAATCAAAACCCTCGGATGTTCCTGGCAATGATAACATACATAACAAGAAATCAACCTGAATGGTTTAGAAATGTCTTGAGCATTGCACCTATAATGTTCTCGAATAAAATGGCAAGACTAGGAAAAGGATACATGTTCGAAAGCAAGAGCATGAAGCTTCGAACACAGATACCAGCAGAAATGCTAGCAAATATTGACCTGAAATATTTCAATGAATCAACAAGAAAGAAGATCGAGAGAATAAGACCTCTTCTAATAGATGGTACAGCCTCATTGAGTCCTGGAATGATGATGGGCATGTTCAACATGCTAAGTACGGTTTTAGGAGTCTCAATCCTAAATCTAGGACAAAAGAGATACACCAAAACAACATACTGGTGGGACGGACTTCAATCCTCTGATGACTTTGCTCTCATAGTGAATGCACCGAATCATGAGGGAATACAAGCAGGGGTAGATAGATTCTATAGAACCTGCAAGCTAGTCGGAATCAATATGAGCAAAAAGAAGTCCTACATAAATAGGACAGGAACATTTGAATTCACGAGCTTTTTCTATCGCTATGGATTTGTAGCCAATTTTAGCATGGAGCTGCCCAGCTTTGGAGTGTCTGGGATTAATGAATCGGCTGACATGAGCATTGGAGTAACAGTGATAAAGAACAACATGATAAATAATGACCTTGGACCAGCAACGGCTCAAATGGCTCTTCAGCTATTCATCAAGGATTACAGATATACGTATCGGTGCCACAGAGGGGACACACAAATTCAGACGAGGAGGTCATTCGAGCTAAAGAAGTTGTGGGAACAAACCCGCTCAAAGGCAGGACTGCTGGTTTCAGATGGAGGACCAAATTTATACAATATCCGGAATCTCCACATCCCGGAAGTCTGCTTGAAATGGGAGCTAATGGACGAAGACTATCAGGGAAGGCTTTGTAATCCCCTGAACCCATTTGTCAGTCATAAGGAGATAGAGTCTGTAAACAATGCTGTGGTAATGCCAGCTCATGGCCCAGCCAAGAGCATGGAATATGATGCTGTTGCTACTACACACTCCTGGATCCCCAAGAGGAACCGATCCATTCTCAATACAAGCCAAAGAGGAATTCTTGAAGATGAACAGATGTATCAAAAGTGCTGCAACCTATTCGAGAAATTCTTCCCTAGCAGTTCATACAGGAGACCGGTTGGGATTTCCAGCATGGTGGAGGCCATGGTGTCTAGGGCCCGAATTGATGCGCGGATTGACTTCGAATCTGGACGGATTAAGAAAGAGGAGTTCGCTGAGATCATGAAGATCTGTTCCACCATTGAAGAGCTCAGACGGCAGAAATAGTGAATTTAGCTTGTCCTTCATGAAAAAATGCCTTGTTTCTACT
>CY004480 A/pintail duck/ALB/219/1977 1977/09/03 2 (PB1)
AGCGAAAGCAGGCAAACCATTTGAATGGATGTCAATCCGACTTTACTTTTCTTGAAAGTTCCAGCGCAAAATGCCATAAGCACCACATTCCCATATACTGGAGATCCTCCATACAGCCATGGAACGGGAACAGGATACACCATGGACACAGTCAACAGAACACATCAATATTCAGAAAAGGGAAAATGGACAACAAACACAGAAACTGGGGCGCCCCAACTTAATCCAATTGATGGACCATTACCTGAGGATAATGAACCAAGTGGATATGCACAAACAGACTGCGTCCTGGAAGCAATGGCTTTCCTTGAAGAATCCCACCCAGGAATCTTTGAAAACTCGTGTCTTGAAACGATGGAGGTTGTTCAACAGACAAGGGTGGACAAGCTGACCCAAGGTCGCCAGACCTATGATTGGACATTAAACAGGAATCAACCGGCTGCAACTGCATTGGCTAATACTATAGAGGTCTTCAGATCGAACGGTTTAACAGCTAATGAATCGGGAAGACTAATAGATTTCCTCAAGGATGTGATGGAATCAATGGATAAAGAGGAAATGGAAATAACAACGCACTTCCAAAGAAAAAGAAGGGTTAGGGACAATATGACCAAGAAAATGGTCACACAAAGAACAATAGGAAAGAAGAAGCAAAGATTAAACAAAAGAAGCTACCTAATAAGAGCATTGACATTGAACACAATGACCAAAGATGCTGAAAGAGGCAAACTAAAGAGAAGAGCAATTGCAACACCCGGGATGCAAATCAGAGGATTTGTGTATTTTGTTGAAACATTAGCGAGGAGCATTTGTGAGAAGCTCGAACAATCTGGACTTCCAGTTGGAGGCAATGAAAAGAAGGCTAAACTGGCAAATGTTGTGAGGAAAATGATGACTAATTCACAAGACACAGAACTCTCTTTCACAATAACTGGAGACAACACCAAATGGAATGAGAATCAAAACCCTCGGATGTTCCTAGCAATGATAACATACATAACAAGAAATCAACCTGAATGGTTTAGAAATGTTTTGAGCATTGCACCTATAATGTTCTCAAACAAAATGGCAAGGCTAGGAAAAGGGTACATGTTTGAAAGTAAGAGCATGAAGCTTCGAACACAGATACCAGCAGAAATGCTAGCAAATATTGACCTGAAATATTTCAATGAGTCTACAAGAAAGAAAATTGAGAAGATAAGGCCTCTTCTAATAGATGGTACAGCTTCATTGAGTCCCGGAATGATGATGGGCATGTTCAACATGCTAAGCACAGTTTTGGGAGTCTCAATCCTAAATCTAGGACAAAAGAGGTACACCAAAACAACATACTGGTGGGATGGACTCCAATCCTCTGATGACTTTGCCCTCATAGTGAATGCACCGAATCATGAGGGAATACAAGCAGGGGTAGATAGATTCTATAGAACCTGCAAGCTAGTCGGGATCAATATGAGCAAAAAGAAGTCCTACATAAACAGGACAGGAACATTTGAATTCACAAGCTTTTTCTATCGCTATGGGTTTGTAGCCAATTTTAGTATGGAGCTGCCCAGCTTTGGAGTGTCTGGAATTAATGAATCGGCTGACATGAGCATTGGAGTGACAGTGATAAAGAACAACATGATAAACAATGACCTTGGACCAGCAACGGCTCAAATGGCTCTTCAGCTATTCATCAAGGATTACAGATATACATATCGGTGCCACAGAGGGGACACGCAAATTCAGACGAGGAGATCATTCGAGCTGAAGAAATTGTGGGAACAAACCCGCTCAAAGGCAGGACTGCTGGTTTCAGATGGAGGACCAAACTTATACAATATCCGGAATCTCCACATCCCGGAAGTCTGCTTGAAATGGGAGCTAATGGACGAGGACTATCAGGGAAGGCTTTGTAATCCCCTGAACCCATTTGTCAGCCATAAGGAGATAGAGTCTGTAAACAATGCTGTGGTAATGCCAGCTCATGGCCCGGCCAAGAGCATGGAATATGATGCTGTTGCTACTACACACTCCTGGATCCCTAAGAGAAACCGCTCCATTCTCAACACAAGCCAAAGGGGAATCCTTGAAGATGAACAGATGTATCAAAAGTGCTGCAATCTATTTGAGAAATTCTTCCCTAGCAGTTCATACAGGAGACCGGTTGGGATTTCCAGCATGGTGGAGGCCATGGTGTCTAGGGCCAGAATTGATGCACGGATTGACTTCGAATCTGGACGGATTAAGAAAGAGGAGTTCGCTGAGATCATGAAGATCTGTTCCACCATTGAAGAGCTCAGACGGCAGAAATAGTGAATTTAGCTTGTCCTTCATGAAAAAATGCCTTGTTTCTACT
>CY004496 A/mallard/Alberta/965/1979 1979/08/16 2 (PB1)
AGCGAAAGCAGGCAAACCATTTGAATGGATGTCAATCCGACTTTACTTTTCTTGAAAGTTCCAGCGCAAAATGCCATAAGCACCACATTCCCATATACTGGAGATCCTCCATACAGCCATGGAACGGGAACAGGATACACAATGGACACAGTCAACAGGACACATCAATATTCAGAGAAGGGAAAATGGACAACAAACACAGAAACTGGAGCGCCCCAACTCAACCCAATTGATGGACCATTACCTGAGGATAATGAACCAAGTGGATATGCACAAACAGACTGCGTCCTGGAAGCAATGGCTTTCCTTGAAGAATCCCACCCAGGAATCTTTGAAAACTCGTGTCTTGAAACGATGGAAGTTGTTCAACAAACAAGGGTGGACAAGCTGACCCAAGGTCGCCAGACCTATGATTGGACATTAAACAGGAATCAGCCGGCTGCAACTGCATTAGCTAATACTATAGAAGTCTTCAGATCGAACGGTTTAACAGCTAATGAATCGGGAAGGCTAATAGATTTCCTCAAGGATGTAATGGAATCAATGGATAAGGAGGAAATGGAAATAACAACGCACTTCCAAAGAAAAAGAAGAGTGAGGGACAACATGACCAAGAAAATGGTCACACAAAGGACAATAGGAAAGAAGAAGCAGAGATTGAACAAGAGAAGCTATCTAATAAGAGCATTGACATTGAACACAATGACAAAAGATGCTGAAAGAGGTAAACTAAAGAGAAGAGCAATTGCAACACCCGGGATGCAAATCAGAGGATTTGTGTATTTTGTTGAAACATTAGCGAGGAGCATTTGCGAGAAGCTCGAACAATCTGGACTTCCAGTTGGAGGCAATGAAAAGAAGGCTAAACTGGCAAATGTTGTGAGAAAGATGATGACTAATTCACAAGACACAGAGCTCTCTTTCACAATCACTGGAGACAACACCAAATGGAATGAAAATCAAAACCCTCGGATGTTCCTGGCAATGATAACATACATCACAAGAAATCAACCTGAATGGTTTAGAAACGTCTTGAGCATTGCACCTATAATGTTCTCGAATAAAATGGCGAGGCTAGGGAAAGGATACATGTTCGAAAGTAAGAGCATGAAGCTTCGAGCGCAGATACCAGCAGAAATGCTAGCAAATATTGACCTGAAATACTTCAATGAGTCAACGAGAAAGAAAATTGAGAAGATAAGGCCTCTTCTAATAGATGGTACAGCTTCATTGAGTCCCGGAATGATGATGGGAATGTTCAACATGCTAAGTACAGTTTTGGGAGTCTCAATCCTAAATCTAGGGCAAAAGAGGTACACCAAAACAACATACTGGTGGGACGGACTACAATCCTCTGATGACTTTGCCCTAATAGTGAATGCACCGAATCATGAGGGGATACAAGCAGGGGTAGATAGATTCTATAGAACCTGCAAACTAGTCGGGATCAATATGAGCAAAAAGAAGTCTTACATAAATAGGACAGGAACCTTTGAATTCACAAGCTTTTTCTATCGCTATGGATTTGTGGCCAATTTTAGCATGGAGCTGCCCAGTTTTGGAGTGTCTGGGATTAATGAATCAGCTGACATGAGCATTGGAGTAACAGTGATAAAGAACAACATGATAAACAATGACCTTGGACCAGCAACGGCTCAAATGGCTCTTCAGCTATTCATCAAGGATTATAGATATACATATCGGTGCCACAGAGGGGACACGCAAATCCAGACGAGGAGGTCATTCGAGCTAAAGAAATTGTGGGAACAAACCCGCTCAAAGGCAGGACTGCTGGTTTCAGATGGAGGACCAAACTTATACAATATCCGGAACCTCCACATCCCAGAAGTCTGCTTGAAATGGGAGCTAATGGACGAAGACTATCAGGGAAGGCTTTGTAATCCCCTGAACCCATTTGTCAGTCACAAGGAGATAGAGTCTGTAAACAATGCTGTGGTAATGCCAGCTCATGGCCCAGCCAAGAGCATGGAATATGATGCTGTTGCTACTACACACTCCTGGATCCCTAAGAGAAACCGCTCCATTCTCAACACAAGCCAAAGGGGAATTCTTGAAGATGAACAGATGTATCAAAAGTGCTGCAATCTATTCGAGAAATTCTTCCCTAGCAGTTCATACAGGAGACCGGTTGGAATTTCCAGCATGGTGGAGGCCATGGTGTCTAGGGCCCGAATTGATGCGCGGATTGACTTCGAATCTGGACGGATTAAGAAAGAGGAGTTTGCTGAGATCATGAAGATCTGTTCCACCATTGAAGAGCTCAGACGGCAGAAATAGTGAATTTAGCTTGTCCTTCATGAAAAAATGCCTTGTTTCTACT
>CY004502 A/pintail duck/ALB/631/1981 1981/08/19 2 (PB1)
AGCGAAAGCAGGCAAACCATTTGAATGGATGTCAATCCGACTTTACTTTTCTTGAAAGTTCCAGCGCAAAATGCCATAAGCACCACATTCCCATATACTGGAGATCCTCCATACAGCCATGGAACGGGAACAGGATACACCATGGACACAGTCAACAGAACACATCAATATTCAGAGAAGGGGAAATGGACAACAAACACAGAAACTGGAGCACCCCAACTTAACCCAATTGATGGACCATTACCTGAGGATAATGAGCCAAGTGGATATGCACAAACAGACTGTGTCCTGGAAGCAATGGCGTTCCTTGAAGAGTCCCACCCAGGAATCTTTGAAAACTCGTGTCTTGAAACGATGGAAATTGTTCAACAAACAAGGGTGGACAAGCTGACCCAAGGTCGCCAGACCTATGATTGGACACTAAACAGGAATCAGCCGGCCGCAACTGCATTAGCTAATACTATAGAGGTCTTCAGATCGAACGGTTTAACAGCTAATGAATCAGGAAGGCTAATAGATTTCCTCAAGGATGTGATGGAATCAATGGACAAAGAAGAAATGGAAATAACAACGCACTTCCAAAGAAAAAGAAGGGTAAGGGACAACATGACCAAGAAAATGGTCACACAAAGAACAATAGGAAAGAAGAAACAGGGACTAAACAAGAGAAGCTATCTAATAAGAGCATTGACACTGAACACAATGACAAAAGACGCTGAGAGAGGCAAATTAAAGAGAAGAGCAATTGCAACACCCGGGATGCAAATCAGAGGGTTTGTGTATTTTGTTGAAACATTAGCGAGGAGCATTTGTGAGAAGCTTGAACAATCTGGACTTCCAGTTGGAGGCAATGAAAAGAAGGCTAAACTGGCAAATGTTGTGAGAAAAATGATGACCAATTCACAAGACACAGAGCTCTCTTTCACAATCACTGGAGACAACACCAAATGGAATGAAAATCAGAACCCTAGGATGTTCCTGGCAATGATAACATACATAACAAGAAATCAACCTGAATGGTTTAGGAATGTCTTGAGCATTGCACCTATAATGTTCTCGAATAAAATGGCAAGGCTAGGAAAAGGATACATGTTTGAAAGTAAGAGCATGAAGCTCCGAACACAAGTACCAGCAGAAATGCTAGCAAATATCGATCTGAAATATTTCAATGAGTCAACAAGAAAGAAAATAGAGAAGATAAGGCCTCTTCTAATAGATGGTACAGCCTCATTGAGTCCTGGAATGATGATGGGCATGTTTAACATGCTAAGCACAGTTTTAGGAGTCTCAATCCTAAACCTAGGACAAAAGAGGTACACCAAAACAACATACTGGTGGGACGGACTCCAATCCTCTGATGACTTTGCTCTCATAGTGAATGCACCGAATCATGAGGGAATACAAGCAGGAGTAGATAGATTCTATAGGACCTGCAAGCTAGTCGGAATCAATATGAGCAAAAAGAAGTCCTACATAAACAGAACAGGAACATTTGAATTCACAAGCTTTTTCTATCGCTATGGATTTGTAGCCAATTTTAGCATGGAGCTGCCCAGCTTTGGAGTGTCTGGGATTAATGAATCAGCTGACATGAGCATTGGAGTAACAGTGATAAAAAACAACATGATAAACAATGACCTTGGACCAGCAACGGCTCAAATGGCTCTTCAGCTGTTCATCAAGGATTACAGATACACGTATCGGTGCCACAGAGGGGACACACAAATTCAGACGAGGAGGTCATTCGAGCTGAAGAAGTTGTGGGAACAAACCCGCTCAAAGGCAGGACTGCTGGTTTCAGATGGAGGGCCAAACTTATACAATATCCGGAATCTCCACATCCCGGAAGTCTGCCTGAAATGGGAGTTAATGGACGAAGACTATCAGGGAAGACTTTGTAACCCCCTGAACCCATTTGTCAGCCATAAGGAGATAGAGTCTGTAAACAATGCTGTGGTAATGCCAGCTCATGGCCCAGCCAAGAGCATGGAATATGATGCTGTTGCTACTACACACTCCTGGATCCCTAAGAGGAACCGCTCCATCCTCAACACAAGCCAAAGGGGGATCCTTGAAGATGAACAGATGTATCAAAAGTGCTGCAATCTATTCGAGAAATTCTTCCCTAGCAGTTCATACAGGAGACCCGTTGGGATTTCCAGCATGGTGGAGGCCATGGTGTCTAGGGCCCGAATTGATGCACGAATTGACTTCGAGTCTGGACGGATTAAGAAGGAGGAGTTTGCTGAGATCATGAAGATCTGTTCCACCATTGAAGAGCTCAGACGGCAGAAATAGTGAATTTAGCTTGTCCTTCATGAAAAAATGCCTTGTTTCTACT
>CY004513 A/mallard/Alberta/201/1998 1998/08/11 2 (PB1)
AGCGAAAGCAGGCAAACCATTTGAATGGATGTCAATCCGACTTTACTTTTCTTGAAAGTTCCAGCGCAAAATGCCATAAGCACCACATTCCCATATACTGGAGATCCTCCATACAGCCATGGAACGGGAACAGGATACACCATGGACACAGTCAACAGAACACATCAATACTCAGAAAAGGGGAAATGGACAACAAACACAGAAACTGGAGCACCCCAACTTAACCCAATTGATGGACCACTGCCTGAGGATAATGAGCCAAGTGGATATGCACAGACAGACTGTGTCTTGGAAGCAATGGCTTTCCTTGAAGAGTCCCACCCAGGAATCTTTGAAAACTCATGTCTTGAAACGATGGAAGTTGTTCAACAAACAAGAGTGGACAAGCTGACCCAAGGTCGCCAGACCTATGATTGGACATTAAACAGGAATCAGCCGGCTGCAACTGCATTAGCTAATACTATCGAGGTCTTCAGATCGAACGGTCTGACAGCTAATGAATCAGGAAGGCTAATAGATTTCCTCAAGGATGTGATGGAATCAATGGATAAGGAGGAAATGGAAATAACAACGCACTTCCAAAGGAAAAGAAGAGTGAGGGACAACATGACCAAAAAAATGGTCACACAAAGGACAATAGGAAAGAAAAAGCAGAGACTAAACAAAAGAAGCTATCTAATAAGAGCATTGACATTGAACACAATGACAAAGGACGCTGAAAGAGGCAAATTAAAGAGAAGAGCAATTGCAACACCCGGGATGCAAATCAGAGGATTCGTATATTTTGTTGAAACATTAGCGAGGAGCATTTGTGAGAAACTCGAACAATCTGGACTCCCAGTTGGAGGCAATGAAAAGAAGGCTAAACTGGCAAATGTTGTGAGAAAAATGATGACCAATTCACAAGACACAGAACTCTCTTTCACAATCACTGGAGACAACACCAAATGGAATGAAAACCAAAACCCTAGAATGTTCCTGGCAATGATAACATACATAACAAGAAATCAACCTGAATGGTTTAGAAATGTCTTGAGTATTGCACCTATAATGTTCTCAAATAAAATGGCAAGACTAGGAAAAGGATACATGTTCGAAAGTAAGAGTATGAAGCTTCGAACACAGATACCAGCGGAAATGCTAGCAAATATCGACCTGAAATATTTCAATGAGTCAACAAGAAAGAAAATAGAGAAGATAAGGCCTCTTCTAATAGATGGTACGGCCTCATTGAGTCCTGGAATGATGATGGGCATGTTCAATATGCTAAGCACAGTTTTGGGAGTCTCAATCCTAAATCTAGGGCAGAAGAAGTACACCAAAACAACATACTGGTGGGACGGGCTTCAATCCTCTGATGACTTTGCTCTCATAGTGAATGCACCGAATCATGAGGGAATACAAGCAGGAGTAGATAGATTCTATAGGACCTGCAAGCTAGTCGGAATCAACATGAGCAAAAAGAAGTCCTACATAAACAGAACAGGAACATTTGAATTCACAAGCTTTTTCTATCGCTATGGGTTTGTAGCCAATTTTAGCATGGAGCTGCCCAGCTTTGGAGTGTCTGGGATTAATGAATCGGCTGACATGAGCATTGGAGTAACAGTGATAAAGAACAACATGATAAACAATGACCTTGGACCAGCAACAGCTCAAATGGCTCTTCAGCTGTTCATCAAGGATTACAGATACACGTATCGGTGCCACAGAGGGGACACACAAATTCAGACAAGGAGGTCATTCGAGCTGAAGAAGTTGTGGGAACAAACCCGCTCAAAGGCAGGACTGTTGGTTTCAGATGGAGGGCCAAACTTGTACAATATCCGAAATCTCCACATCCCGGAGGTCTGCCTGAAATGGGAGCTAATGGACGAAGACTACCAGGGAAGGCTTTGTAATCCCCTGAATCCATTTGTCAGTCATAAAGAGATAGAGTCTGTAAACAATGCTGTGGTGATGCCAGCTCATGGTCCAGCCAAGAGCATGGAATATGATGCTGTTGCTACGACGCACTCCTGGATCCCTAAGAGGAACCGCTCCATCCTCAATACAAGCCAAAGGGGAATCCTTGAAGATGAACAAATGTATCAAAAGTGCTGCAATTTATTTGAGAAATTCTTTCCTAGCAGTTCATACAGAAGACCGGTTGGAATTTCCAGCATGGTGGAGGCCATGGTGTCTAGGGCCCGAATTGATGCGCGAATTGACTTCGAGTCTGGACGGATTAAGAAGGAGGAGTTTGCTGAGATCATGAAGATCTGTTCCACCATTGAAGAGCTCAGACGGCAGAAATAGTGAATTTAGCTTGTCCTTCATGAAAAAATGCCTTGTTTCTACT
>CY004537 A/mallard/Alberta/322/1988 1988/09/03 2 (PB1)
AGCGAAAGCAGGCAAACCATTTGAATGGATGTCAATCCGACTTTACTTTTCTTGAAAGTTCCAGCGCAAAATGCCATAAGCACCACATTCCCATATACTGGAGATCCTCCATACAGCCATGGAACGGGAACAGGATACACCATGGACACAGTCAACAGAACACATCAATATTCAGAAAAAGGGAAATGGACGACAAACACAGAAACTGGGGCACCCCAACTTAACCCAATTGATGGACCATTACCTGAGGATAATGAGCCAAGTGGATATGCACAAACAGACTGTGTCCTGGAAGCAATGGCTTTCCTTGAAGAGTCCCACCCAGGAATCTTTGAAAACTCGTGTCTTGAAACGATGGAAGTTGTTCAACAAACAAGAGTGGACAAGCTGACCCAAGGTCGCCAGACCTATGATTGGACATTAAACAGGAATCAGCCGGCTGCGACTGCATTAGCTAATACTATAGAGGTCTTCAGATCGAACGGTTTAACGGCTAATGAATCAGGAAGGCTAATAGATTTCCTGAAGGATGTAATGGAATCAATGGACAAAGAGGGAATGGAAATAACAACGCACTTCCAAAGAAAAAGAAGGGTAAGGGACAACATGACCAAGAAAATGGTCACACAAAGAACAATAGGAAAGAAGAAACAGAGACTAAATAAGAGAAGCTATCTAATAAGAGCACTGACACTGAACACAATGACAAAAGATGCTGAAAGAGGCAAATTAAAAAGGAGAGCAATTGCAACACCCGGGATGCAAATCAGAGGATTTGTGTATTTTGTTGAAACATTAGCGAGGAGCATTTGTGAGAAGCTTGAACAATCTGGACTTCCAGTTGGAGGCAATGAAAAGAAGGCTAAACTAGCAAATGTTGTGAGAAAAATGATGACCAATTCACAAGACACAGAGCTCTCTTTCACAATTACTGGAGACAACACCAAGTGGAATGAAAATCAGAACCCTAGGATGTTCCTTGCAATGATAACATACATAACAAGAAATCAACCTGAATGGTTTAGGAATGTCTTGAGCATTGCACCTATAATGTTCTCAAATAAAATGGCAAGGCTAGGGAAAGGATACATGTTCGAAAGTAAGAGCATGAAGCTTCGAACACAGATACCAGCAGAAATGCTAGCAAATATTGACCTAAAATATTTCAATGAGTCAACAAGAAAGAAAATAGAGAAGATAAGGCCTCTTCTAATAGATGGTACAGCCTCTTTGAGTCCTGGAATGATGATGGGCATGTTCAACATGTTAAGTACAGTTTTAGGAGTCTCAATCCTAAATCTAGGACAAAAGAGATACACCAAAACAACATACTGGTGGGATGGACTCCAATCCTCTGATGACTTTGCTCTCATAGTGAATGCACCGAATCATGAGGGAATACAAGCAGGAGTAGATAGATTCTATAGAACCTGCAAGCTAGTTGGAATCAATATGAGCAAGAAGAAGTCCTACATAAACAGGACAGGAACATTTGAATTCACAAGCTTTTTCTATCGCTATGGATTTGTAGCAAATTTTAGTATGGAGCTGCCCAGCTTTGGAGTGTCTGGGATTAATGAGTCAGCTGACATGAGCATTGGAGTAACAGTGATAAAGAACAACATGATAAACAATGACCTTGGACCAGCAACGGCTCAAATGGCTCTTCAGCTGTTTATCAAGGATTACAGATACACGTATCGGTGTCACAGAGGAGACACACAAATCCAGACGAGGAGGTCATTTGAGCTGAAGAAATTATGGGAACAAACCCGCTCAAAGGCAGGACTGCTGGTTTCAGATGGAGGACCAAACTTGTATAATATCCGGAATCTCCACATCCCAGAAGTCTGTCTGAAATGGGAGCTAATGGATGAAGACTATCAGGGAAGGCTTTGCAATCCCCTGAACCCATTTGTCAGCCATAAGGAGATAGAGTCTGTAAACAATGCTGTGGTGATGCCAGCTCATGGCCCAGCCAAAAGCATGGAATATGATGCTGTTGCCACTACACACTCTTGGATCCCTAAGAGGAACCGCTCCATCCTCAACACAAGCCAGAGGGGAATTCTTGAAGACGAACAGATGTATCAAAAGTGCTGCAATCTATTCGAGAAATTCTTCCCTAGCAGTTCGTACAGGAGACCGGTTGGGATTTCCAGCATGGTGGAGGCCATGGTGTCTAGGGCCCGAATTGATGCGCGAATTGACTTCGAATCTGGACGGATTAAGAAGGAGGAGTTTGCTGAGATCATGAAGATCTGTTCCACCATTGAAGAGCTCAGACGGCAGAAATAGTGAATTTAGCTTGTCCTTCATGAAAAAATGCCTTGTTTCTACT
>CY004544 A/blue-winged teal/Alberta/141/1992 1992/12/01 2 (PB1)
AGCGAAAGCAGGCAAACCATTTGAATGGATGTCAATCCGACTTTACTTTTCTTGAAAGTTCCAGCGCAGAATGCCATAAGCACCACATTTCCATATACTGGAGATCCTCCATACAGCCATGGAACGGGAACAGGGTACACCATGGACACAGTCAACAGAACACATCAATATTCAGAAAAGGGGAAATGGACAACAAACACAGAAACTGGAGCACCCCAACTTAACCCAGTTGACGGACCCTTACCTGAGGACAATGAGCCAAGTGGATATGCACAAACAGACTGTGTTCTGGAGGCAATGGCTTTTCTTGAAGAGTCCCACCCAGGGATCTTTGAAAACTCGTGTCTTGAAACGATGGAAGTTGTTCAACAAACAAGAGTGGACAAGCTGACCCAAGGTCGCCAAACCTATGATTGGACATTAAACAGGAATCAGCCGGCTGCAACTGCATTAGCTAATACTATAGAGGTTTTCAGATCGAACGGTTTAACGGCTAATGAATCAGGAAGACTAATAGATTTCCTCAAGGATGTGATGGAATCAATGGATAAAGAGGAGATGGAAATAACAACGCACTTCCAAAGAAAGAGAAGAGTAAGGGACAACATGACCAAGAAAATGGTCACACAAAGGACAATAGGAAAGAAGAAACAGAGACTAAACAAGAGAAGCTATCTGATAAGAGCATTGACACTGAATACAATGACAAAAGACGCTGAAAGAGGCAAATTAAAGAGAAGAGCAATTGCAACGCCCGGGATGCAAATCAGAGGATTTGTGTATTTTGTTGAAACATTAGCGAGGAGCATTTGTGAGAAGCTTGAACAATCTGGACTTCCAGTTGGAGGCAATGAGAAGAAGGCTAAACTGGCAAATGTTGTGAGAAAAATGATGACTAACTCACAAGACACAGAGCTCTCTTTCACAATCACTGGAGACAACACCAAATGGAATGAAAATCAGAACCCTAGGATGTTCCTGGCAATGATAACATACATAACAAGAAATCAACCTGAATGGTTTAGGAATGTCTTGAGCATTGCGCCTATAATGTTCTCGAATAAAATGGCAAGGCTAGGGAAAGGATACATGTTCGAAAGTAAGAGCATGAAGCTTAGGACACAGATACCAGCAGAAATGCTAGCAAATATTGACCTGAAATATTTCAATGAGTCAACAAGAAAGAAAATAGAGAAGATAAGACCTCTTCTAATAGATGGTACAGCCTCATTGAGTCCCGGAATGATGATGGGCATGTTCAACATGCTAAGTACAGTTTTAGGAGTCTCAATCCTAAATCTAGGACAAAGGAGGTACACCAAAACGACATATTGGTGGGACGGACTCCAATCCTCTGATGATTTTGCTCTCATAGTGAATGCACCGAATCATGAGGGGATACAAGCAGGAGTAGATAGGTTCTATAGGACCTGCAAGCTGGTCGGGATCAACATGAGCAAAAAGAAGTCCTACATAAACAGGACAGGAACATTTGAATTCACAAGCTTTTTCTATCGTTATGGATTTGTAGCCAATTTTAGCATGGAACTGCCCAGCTTTGGGGTGTCTGGGATTAACGAATCGGCTGACATGAGCATTGGAGTAACAGTGATAAAGAACAACATGATAAACAATGACCTTGGACCAGCAACGGCCCAAATGGCTCTCCAGCTGTTCATCAAGGACTACAGATACACGTATAGGTGTCATAGAGGGGACACACAAATTCAAACGAGGAGGTCATTCGAGCTGAAAAAACTGTGGGAACAAACCCGCTCAAAAGCAGGACTGCTAGTTTCAGATGGAGGACCAAACTTGTACAATATCCGGAATCTCCACATCCCGGAAGTCTGCCTGAAATGGGAGTTAATGGACGAAGACTATCAGGGAAGGCTTTGTAACCCCTTGAACCCATTTGTCAGCCATAAGGAGATAGAGTCTGTAAACAATGCTGTAGTGATGCCAGCTCATGGCCCTGCCAAGAGCATGGAATATGATGCTGTTGCTACTACACACTCCTGGATCCCTAAAAGGAACCGCTCCATCCTCAACACAAGCCAAAGGGGAATCCTTGAAGATGAACAGATGTATCAAAAGTGCTGCAATCTATTCGAGAAATTCTTCCCTAGCAGTTCATACAGGAGACCGGTTGGAATTTCCAGCATGGTGGAGGCCATGGTGTCTAGGGCCCGAATTGATGCACGAATTGATTTCGAGTCTGGAAGGATTAAGAAGGAGGAGTTTGCTGAGATCATGAAGATCTGTTCCACCATTGAAGAGCTCAGACGGCAGAAATAGTGAATTTAGCTTGTCCTTCATGAAAAAATGCCTTGTTTCTACT
>CY004552 A/pintail/Alberta/210/2002 2002/08/16 2 (PB1)
AGCGAAAGCAGGCAAACCATTTGAATGGATGTCAATCCGACTTTACTTTTCTTGAAAGTTCCAGCGCAAAATGCCATAAGCACCACGTTCCCATATACTGGAGATCCTCCATACAGCCATGGAACGGGAACGGGATACACCATGGACACAGTCAACAGAACACATCAATATTCAGAAAAGGGGAAATGGACAACAAACACAGAAACTGGAGCACCCCAACTTAACCCAATTGATGGACCATTACCTGAGGATAATGAGCCAAGTGGATATGCACAGACAGACTGTGTCCTGGAAGCAATGGCTTTCCTTGAAGAGTCCCACCCAGGAATCTTTGAAAACTCGTGTCTTGAAACGATGGAAGTTGTTCAACAAACAAGAGTGGACAAGCTGACTCAAGGTCGCCAGACCTATGATTGGACATTAAACAGGAATCAGCCGGCTGCAACTGCATTAGCTAATACTATAGAGGTCTTCAGATCGAACGGTTTGACGGCTAATGAATCAGGAAGGCTAATAGATTTCCTCAAGGATGTGATGGAATCAATGGATAAAGAGGAAATGGAAATAACAACACACTTCCAAAGGAAAAGAAGAGTGAGGGACAACATGACCAAGAAAATGGTCACACAAAGAACAATAGGGAAGAAAAAACAGAGACTAAACAAAAGAAGCTACCTAATACGAGCATTGACATTGAACACAATGACAAAGGATGCTGAAAGAGGCAAATTAAAGAGAAGAGCAATTGCAACACCCGGGATGCAAATCAGAGGATTCGTATACTTTGTTGAAACATTAGCGAGGAGCATTTGTGAGAAGCTTGAACAATCTGGACTCCCAGTTGGAGGCAATGAAAAGAAGGCCAAATTGGCAAATGTTGTGAGAAAAATGATGACCAATTCACAAGACACAGAACTCTCTTTCACAATCACTGGAGACAACACCAAATGGAATGAAAACCAGAACCCTAGAATGTTCCTGGCAATGATAACATACATAACAAGAAATCAACCTGAATGGTTTAGAAATGTCTTGAGCATTGCACCTATAATGTTCTCGAATAAAATGGCAAGACTAGGAAAAGGATACATGTTCGAAAGTAAAAGTATGAAGCTTCGAACACAGATACCAGCAGAAATGCTAGCAAACATTGACCTGAAATATTTCAATGAATCAACAAGAAAGAAAATAGAGAAGATAAGGCCTCTTCTAATAGATGGTACAGCCTCCTTGAGTCCTGGAATGATGATGGGCATGTTCAATATGCTAAGTACGGTTTTGGGAGTCTCAATCCTAAATCTAGGACAGAAGAAGTACACCAAAACAACATACTGGTGGGACGGGCTTCAATCCTCTGATGACTTTGCTCTCATAGTGAATGCACCGAATCATGAGGGAATACAAGCAGGAGTAGATAGATTCTATAGGACCTGCAAGCTAGTCGGAATCAACATGAGCAAGAAGAAGTCCTATATAAACAGAACAGGAACATTTGAATTCACAAGCTTTTTCTATCGCTATGGGTTTGTAGCCAATTTTAGCATGGAGCTGCCCAGTTTTGGAGTGTCTGGGATTAATGAATCGGCTGACATGAGCATTGGAGTAACAGTAATAAAGAACAACATGATAAACAATGACCTTGGACCAGCAACAGCTCAGATGGCTCTTCAGCTGTTCATCAAGGATTACAGATACACGTATCGGTGTCACAGAGGGGACACACAAATTCAGACGAGGAGGTCATTCGAGCTGAAGAAGTTGTGGGACCAAACCCGCTCAAAGGCAGGACTGCTGGTCTCAGATGGAGGACCAAACTTGTACAATATCCGGAATCTCCATATCCCGGAAGTCTGCCTAAAATGGGAGCTAATGGACGAAGATTATCAGGGAAGGCTTTGTAACCCCCTGAATCCATTTGTCAGCCATAAAGAGATAGAGTCTGTAAACAATGCTGTGGTGATGCCAGCTCATGGTCCAGCCAAGAACATGGAATATGATGCTGTTGCAACGACGCACTCCTGGATCCCTAAGAGAAACCGCTCCATCCTCAATACAAGCCAAAGAGGAATCCTTGAAGATGAACAGATGTATCAAAAGTGTTGCAATCTATTCGAGAAATTCTTCCCCAGCAGTTCATATAGGAGACCGGTTGGAATTTCCAGCATGGTAGAGGCCATGGTGTCTAGGGCCCGAATTGATGCGCGAATTGACTTCGAATCTGGACGGATTAAGAAGGAGGAGTTTGCTGAGATCATGAAGATCTGTTCCACCATTGAAGAGCTCAGACGGCAGAAATAGTGAATTTAGCTTGTCCTTCATGAAAAAATGCCTTGTTTCTACT
>CY004560 A/herring gull/DE/692/1988 1988/05/16 2 (PB1)
AGCGAAAGCAGGCAAACCATTTGAATGGATGTCAATCCGACTTTACTTTTCTTGAAAGTTCCAGCGCAAAATGCCATAAGCACCACATTCCCATATACTGGAGATCCTCCATACAGCCATGGAACGGGAACAGGATACACCATGGACACGGTCAACAGGACACATCAATACTCAGAAAAGGGAAAATGGACAACAAACACAGAAACTGGGGCGCCCCAACTCAATCCAATTGATGGACCATTACCTGAGGATAATGAACCAAGTGGATATGCACAAACAGACTGCGTCCTGGAAGCAATGGCTTTCCTTGAAGAGTCCCACCCAGGAATCTTTGAAAACTCATGTCTTGAAACGATGGAGGTTGTTCAACAGACAAGGGTGGACAAGCTGACGCAAGGTCGCCAGACTTATGATTGGACATTAAACAGAAATCAACCGGCTGCAACTGCATTGGCTAATACTATAGAGGTCTTCAGATCGAACGGTTTAACAGCTAATGAATCGGGAAGGCTAATAGATTTCCTCAAGGATGTGATGGAATCAATGGATAAAGAGGAAATGGAAATAACAACGCACTTCCAAAGAAAAAGAAGGGTTAGGGACAATATGACCAAGAAAATGGTCACACAAAGGACAATAGGAAAAAAGAAACAGAGATTAAACAAAAGAAGCTACCTAATAAGAGCATTGACATTGAACACAATGACCAAAGATGCTGAAAGAGGCAAACTAAAGAGAAGAGCAATTGCAACACCCGGGATGCAGATCAGAGGATTTGTGTATTTTGTCGAAACACTAGCGAGGAGCATTTGTGAGAAGCTCGAACAATCTGGACTTCCAGTTGGAGGCAATGAAAAGAAGGCTAAATTGGCAAACGTTGTGAGGAAAATGATGACTAATTCACAAGACACGGAGCTTTCTTTCACAATAACTGGAGACAACACCAAATGGAATGAAAATCAAAACCCTCGGATGTTCCTAGCGATGATAACATACATAACAAGAAATCAACCTGAGTGGTTTAGAAATGTTTTGAGCATTGCACCAATAATGTTCTCAAACAAAATGGCAAGGCTAGGAAAAGGGTATATGTTCGAAAGTAAGAGCATGAAGCTTCGAACACAAATACCAGCAGAAATGCTAGCAAATATTGACCTGAAATATTTCAATGAGTCAACAAGAAAGAAAATTGAAAAGATAAGGCCTCTCCTAACAGATGGCACAGCCTCATTGAGTCCCGGAATGATGATGGGCATGTTCAACATGCTAAGTACAGTTTTGGGAGTCTCAATCCTAAATCTAGGACAAAAGAGGTATACCAAAACAACATACTGGTGGGATGGACTCCAGTCCTCTGATGACTTTGCCCTTATAGTGAATGCACCAAATCATGAGGGAATACAAGCAGGGGTAGATAGATTCTATAGAACCTGCAAGCTAGTCGGGATCAATATGAGTAAAAAGAAGTCATACATAAACAGGACAGGAACATTTGAATTCACAAGTTTTTTCTACCGCTATGGGTTTGTAGCCAATTTTAGTATGGAGTTGCCAAGCTTTGGAGTATCTGGAATCAACGAATCAGCTGACATGAGCATCGGAGTGACAGTGATAAAGAACAACATGATAAACAATGACCTTGGACCAGCAACGGCTCAAATGGCTCTTCAGCTATTCATCAAAGATTACAGATACACATATCGGTGCCACAGAGGGGACACACAAATTCAGACGAGGAGATCATTCGAACTGAAGAAATTGTGGGAACAAACCCGTTCAAAGGCAGGACTGCTGGTTTCAGATGGAGGACCAAACTTATACAACATCCGGAATCTCCACATCCCGGAAGTCTGCTTGAAGTGGGAGTTGATGGACGAGGACTATCAGGGAAGACTCTGTAATCCCCTGAACCCATTTGTCAGCCATAAGGAGATGGAATCTGTGAACAATGCTGTGGTAATGCCGGCTCACGGTCCGGCCAAGAGTATGGAATATGACGCTGTTGCTACCACACACTCCTGGATCCCTAAGAGAAACCGCTCCATTCTCAACACAAGCCAAAGGGGAATCCTTGAAGATGAACAGATGTATCAAAAGTGCTGCAATCTATTCGAGAAATTCTTCCCTAGCAGTTCATACAGGAGACCGGTTGGGATTTCTAGCATGGTGGAGGCCATGGTGTCTAGGGCCAGAATTGATGCACGGATTGATTTCGAATCTGGACGGATTAAGAAGGAGGAGTTCGCTGAGATCATGAAGATCTGTTCCACCATTGAAGAGCTCAGACGGCAGAAATAGTGAATTTAGCTTATCCTTCATGAAAAAATGCCTTGTTTCTACT
>CY004586 A/canvasback duck/ALB/102/1976 1976/08/13 2 (PB1)
AGCGAAAGCAGGCAAACCATTTGAATGGATGTCAACCCGACTTTACTTTTCTTGAAAGTTCCAGCGCAAAATGCCATAAGCACCACATTCCCATATACTGGAGATCCTCCATACAGCCATGGAACGGGAACAGGATACACCATGGACACAGTCAACAGGACACATCAGTATTCTGAAAAGGGGAACTGGACAACAAACACAGAGACTGGGGCACCCCAACTTAACCCAATTGATGGACCATTACCCGAGGATAATGAGCCAAGTGGGTATGCACAAACAGACTGCGTTCTGGAAGCAATGGCTTTTCTTGAAGAATCCCACCCAGGAATCTTTGAAAACTCGTGTCTTGAGACGATGGAAGTTGTTCAACAAACAAGGGTGGACAAACTGACTCAAGGTCGCCAGACCTATGATTGGACATTAAACAGGAATCAGCCGGCTGCAACTGCGTTAGCTAATACTATAGAGGTCTTCAGATCGAATGGTTTAACAGCTAACGAATCAGGACGGCTAATAGATTTCCTCAAGGACGTGATGGAATCAATGAATAAAGAGGAAATGGAAATAACAACACACTTCCAAAGAAAGAGGAGGGTGAGGGACAACATGACCAAGAAAATGGTCACACAAAGAACAATAGGAAAGAAGAAGCAGAGATTAAACAAGAGAAGCTATCTAACAAGAGCACTGACATTGAATACAATGACGAAAGATGCTGAAAGAGGCAAATTAAAGAGAAGAGCGATTGCAACACCCGGGATGCAAATCAGAGGATTTGTGTATTTTGTTGAAACACTAGCGAGGAGCATTTGTGAGAAGCTCGAACAATCTGGGCTTCCAGTTGGAGGCAATGAAAAGAAAGCCAAATTGGCAAATGTGGTGAGAAAGATGATGACTAATTCACAAGACACAGAGCTCTCTTTCACAATCACTGGGGACAACACCAAGTGGAATGAAAATCAGAACCCTCGGATGTTTCTGGCAATGATAACATACATAACAAGAAACCAGCCTGAATGGTTTAGGAATGTCTTGAGCATTGCACCTATAATGTTCTCGAATAAAATGGCAAGGCTAGGGAAAGGATACATGTTTGAAAGTAAGAGCATGAAGCTTCGAACGCAGATACCAGCAGAAATGCTAGCGAATATTGACTTGAAATATTTCAATGAGTCAACAAGGAAGAAAATCGAGAAAATAAGGCCTCTTCTAATAGATGGTACAGCCTCATTGAGCCCTGGAATGATGATGGGCATGTTCAACATGCTAAGTACAGTTTTAGGAGTCTCAATCCTGAATCTAGGGCAAAAGAGGTACACCAAAACAACATACTGGTGGGACGGGCTCCAATCCTCTGATGACTTTGCTCTCATAGTGAATGCACCGAATCATGAGGGGATACAAGCAGGGGTAGATAGATTCTACAGAACCTGCAAGCTAGTCGGAATCAATATGAGCAAAAAGAAGTCCTACATAAACAGGACAGGGACATTTGAGTTCACAAGTTTTTTCTATCGCTATGGATTTGTAGCCAATTTTAGCATGGAGCTGCCCAGCTTTGGAGTGTCTGGGATTAATGAATCAGCTGACATGAGCATTGGAGTAACAGTGATAAAGAACAACATGATAAACAATGACCTTGGACCAGCAACAGCCCAAATGGCTCTTCAGCTATTCATCAAGGATTACAGATATACTTATCGGTGTCACAGAGGGGACACACAAATCCAGACGAGGAGATCATTCGAATTAAAGAAGTTGTGGGAGCAAACCCGCTCCAAGGCAGGACTGTTGGTTTCAGATGGGGGACCAAACTTATACAATATCCGGAATCTCCACATCCCTGAAGTTTGCTTGAAATGGGAGCTAATGGACGAAGACTATCAGGGAAGGCTTTGTAATCCCCTAAACCCATTTGTCAGTCATAAGGAGATAGAGTCTGTAAACAATGCTGTGGTAATGCCAGCTCATGGCCCAGCCAAGAGCATGGAATATGATGCTGTTGCTACTACACACTCTTGGATACCTAAGAGGAACCGCTCTATCCTCAACACGAGCCAAAGGGGAATCCTTGAAGATGAACAGATGTACCAAAAGTGCTGCAATCTATTTGAGAAATTCTTCCCTAGTAGTTCATACAGGAGACCGGTTGGGATCTCTAGCATGGTGGAGGCCATGGTGTCTAGGGCCCGAATTGATGCTCGGATTGACTTCGAATCTGGACGGATTAAGAAAGAGGAGTTCGCTGAGATCATGAAGATCTGTTCCACCATTGAAGAGCTCAGACGGCAGAAATAGTGAATTTAGCTTGTCCTTCATGAAAAAATGCCTTGTTTCTACT
>CY004590 A/blue-winged teal/ALB/286/1977 1977/08/10 2 (PB1)
AGCGAAAGCAGGCAAACCATTTGAATGGATGTCAATCCGACTTTACTCTTCTTGAAAGTTCCAGCGCAAAATGCTATAAGCACAACATTCCCTTACACTGGAGATCCTCCTTACAGCCATGGGACAGGGACAGGATACACCATGGATACAGTCAACAGGACACATCAATATTCAGAAAAAGGGAAATGGACAACAAACACCGAAACTGGAGCACCACAACTCAATCCGATTGATGGACCACTGCCTGAAGACAATGAACCGAGCGGTTATGCTCAAACAGACTGTGTGTTGGAGGCAATGGCTTTCCTTGAGGAGTCCCACCCCGGTATCTTTGAAAACTCGTGTCTTGAGACGATGGAAGTCGTTCAGCAAACACGAGTGGACAAACTGACACAAGGCCGACAGACCTATGACTGGACTCTGAATAGGAACCAGCCCGCTGCAACAGCACTAGCCAACACAATAGAAGTGTTCAGATCAAATGGCCTCACGGCCAATGAGTCTGGAAGGCTGATAGACTTCCTCAAGGATGTCATGGAATCAATGGACAAGGAGGAAATGGAGATTACAACCCATTTCCAGAGAAAGAGAAGAGTGAGGGACAACATGACAAAGAAAATGGTGACGCAGAGAACAATAGGTAAGAAAAAACAGAGGTTGAACAAGAGGAGCTATCTAATAAGAGCATTGACTCTGAACACGATGACTAAGGATGCAGAAAGAGGGAAGCTGAAGCGGAGAGCAATTGCAACCCCTGGGATGCAAATACGAGGATTTGTGTATTTTGTTGAGACACTGGCGAGAAGTATATGTGAAAAACTTGAGCAATCAGGACTGCCAGTTGGGGGTAATGAAAAGAAAGCCAAATTGGCGAACGTTGTGAGAAAGATGATGACCAATTCTCAAGACACAGAGCTTTCTTTCACCATAACAGGGGATAACACCAAATGGAATGAAAATCAAAACCCTCGAATGTTTCTAGCCATGATCACATACATAACTAGAAATCAGCCTGAATGGTTCAGAAATGTTTTAAGCATTGCTCCAATAATGTTCTCAAACAAAATGGCGAGACTGGGGAAGGGATACATGTTTGAGAGCAAAAGTATGAAACTCAGAACTCAAATACCTGCAGAGATGCTAGCAAGCATTGATTTGAAATATTTCAATGATTCAACAAGAAAAAAGATTGAAAAGATTCGACCACTCTTAATAGATGGAACTGCATCATTGAGCCCTGGAATGATGATGGGCATGTTCAATATGCTGAGCACTGTCTTGGGTGTATCCATTTTGAATCTGGGACAAAAGAGATACACCAAGACCACTTATTGGTGGGATGGCCTTCAATCCTCAGATGATTTTGCTCTAATTGTGAATGCACCTAATCATGAGGGGATTCAAGCTGGAGTTGACAGATTTTATCGAACCTGCAAACTAGTCGGAATCAATATGAGCAAGAAGAAGTCCTATATAAACAGGACAGGCACATTTGAATTCACAAGTTTTTTCTATCGCTATGGGTTCGTTGCCAATTTCAGCATGGAGCTTCCCAGCTTTGGAGTGTCTGGAATTAACGAGTCCGCTGACATGAGTATTGGAGTCACCGTCATCAAGAACAACATGATAAATAATGACCTTGGTCCAGCAACAGCTCAAATGGCCCTTCAGTTGTTCATTAAAGATTACAGGTACACATACAGATGTCACAGGGGTGATACCCAAATACAAACCAGAAGGTCATTTGAACTAAAGAAACTGTGGGAACAAACCCATTCCAAGGCTGGATTGCTGGTTTCTGACGGAGGCCCCAACCTGTACAACATCAGAAACCTCCACATTCCTGAAGTCTGCCTGAAATGGGAATTAATGGACGAAGATTACCAGGGGCGATTGTGCAATCCACTAAACCCATTTGTCAGCCACAAAGAAATTGAATCAGTGAATAATGCAGTGGTGATGCCAGCACATGGTCCAGCCAAAAGCATGGAGTATGATGCTGTTGCAACAACACACTCTTGGATCCCCAAAAGAAACCGGTCCATCCTGAACACAAGTCAAAGAGGAATACTTGAAGATGAACAAATGTACCAAAAGTGTTGCAATTTGTTTGAAAAGTTCTTCCCCAGCAGTTCATACAGAAGGCCAGTTGGAATTTCCAGTATGGTGGAGGCCATGGTTTCTAGGGCCCGTATTGACGCACGGATTGATTTCGAATCTGGAAGGATAAAGAAAGAGGAGTTCGCTGAGATCATGAAGATCTGTTCCACCATTGAAGAGCTCAGACGGCAGAAATAGTGAATTTAGCTTGTCCTTCATGAAAAAATGCCTTGTTTCTACT
>CY004598 A/mallard/Alberta/127/1977 1977/08/22 2 (PB1)
AGCGAAAGCAGGCAAACCATTTGAATGGATGTCAATCCGACTTTACTTTTCTTGAAAGTTCCAGCGCAAAATGCCATAAGCACTACATTCCCATATACTGGAGATCCTCCATACAGCCATGGAACGGGAACAGGATACACCATGGACACAGTCAACAGAACACATCAATATTCAGAAAAGGGAAAATGGACAACAAACACAGAAACTGGAGCGCCCCAACTCAACCCAATTGATGGACCATTACCTGAGGATAATGAACCAAGTGGATATGCACAAACAGACTGCGTCCTGGAAGCAATGGCTTTCCTTGAAGAATCCCACCCAGGAATCTTTGAAAACTCGTGTCTTGAAACGATGGAAGTTGTTCAACAAACGAGGATGGACAAGCTGACCCAAGGTCGCCAGACCTATGATTGGACATTAAACAGGAATCAGCCGGCTGCAACTGCATTAGCTAATACTATAGAAGTCTTCAGATCGAACGGTTTAACAGCTAATGAATCGGGAAGGCTAATAGATTTCCTCAAGGATGTGATGGAATCAATGGATAAAGAGGAAATGGAAATAACAACGCACTTCCAAAGAAAAAGAAGGGTGAGGGACAACATGACCAAGAAAATGGTCACACAAAGAACAATAGGAAAGAAGAAGCAGAGATTAAACAAGAGAAGCTATCTAATAAGAGCATTGACATTGAATACAATGACAAAAGATGCTGAAAGAGGTAAACTAAAGAGAAGAGCGATTGCAACACCCGGGATGCAAATCAGAGGATTTGTGTATTTTGTTGAAACATTAGCAAGGAGCATTTGTGAGAAGCTCGAACAATCTGGACTTCCAGTTGGAGGCAATGAAAAGAAGGCTAAACTGGCAAATGTTGTGAGAAAGATGATGACTAATTCACAGGACACAGAGCTCTCTTTCACAATCACTGGAGACAACACCAAATGGAATGAAAATCAAAACCCTCGGATGTTCCTGGCAATGATAACATACATCACAAGAAATCAACCTGAATGGTTTAGAAACATCTTGAGCATTGCACCTATAATGTTCTCGAATAAAATGACAAGGTTAGGAAAAGGATACATGTTCGAAAGTAAGAGCATGAAGCTTCGAACACAGATACCAGCAGAAATGCTAGCAAATATTGACCTGAAATACTTCAATGAGTCAACAAGAAAGAAAATTGAGAAGATAAGGCCTCTTCTAATAGATGGTACAGCTTCATTGAGTCCCGGAATGATGATGGGAATGTTCAACATGCTAAGTACAGTTTTGGGAGTCTCAATCCTAAATCTAGGGCAAAAGAGGTACACCAAAACAACATACTGGTGGGACGGACTACAATCCTCTGATGACTTTGCCCTCATAGTGAATGCACCGAATCATGAGGGGATACAAGCAGGAGTGGATAGATTCTATAGAACCTGCAAACTAGTCGGGATCAATATGAGCAAAAAGAAGTCCTACATAAATAGGACAGGAACATTTGAATTCACAAGCTTTTTCTATCGCTATGGATTTGTGGCCAATTTTAGTATGGAGCTGCCCAGTTTTGGAGTGTCTGGAATTAATGAATCAGCTGACATGAGCATTGGAGTAACAGTAATAAAGAACAACATGATAAACAATGACCTTGGACCAGCAACAGCCCAAATGGCTCTTCAGCTATTCATCAAGGATTACAGATACACGTATCGGTGCCACAGAGGAGACACGCAAATCCAGACGAGGAGGTCATTCGAGCTAAAGAAATTGTGGGAACAAACCCGCTCAAAGGCAGGGTTGCTGGTTTCAGATGGAGGACCAAACTTATACAATATCCGGAACCTCCACATCCCTGAAGTCTGCTTGAAATGGGAGCTAATGGACGAAGACTACCAGGGAAGGCTTTGTAATCCCCTTAACCCATTTGTCAGTCATAAGGAGATAGAGTCTGTAAACAATGCTGTGGTAATGCCAGCTCATGGCCCAGCCAAGAGCATGGAATATGATGCTGTTGCTACTACACACTCCTGGATCCCTAAGAGAAACCGCTCCATTCTCAACACAAGCCAAAGGGGAATCCTTGAAGATGAACAGATGTATCAAAAGTGCTGCAATCTATTCGAGAAATTCTTCCCTAGTAGTTCATACAGGAGACCGGTTGGGATTTCCAGCATGGTGGAGGCCATGGTGTCTAGGGCCCGAATTGATGCGCGGATTGACTTCGAATCTGGACGGATTAAGAAAGAAGAGTTCGCTGAGATCATGAAGATCTGTTGCACCATTGAAGAGCTCAGACGGCAGAAATAGTGAATTTAGCTTGTCCTTCATGAAAAAATGCCTTGTTTCTACT
>CY004605 A/mallard duck/ALB/712/1978 1978/08/15 2 (PB1)
AGCGAAAGCAGGCAAACCATTTGAATGGATGTCAATCCGACCTTACTTTTCTTGAAAGTTCCAGCGCAAAATGCCATAAGCACCACATTCCCATATACTGGAGATCCTCCATACAGCCATGGAACGGGAACAGGATACACCATGGACACGGTCAACAGAACACATCAATATTCAGAGAAGGGAAAATGGACAACAAACACAGAAACTGGGGCGCCCCAACTTAATCCAATTGATGGACCATTACCTGAGGATAATGAACCAAGTGGATATGCACAAACAGACTGCGTCCTGGAAGCAATGGCTTTCCTTGAAGAATCCCACCCAGGAATCTTTGAAGACTCGTGTCTTGAAACGATGGAGGTTGTTCAACAGACAAGGGTGGACAAGCTGACCCAAGGTCGCCAGACCTATGATTGGACATTAAACAGGAATCAACCGGCTGCAACTGCACTGGCTAATACTATAGAGGTCTTCAGATCGAACGGTTTAACAGCTAATGAATCGGGAAGACTAATAGATTTCCTCAAGGATGTGATGGAATCAATGGACAAAGAGGAAATGGAAATAACAACGCACTTTCAAAGAAAAAGAAGGGTTAGGGACAACATGACCAAGAAAATGGTCACACAAAGAACAATAGGAAAGAAGAAGCAGAGATTAAACAAAAGAAGCTACCTAATAAGAGCATTGACATTGAACACAATGACCAAAGATGCTGAAAGAGGCAAACTAAAGAGAAGAGCAATTGCAACACCCGGGATGCAAATCAGAGGATTTGTGTATTTTGTTGAAACATTAGCGAGGAGCATTTGTGAGAAGCTCGAACAATCTGGACTTCCAGTTGGAGGCAATGAAAAGAAGGCTAAACTGGCAAACGTTGTGAGGAAAATGATGACTAATTCACAAGACACAGAACTCTCTTTCACAATAACTGGAGACAACACCAAATGGAATGAAAATCAAAACCCTCGGATGTTCCTAGCAATGATAACATACATAACAAGAAATCAACCTGAGTGGTTTAGAAATGTTTTGAGCATTGCACCCATAATGTTCTCAAACAAAATGGCAAGACTAGGAAAAGGGTACATGTTCGAAAGTAAGAGCATGAAGCTTCGAACACAGATACCAGCAGAAATGCTAGCAAACATTGACCTGAAATATTTCAATGAGTCAACAAGAAAGAAAATTGAGAAGATAAGGCCTCTTCTAATAGATGGTACAGCTTCATTGAGTCCCGGAATGATGATGGGCATGTTCAACATGCTAAGTACAGTTTTGGGAGTCTCAATCCTAAATCTAGGACAAAAGAGGTACACCAAAACAACATACTGGTGGGATGGGCTCCAATCCTCTGATGACTTTGCCCTCATAGTGAATGCACCGAATCATGAGGGAATACAAGCAGGGGTAGATAGATTCTATAGAACCTGCAAGCTAGTCGGGATCAATATGAGCAAAAAGAAGTCCTACATAAACAGAACAGGAACATTTGAATTCACAAGCTTTTTCTACCGCTATGGGTTTGTAGCCAATTTTAGTATGGAGCTGCCCAGCTTTGGAGTGTCTGGAATCAATGAATCGGCTGACATGAGCATTGGAGTGACAGTGATAAAGAACAACATGATAAACAATGACCTTGGACCAGCAACGGCTCAAATGGCTCTTCAGCTATTCATCAAGGATTACAGATATACGTATCGGTGCCACAGGGGGGACACGCAAATTCAGACGAGGAGGTCATTCGAGCTGAAGAAATTGTGGGAACAAACCCGCTCAAAGGCAGGACTGCTAGTTTCAGATGGAGGACCAAACTTATACAATATCCGGAATCTCCACATCCCGGAAGTCTGCTTGAAATGGGAGCTAATGGACGAAGACTATCAGGGAAGGCTTTGTAATCCCCTGAACCCATTTGTCAGCCATAAGGAAATAGAATCTGTAAACAATGCTGTGGTAATGCCAGCTCATGGCCCGGCCAAGAGCATGGAATATGATGCTGTTGCTACTACACACTCCTGGGTCCCTAAGAGAAACCGCTCCATTCTCAACACAAGCCAAAGGGGAATCCTTGAAGATGAACAGATGTATCAAAAGTGCTGCAATCTATTCGAGAAATTCTTCCCTAGCAGTTCATACAGGAGACCGGTTGGGATTTCTAGCATGGTTGAGGCCATGGTGTCTAGGGCTAGAATTGATGCACGGATTGACTTCGAATCTGGACGGATTAAGAAAGAGGAGTTCGCTGAGATCATGAAGATCTGTTCCACCATTGAAGGGCTCAGACGGCAGAAATAGTGAATTTAGCTTGTCCTTCATGAAAAAATGCCTTGTTTCTACT
>CY004619 A/pintail duck/ALB/462/1979 1979/08/10 2 (PB1)
AGCGAAAGCAGGCAAACCATTTGAATGGATGTCAATCCGACTTTACTTTTCTTGAAAGTTCCAGCACAAAATGCCATAAGCACCACATTCCCATACACTGGAGATCCTCCATACAGCCATGGAACGGGAACAGGATACACCATGGACACGGTCAACAGAACACACCAATATTCAGAAAAGGGAAAATGGACAACCAACACAGAAACTGGGGCGCCCCAACTTAATCCAATTGATGGACCATTACCTGAGGATAATGAACCAAGTGGATATGCACAAACAGACTGCGTCCTGGAAGCAATGGCTTTCCTTGAAGAATCCCACCCAGGAATCTTTGAAAACTCGTGTCTTGAAACGATGGAGGTTGTTCAACAGACAAGGGTGGACAAGCTGACTCAAGGTCGCCAGACCTATGATTGGACATTAAACAGGAATCAACCGGCTGCAACTGCATTGGCTAATACTATAGAGGTCTTCAGATCGAACGGTTTAACAGCTAATGAATCGGGAAGACTAATAGATTTCCTCAAGGATGTGGTGGAATCAATGGATAAAGAGGGAATGGAGATAACAACGCATTTCCAAAGAAAAAGAAGGGTTAGGGACAATATGACCAAGAAAATGGTCACACAGAGAACAATAGGAAAGAAGAAGCAGAGATTAAACAAAAGAAGCTACCTAATAAGAGCATTGACATTGAACACAATGACCAAAGATGCTGAGAGAGGCAAGCTAAAGAGAAGAGCAATTGCAACACCCGGGATGCAAATCAGAGGATTTGTGTACTTTGTTGAAACATTAGCGAGGAGCATTTGTGAGAAGCTCGAACAATCTGGACTTCCAGTTGGAGGCAATGAAAAGAAGGCCAAACTGGCAAACGTTGTGAGGAAAATGATGACTAATTCACAAGACACAGAACTCTCTTTCACAATAACTGGAGACAACACCAAATGGAATGAAAATCAAAACCCTCGGATGTTCCTAGCAATGATAACATACATAACAAGAAATCAACCTGAGTGGTTTAGAAATGTTTTGAGCATTGCACCTATAATGTTCTCAAACAAAATGGCAAGGCTAGGAAAAGGGTACATGTTCGAAAGTAAGAGCATGAAGCTTCGAACACAGATACCAGCAGAAATGCTAGCAAATATTGACCTGAAATATTTCAATGAGTCAACAAGAAAGAAAATTGAGAAGATAAGGCCTCTTCTAATAGATGGTACAGCTTCATTGAGTCCTGGAATGATGATGGGCATGTTCAACATGCTAAGTACAGTTTTAGGAGTCTCGATCCTAAATCTAGGACAAAAGAGGTACACCAAAACAACATACTGGTGGGATGGACTCCAATCCTCTGATGACTTTGCCCTCATAGTGAATGCACCGAATCATGAGGGAATACAAGCAGGGGTAGATAGATTCTATAGAACCTGCAAGCTAGTCGGGATCAATATGAGCAAAAAGAAGTCCTACATAAACAGGACAGGAACATTTGAATTCACAAGCTTTTTCTACCGCTATGGATTTGTAGCCAATTTTAGTATGGAGCTGCCCAGCTTTGGAGTGTCTGGAATCAATGAATCGGCTGACATGAGCATTGGAGTGACAGTAATAAAGAACAACATGATAAACAATGACCTTGGACCAGCAACGGCTCAAATGGCTCTTCAGCTATTCATCAAGGATTACAGATATACATATCGGTGCCACAGAGGGGACACGCAAATTCAGACGAGGAGGTCATTCGAGCTGAAGAAATTGTGGGAACAAACCCGTTCAAAGGCAGGACTGCTGGTTTCAGATGGAGGACCAAACTTATACAACATCCGGAATCTCCATATCCCGGAAGTCTGCTTGAAATGGGAGCTAATGGACGAGGACTATCAGGGAAGACTTTGTAATCCCCTGAACCCATTTGTCAGCCACAAGGAGATAGAATCTGTAAACAATGCTGTGGTAATGCCAGCTCACGGCCCGGCAAAGAGCATGGAATATGATGCTGTTGCTACTACACACTCCTGGATCCCTAAGAGAAACCGCTCCATTCTCAACACAAGCCAAAGGGGAATCCTTGAAGATGAACAGATGTATCAAAAGTGCTGCAATCTATTCGAGAAATTCTTCCCTAGCAGTTCATACAGGAGACCGGTTGGGATTTCTAGCATGGTGGAGGCCATGGTGTCTAGGGCCAGAATTGATGCACGGATTGACTTCGAATCTGGACGGATTAAGAAAGAGGAGTTCGCTGAGATCATGAAGATCTGTTCCACCATTGAAGAGCTCAGACGGCAGAAATAGTGAATTTAGCTTGTCCTTCATGAAAAAATGCCTTGTTTCTACT
>CY004624 A/pintail duck/ALB/627/1979 1979/08/13 2 (PB1)
AGCGAAAGCAGGCAAACCATTTGAATGGATGTCAATCCGACTTTACTTTTCTTGAAAGTTCCAGCGCAAAATGCCATAAGCACCACATTCCCATATACTGGAGATCCTCCATACAGCCATGGAACGGGAACAGGATACACCATGGACACAGTCAACAGAACACATCAATATTCAGAAAAGGGGAAATGGACAACAAACACAGAGACTGGAGCACCCCAACTTAACCCAATTGATGGACCATTACCTGAGGATAATGAGCCAAGTGGATATGCACAAACAGACTGTGTCCTGGAAGCAATGGCTTTCCTTGAAGAGTCCCACCCAGGAATCTTTGAAAACTCGTGTCTTGAAACGATGGAAGTTGTTCAACAAACAAGAGTGGACAAGCTGACCCAAGGTCGCCAGACCTATGATTGGACATTAAACAGGAATCAGCCGGCTGCAACTGCATTAGCTAATACTATAGAGGTCTTCAGATCGAACGGTTTGACGGCTAATGAATCAGGAAGGCTAATAGATTTCCTCAAGGATGTGATGGAATCAATGGATAAAGAGGAGATGGAAATAACAACGCACTTCCAAAGAAAAAGAAGAGTAAGGGACAACATGACCAAGAAAATGGTCACACAAAGAACAATAGGAAAGAAGAAGCAGAGACTAAACAAGAGAAGCTATCTAATAAGAGCATTGACACTGAACACAATGACAAAAGACGCTGAAAGAGGCAAATTAAAGAGAAGAGCAATTGCAACACCCGGGATGCAAATCAGAGGATTTGTGTATTTTGTTGAAACATTAGCGAGGAGCATTTGTGAGAAGCTTGAACAATCTGGACTCCCAGTTGGAGGCAATGAAAAGAAGGCTAAACTGGCAAATGTTGTGAGAAAAATGATGACTAATTCACAAGACACAGAGCTCTCTTTCACAATCACTGGAGACAACACCAAATGGAATGAAAATCAGAACCCTAGGATGTTCCTGGCAATGATAACATACATAACAAGAAATCAACCTGAATGGTTTAGGAATGTCTTGAGCATTGCACCTATAATGTTCTCGAATAAAATGGCAAGGCTAGGGAAAGGATACATGTTCGAAAGCAAGAGCATGAAGCTTCGAACACAGATACCAGCAGAAATGCTAGCAAATATTGACCTGAAATATTTCAATGAGTCAACAAGAAAGAAAATAGAGAAGATAAGGCCTCTTCTAATAGATGGTACAGCCTCATTGAGTCCTGGAATGATGATGGGCATGTTCAACATGCTAAGTACAGTTTTAGGAGTCTCAATCCTAAATCTAGGACAAAAGAGGTACACCAAAACAACATATTGGTGGGACGGACTCCAATCCTCTGATGACTTTGCTCTCATAGTGAATGCACCGAATCATGAGGGAATACAAGCAGGAGTAGATAGATTCTATAGGACCTGCAAGCTAGTCGGAATCAATATGAGCAAAAAGAAGTCCTACATAAACAGGACAGGAACATTTGAATTCACAAGCTTTTTCTATCGCTATGGATTTGTAGCCAATTTTAGCATGGAACTGCCCAGCTTTGGAGTGTCTGGGATTAATGAATCGGCTGACATGAGCATTGGAGTAACAGTGATAAAGAACAACATGATAAACAATGACCTTGGACCAGCAACGGCCCAAATGGCTCTTCAGCTGTTCATCAAGGATTACAGATACACGTATCGGTGTCACAGAGGAGACACACAAATTCAGACGAGGAGGTCATTCGAGCTGAAGAAGTTGTGGGAACAAACCCGCTCAAAGGCAGGACTGCTGGTTTCAGATGGAGGACCAAACTTGTACAATATCCGGAATCTCCACATCCCGGAAGTCTGCCTGAAATGGGAGTTAATGGACGAAGACTATCAGGGAAGGCTTTGTAACCCCCTGAACCCATTTGTCAGCCATAAGGAGATAGAGTCTGTAAACAATGCTGTGGTGATGCCAGCTCATGGCCCAGCCAAGAGCATGGAATATGATGCTGTTGCTACTACGCACTCCTGGATCCCTAAGAGGAACCGCTCCATCCTCAACACAAGCCAAAGGGGAATCCTTGAAGATGAACAGATGTATCAAAAGTGCTGCAATCTATTCGAGAAATTCTTCCCTAGCAGTTCATACAGGAGACCGGTTGGAATTTCCAGCATGGTGGAGGCCATGGTGTCTAGGGCCCGAATTGATGCGCGAATTGACTTCGAATCTGGACGGATTAAGAAAGAGGAGTTTGCTGAGATCATGAAGATCTGTTCCACCATTGAAGAGCTCAGACGGCAGAAATAGTGAATTTAGCTTGTCCTTCATGAAAAAATGCCTTGTTTCTACT
>CY004640 A/blue-winged teal/ALB/452/1983 1983/08/12 2 (PB1)
AGCGAAAGCAGGCAAACCATTTGAATGGATGTCAATCCGACTTTACTTTTCTTGAAAGTTCCAGCGCAGAATGCCATAAGCACCACATTCCCATATACTGGAGATCCTCCATACAGCCATGGAACGGGAACAGGATACACCATGGACACAGTCAACAGAACACATCAATATTCAGAAAAGGGGAAATGGACAACAAACACAGAAACTGGAGCACCCCAACTTAACCCAATTGATGGACCATTACCTGAGGATAATGAGCCAAGTGGATATGCACAAACAGACTGTGTCCTGGAAGCAATGGCTTTCCTTGAAGAGTCCCACCCAGGAATCTTTGAAAACTCGTGTCTTGAAACGATGGAAGTTGTTCAACAAACAAGAGTGGACAAGCTGACCCAAGGTCGCCAGACCTATGATTGGACATTAAACAGGAATCAGCCGGCTGCAACTGCATTAGCTAATACTATAGAGGTTTTCAGATCGAACGGTTTAACGGCTAATGAATCAGGAAGACTAATAGATTTCCTCAAGGATGTGATGGAATCAATGGATAAAGAGGAGATGGAAATAACAACGCACTTCCAAAGAAAGAGAAGGGTAAGGGACAACATGACCAAGAAAATGGTCACACAAAGAACAATAGGAAAGAAGAAACAGAGACTAAACAAGAGAAGCTACCTGATAAGAGCATTGACACTGAACACAATGACAAAAGACGCTGAAAGAGGCAAATTAAAGAGAAGAGCAATTGCAACACCCGGGATGCAAATCAGAGGATTTGTGTATTTTGTTGAAACATTAGCGAGGAGCATTTGTGAGAAGCTTGAACAATCTGGACTTCCAGTTGGAGGCAATGAAAAGAAGGCTAAACTGGCAAATGTTGTGAGAAAAATGATGACTAATTCACAAGACACAGAGCTCTCTTTCACAATCACTGGAGACAACACCAAATGGAATGAAAATCAGAACCCTAGGATGTTCCTGGCAATGATAACATACATAACAAGAAATCAACCTGAATGGTTTAGGAATGTCTTGAGCATTGCACCTATAATGTTCTCGAATAAAATGGCAAGGCTAGGAAAAGGATACATGTTCGAAAGTAAGAGCATGAAGCTTAGAACACAGATACCAGCAGAAATGCTAGCAAATATTGACCTGAAGTATTTCAATGAGTCAACAAGAAAGAAAATAGAGAAGATAAGGCCTCTTCTAATAGATGGTACAGCCTCATTGAGTCCTGGAATGATGATGGGCATGTTCAACATGCTAAGTACAGTTTTAGGAGTCTCAATCCTAAATCTAGGACAAAAGAGGTACACCAAAACAACATATTGGTGGGACGGACTCCAATCCTCTGATGACTTTGCTCTCATAGTGAATGCACCGAATCATGAGGGAATACAAGCAGGAGTAGATAGATTCTATAGGACCTGCAAGCTGGTCGGAATCAATATGAGCAAAAAGAAGTCCTACATAAACAGGACAGGAACATTTGAATTCACAAGCTTTTTCTATCGTTATGGATTTGTAGCCAATTTTAGCATGGAGCTGCCCAGCTTTGGAGTGTCTGGGATTAACGAATCGGCTGACATGAGCATTGGAGTAACAGTGATAAAGAACAACATGATAAACAATGACCTTGGACCAGCAACGGCCCAAATGGCTCTTCAGCTGTTCATCAAGGATTACAGATACACGTATCGGTGTCACAGAGGGGACACACAAATTCAAACGAGGAGGTCATTCGAGCTGAAAAAATTGTGGGAACAAACCCGCTCAAAGGCAGGACTGCTGGTTTCAGATGGAGGACCAAACTTGTACAATATCCGGAATCTCCACATCCCGGAAGTCTGCCTGAAATGGGAGTTAATGGACGAAGACTATCAGGGAAGGCTTTGTAACCCCCTGAACCCATTTGTCAGCCATAAGGAGATAGAGTCTGTAAACAATGCTGTGGTGATGCCAGCTCATGGCCCAGCCAAGAGCATGGAATATGATGCTGTTGCTACTACACATTCCTGGATCCCTAAAAGAAACCGCTCCATCCTCAACACAAGCCAAAGGGGAATCCTTGAAGATGAACAGATGTATCAAAAGTGCTGCAATCTATTCGAGAAATTCTTCCCTAGCAGTTCATACAGGAGACCGGTTGGGATTTCCAGCATGGTGGAGGCCATGGTGTCTAGGGCCCGAATTGATGCACGAATTGACTTCGAGTCTGGACGGATTAAGAAGGAGGAGTTTGCTGAGATCATGAAGATCTGTTCCACCATTGAAGAGCTCAGACGGCAGAAATAGTGAATTTAGCTTGTCCTTCATGAAAAAATGCCTTGTTTCTACT
>CY004648 A/mallard duck/ALB/506/1983 1983/08/12 2 (PB1)
AGCGAAAGCAGGCAAACCATTTGAATGGATGTCAATCCGACTTTGCTTTTCTTGAAAGTTCCAGCGCAAAATGCCATAAGCACCACATTCCCTTATACTGGAGACCCTCCATACAGCCATGGAACGGGAACAGGATACACCATGGACACAGTCAACAGAACACATCAATATTCAGAAAGGGGAAAATGGACAACAAACACAGAAACTGGAGCACCCCAACTCAACCCAATTGATGGACCATTACCTGAGGATAATGAGCCAAGTGGATATGCACAAACAGACTGTGTCCTGGAAGCAATGGCTTTCCTTGAAGAGTCCCACCCAGGGATCTTTGAAAACTCATGTCTTGAAACGATGGAAGTTGTTCAACAGACAAGAGTGGACAAGCTGACTCAAGGTCGCCAGACCTATGATTGGACATTAAACAGAAATCAGCCGGCTGCAACTGCATTAGCCAATACTATAGAGGTCTTCAGATCGAACGGTTTAACGGCTAATGAATCAGGAAGGCTAATAGATTTCCTCAAGGATGTGATGGAATCAATGGATAAAGAGGAAATGGAAATAACAACGCACTTCCAAAGAAAAAGAAGGGTAAGGGACAACATGACCAAGAAAATGGTCACACAAAGAACAATAGGAAAAAAGAAACAAAGACTAAACAAGAGGAGCTATCTGATAAGGGCATTGACACTGAACACAATGACAAAAGACGCTGAAAGAGGCAAATTAAAGAGAAGAGCAATTGCAACACCCGGGATGCAAATCAGAGGATTTGTGTATTTTGTTGAAACATTAGCGAGGAGCATTTGTGAGAAACTTGAACAATCTGGACTCCCAGTTGGAGGCAATGAAAAGAAGGCGAAACTAGCAAATGTTGTGAGAAAAATGATGACTAATTCACAAGACACAGAGCTCTCTTTCACAATCACTGGAGACAACACCAAATGGAATGAAAATCAGAACCCTAGGATGTTCCTAGCAATGATAACATACATAACAAGAAATCAACCTGAATGGTTCAGGAATGTTTTGAGCATTGCACCTATAATGTTCTCGAATAAAATGGCAAGGCTAGGGAAAGGATACATGTTCGAAAGTAAGAGCATGAAGCTTCGAACACAGATACCAGCAGAAATGCTAGCAAACATTGACCTGAAATATTTCAATGAGGCAACAAGAAAGAAAATAGAGAAAATAAGGCCTCTTCTAATAGATGGTACAGCCTCATTGAGCCCTGGAATGATGATGGGCATGTTCAACATGTTAAGTACAGTCTTAGGAGTCTCAATCCTAAACCTAGGACAAAAGAAGTATACCAAAACAACATACTGGTGGGACGGACTCCAGTCCTCTGATGACTTTGCTCTCATAGTGAATGCACCGAATCATGAGGGAATACAAGCAGGAGTAGATAGATTCTATAGGACCTGCAAGCTAGTCGGAATCAATATGAGTAAAAAGAAGTCCTACATAAACAGGACAGGAACATTTGAATTCACAAGCTTTTTCTACCGCTATGGATTTGTAGCCAATTTTAGCATGGAGCTGCCCAGCTTTGGAGTATCTGGTATCAATGAATCGGCTGACATGAGCATTGGAGTAACAGTGATAAAAAACAACATGATAAACAATGACCTTGGACCAGCAACGGCTCAGATGGCTCTTCAGCTGTTCATCAAGGATTACAGATACACGTATCGGTGTCACAGAGGGGACACACAAATTCAGACGAGGAGGTCATTCGAGCTGAAGAAGTTGTGGGAACAAACCCGCTCAAAGGCAGGACTGCTGGTTTCAGATGGAGGACCAAACTTATACAATATTCGGAATCTCCACATCCCGGAAGTCTGTCTGAAATGGGAGCTAATGGACGAAGACTATCAGGGGAGGCTTTGTAACCCCCTGAACCCATTTGTCAGCCATAAGGAGATAGAGTCTGTGAACAATGCTGTGGTGATGCCAGCTCATGGCCCAGCCAAGAGCATGGAATATGATGCTGTTGCTACCACACACTCCTGGATCCCTAAGAGGAACCGCTCCATCCTCAACACAAGCCAAAGGGGAATCCTTGAAGATGAACAGATGTATCAAAAGTGCTGCAATCTATTCGAGAAATTCTTCCCTAGCAGTTCATACAGGAGACCGGTTGGGATTTCCAGCATGGTGGAGGCCATGGTGTCTAGGGCCCGAATTGATGCACGAATTGACTTCGAGTCTGGACGGATTAAGAAAGAGGAGTTTGCTGAGATCATAAAGATCTGTTCCACCATTGAAGAGCTCAGACGGCAGAAATAGTGAATTTAGCTTGTCCTTCATGAAAAAATGCCTTGTTTCTACT
>CY004660 A/mallard duck/Alberta/438/1985 1985/08/20 2 (PB1)
AGCGAAAGCAGGCAAACCATTTGAATGGATGTCAATCCGACTTTACTTTTCTTGAAGGTTCCAGCGCAAAATGCCATAAGCACCACATTCCCATATACTGGAGATCCTCCATACAGCCATGGAACGGGAACAGGATACACCATGGACACGGTCAACAGAACACATCAATACTCAGAAAAGGGAAAATGGACAACAAACACAGAAACTGGGGCACCACAGCTTAATCCAATTGATGGACCATTACCTGAGGATAATGAACCAAGTGGATATGCACAAACAGACTGCGTCTTGGAAGCAATGGCTTTCCTTGAAGAATCCCACCCAGGAATCTTTGAAAACTCGTGTCTTGAAACGATGGAGGTTGTTCAACAGACAAGGGTGGACAAGCTGACCCAAGGTCGCCAGACTTATGATTGGACATTAAACAGGAATCAACCGGCTGCAACTGCATTGGCTAATACTATAGAGGTCTTCAGATCGAACGGTTTAACAGCTAATGAATCGGGAAGACTCATAGATTTCCTCAAGGATGTGATGGAATCAATGGATAAAGAGGAAATGGAAATAACAACGCACTTCCAAAGAAAAAGAAGGGTTAGGGACAATATGACCAAGAAAATGGTCACACAAAGAACAATAGGAAAAAAGAAGCAGAGACTAAACAAAAGAAGCTACCTAATAAGAGCATTGACATTGAACACAATGACCAAAGATGCTGAAAGAGGCAAACTAAAGAGAAGAGCAATTGCAACACCCGGGATGCAAATCAGAGGATTTGTGTATTTTGTTGAAACACTAGCGAGGAGCATTTGTGAGAAGCTCGAACAATCTGGACTTCCAGTTGGAGGCAATGAAAAGAAGGCTAAATTGGCAAACGTTGTGAGGAAAATGATGACTAATTCACAAGACACAGAACTCTCCTTCACAATAACTGGAGACAACACCAAATGGAATGAAAACCAAAACCCTCGGATGTTCCTAGCAATGATAACATACATAACAAGAAATCAACCTGAGTGGTTTAGAAACGTTTTGAGCATCGCACCTATAATGTTCTCAAACAAAATGGCAAGGCTAGGAAAAGGGTACATGTTCGAAAGTAAGAGCATGAAGCTTCGAACACAGATACCAGCAGAAATGCTAGCAAATATTGACCTGAAATATTTCAATGAGTCAACAAGAAAGAAAATTGAGAAGATAAGGCCTCTCCTAATAGATGGCACAGCCTCATTGAGTCCCGGAATGATGATGGGCATGTTCAACATGCTAAGTACAGTTTTGGGAGTCTCAATCCTAAATCTAGGACAAAAGAGGTATACCAAAACAACATACTGGTGGGATGGACTCCAATCTTCTGATGACTTTGCCCTCATAGTGAATGCACCAAATCATGAGGGAATACAGGCAGGGGTAGATAGATTCTATAGGACCTGCAAGCTAGTCGGGATCAATATGAGCAAAAAGAAATCCTACATAAACAGGACAGGAACATTTGAATTCACAAGCTTTTTCTACCGCTATGGGTTTGTAGCCAATTTTAGTATGGAGCTGCCCAGCTTTGGAGTGTCTGGAATCAATGAATCAGCTGACATGAGCATTGGAGTGACAGTGATAAAGAACAACATGATAAACAATGACCTTGGACCAGCAACGGCTCAAATGGCTCTTCAGCTATTCATCAAGGATTACAGATATACATATCGGTGCCACAGAGGGGACACACAAATTCAGACGAGGAGATCATTCGAACTGAAGAAATTGTGGGAACAAACCCGTTCAAAGGCAGGACTGCTGGTTTCAGATGGAGGACCAAACTTATACAACATCCGGAATCTCCACATCCCGGAAGTCTGCTTGAAGTGGGAGCTGATGGACGAGGACTATCAGGGAAGGCTTTGCAATCCCCTGAACCCATTTGTCAGCCACAAGGAGATAGAATCTGTGAACAATGCTGTGGTAATGCCGGCTCACGGCCCGGCCAAGAGCATGGAATATGACGCTGTTGCCACCACACATTCCTGGATCCCTAAGAGAAACCGCTCCATTCTCAACACAAGCCAAAGGGGAATCCTTGAAGATGAACAGATGTATCAAAAGTGCTGCAATCTATTCGAGAAATTCTTCCCTAGCAGTTCATACAGGAGACCGGTTGGGATTTCTAGCATGGTGGAGGCCATGGTGTCTAGGGCCAGAATTGATGCACGGATTGATTTCGAATCTGGACGGATTAAGAAGGAGGAGTTCGCTGAGATCATGAAGATCTGTTCCACCATTGAAGAGCTCAGACGGCAGAAATAGTGAATTTAGCTTGTCCTTCATGAAAAAATGCCTTGTTTCTACT
>CY004668 A/mallard duck/ALB/525/1985 1985/08/22 2 (PB1)
AGCGAAAGCAGGCAAACCATTTGAATGGATGTCAATCCGACTTTACTTTTCTTAAAAGTTCCAGCGCAAAATGCCATAAGCACCACATTCCCATATACTGGAGATCCTCCATACAGCCATGGGACGGGGACAGGATACACCATGGATACAGTCAACAGAACACATCAATATTCAGAAAAGGGGAAATGGACAACAAACACAGAAACTGGAGCACCCCAACTTAACCCAATTGATGGACCATTACCCGAGGATAATGAGCCAAGTGGATATGCACAAACAGACTGTGTCCTGGAAGCAATGGCTTTCCTTGAAGAGTCCCACCCAGGAATCTTTGAAAACTCGTGTCTTGAAACGATGGAGGTTGTTCAACAAACAAGAGTGGACAAGCTGACCCAAGGTCGCCAGACATATGATTGGACATTAAACAGGAATCAACCGGCTGCAACTGCATTAGCTAATACTATAGAGGTCTTCAGATCGAATGGTTTAACGGCTAATGAATCAGGAAGGCTAATAGATTTCCTCAAGGATGTGATGGAATCAATGGATAAAGAGGAAATAGAAATAACAACGCACTTCCAAAGAAAAAGGAGGGTAAGGGACAACATGACCAAGAAAATGGTCACGCAAAGAACAATAGGAAAGAAGAAACAGAGACTAAACAAGGGAAGCTATCTAATAAGAGCATTGACACTGAACACAATGACAAAAGATGCTGAAAGAGGCAAATTAAAGAGGAGAGCAATTGCAACACCCGGGATGCAAATCAGAGGATTTGTGTATTTTGTTGAAACATTAGCAAGGAGCATTTGTGAGAAGCTTGAACAATCTGGACTTCCAGTTGGAGGCAATGAAAAGAAGGCTAAACTGGCAAATGTTGTGAGAAAAATGATGACTAATTCACAAGACACAGAGCTCTCTTTCACAATCACTGGAGACAACACCAAATGGAATGAAAATCAGAACCCTAGGATGTTCCTGGCAATGATAACATACATAACAAGAAACCAACCTGAATGGTTTAGGAACGTCTTGAGCATTGCACCTATAATGTTCTCGAATAAAATGGCAAGGCTAGGAAAAGGATACATGTTCGAAAGTAAGAGCATGAAGCTTCGAACACAGATACCAGCAGAAATGCTAGCAAACATTGACCTGAAATATTTCAATGAGTCAACAAGAAAGAAAATAGAGAAGATAAGGCCTCTTCTAATAGATGGTACAGCCTCATTGAGTCCTGGAATGATGATGGGCATGTTCAACATGCTAAGTACAGTTTTAGGAGTCTCAATCTTAAATCTAGGACAAAAGAGGTACACCAAAACAACATACTGGTGGGACGGACTCCAGTCCTCTGATGACTTTGCTCTCATAGTGAATGCACCAAATCATGAGGGAATACAAGCAGGAGTAGATAGATTCTATAGGACCTGCAAGCTAGTCGGAATCAATATGAGCAAAAAGAAATCCTACATAAACAGGACAGGAACATTTGAGTTCACAAGCTTTTTCTATCGCTATGGATTTGTAGCCAATTTTAGCATGGAGCTGCCCAGCTTTGGAGTGTCTGGAATTAATGAATCTGCTGACATGAGCATTGGGGTAACAGTGATAAAGAACAACATGATAAACAATGACCTTGGACCAGCAACGGCTCAAATGGCTCTTCAGCTGTTCATCAAGGATTACAGATACACATATCGGTGTCACAGAGGGGACACACAGATTCAGACGAGGAGGTCATTCGAGCTGAAGAAATTGTGGGAACAAACCCGCTCAAAGGCAGGACTGCTGGTCTCAGATGGAGGACCAAACTTATACAATATCCGAAATCTCCACATCCCGGAAGTCTGCCTAAAATGGGAGCTAATGGATGAGGACTATCAGGGAAGGCTTTGTAATCCCCTGAATCCATTTGTCAGCCATAAGGAGATAGAGTCTGTGAACAATGCTGTGGTGATGCCAGCTCATGGCCCAGCTAAGAGCATGGAATATGATGCCATTGCTACTACACACTCCTGGATCCCTAAGAGGAACCGCTCCATCCTCAACACAAGCCAAAGGGGAATTCTTGAGGATGAGCAGATGTATCAAAAGTGCTGCAATCTATTCGAGAAATTCTTCCCCAGCAGTTCATACAGGAGACCGGTTGGGATATCAAGCATGGTGGAGGCCATGGTGTCTAGGGCCCGAATCGATGCGCGAATTGACTTCGAGTCTGGACGGATTAAGAAAGAGGAGTTTGCTGAGATCATGAAGATCTGTTCCACCATTGAAGAGCTCAGACGGCAGAAATAGTGAATTTAGCTTGTCCTTCATGAAAAAATGCCTTGTTTCTACT
>CY004686 A/mallard/ALB/394/1988 1988/09/04 2 (PB1)
AGCGAAAGCAGGCAAACCATTTGAATGGATGTCAACCCGACTTTACTTTTCTTGAAAGTTCCAGCGCAAAATGCCATAAGCACCACATTCCCATATACTGGAGATCCTCCATACAGCCATGGAACGGGAACAGGATACACCATGGACACAGTCAACAGAACACATCAATATTCAGAAAAGGGGAAATGGACAACAAACACAGAAACTGGAGCACCACAACTTAACCCAATTGATGGACCATTACCTGAGGATAATGAGCCAAGTGGATATGCACAAACAGACTGTGTCTTGGAAGCAATGGCTTTCCTTGAAGAATCCCACCCAGGAATCTTTGAAAACTCGTGTCTTGAAACGATGGAAGTTGTTCAACAAACGAGAGTGGACAAGCTGACCCAAGGTCGCCAGACCTATGATTGGACACTAAACAGGAATCAGCCGGCTGCAACTGCATTAGCTAACACTATAGAGGTCTTCAGATCGAACGGTTTGACGGCTAATGAATCAGGAAGGCTAATAGATTTCCTCAAGGATGTGATGGAATCAATGGATAAAGGGGAGATGGAAATAACAACGCACTTCCAAAGAAAAAGAAGAGTAAGGGACAACATGACCAAGAAAATGGTCACACAAAGAACAATAGGAAAGAAGAAACAGAGATTAAACAAGAGAAGCTATCTAATAAGAGCATTGACACTGAACACAATGACAAAAGACGCTGAAAGAGGCAAGCTAAAGAGAAGAGCAATTGCAACACCCGGGATGCAAATCAGAGGGTTTGTGTATTTTGTTGAAACATTAGCGAGGAGCATTTGTGAGAAGCTTGAACAATCTGGACTCCCAGTTGGAGGCAATGAGAAGAAGGCTAAACTAGCAAACGTCGTGAGGAAAATGATGACTAACTCACAAGACACAGAGCTCTCTTTCACAATCACTGGAGACAACACCAAATGGAATGAAAATCAGAACCCCAGGATGTTTCTGGCAATGATAACATACATAACAAGAAATCAACCTGAATGGTTTAGGAATGTTTTGAGCATCGCACCTATAATGTTCTCGAATAAAATGGCAAGGCTAGGGAAAGGATACATGTTCGAAAGCAAGAGCATGAAGCTTCGAACACAGATACCAGCAGAAATGCTAGCAAATATTGACTTGAAATATTTCAATGAGTCAACAAGAAAGAAAATAGAGAAGATAAGACCTCTTCTAATAGATGGTACAGCCTCATTGAGTCCTGGAATGATGATGGGCATGTTCAACATGCTAAGTACAGTTTTGGGAGTCTCAATCCTAAATCTAGGACAAAAGAGATACACCAAAACAACGTATTGGTGGGACGGACTCCAATCCTCTGATGACTTTGCTCTCATAGTGAATGCACCGAATCATGAGGGAATACAAGCAGGAGTAGATAGATTCTATAGGACTTGCAAGCTAGTCGGAATCAATATGAGCAAGAAGAAGTCCTACATAAACAGGACAGGAACCTTTGAATTCACAAGCTTTTTCTATCGCTATGGGTTTGTAGCCAATTTTAGCATGGAACTGCCCAGTTTTGGAGTGTCTGGAATTAATGAATCAGCTGACATGAGCATTGGGGTAACAGTGATAAAGAACAACATGATAAACAATGACCTTGGACCAGCAACGGCCCAAATGGCTCTTCAGCTGTTCATCAAGGATTACAGATACACATATCGGTGCCACAGAGGGGACACACAAATCCAGACGAGGAGGTCATTCGAACTGAAGAAATTGTGGGAACAAACCCGCTCAAAGGCAGGACTGCTGGTTTCGGATGGGGGACCAAACTTGTACAATATCCGGAATCTCCACATCCCGGAAGTCTGCCTGAAATGGGAGTTAATGGACGAAGACTATCAGGGAAGGCTTTGTAACCCCCTGAACCCATTTGTCAGCCATAAGGAGATAGAGTCTGTGAACAATGCTGTGGTGATGCCAGCTCATGGCCCAGCCAAGAGCATGGAATATGATGCTGTTGCTACTACGCACTCCTGGATCCCCAAGAGGAACCGATCCATCCTCAACACGAGCCAAAGGGGAATCCTTGAAGATGAGCAGATGTATCAAAAGTGCTGCAATCTATTCGAGAAGTTCTTCCCTAGCAGTTCATACAGAAGACCGGTTGGGATTTCTAGCATGGTGGAGGCCATGGTGTCTAGGGCCCGAATTGATGCGCGAATTGACTTCGAATCTGGACGGATTAAGAAAGAGGAGTTTGCTGAGATCATGAAGATCTGTTCCACCATTGAAGAGCTCAGACGGCAGAAATAGTGAATTTAGCTTGTCCTTCATGAAAAAATGCCTTGTTTCTACT
>CY004690 A/mallard/Alberta/129/1991 1991/08/26 2 (PB1)
AGCGAAAGCAGGCAAACCATTTGAATGGATGTCAATCCGACTTTACTTTTCTTGAAAGTTCCAGCGCAAAATGCCATAAGCACCACATTCCCATATACTGGAGATCCTCCATACAGCCATGGAACGGGAACAGGATACACCATGGACACAGTCACCAGAACACATCAATATTCAGAAAAGGGGAAATGGACAACAAACACAGAAACTGGAGCACCACAACTTAACCCAATTGATGGACCATTACCTGAGGATAATGAGCCAAGTGGATATGCACAAACAGACTGTGTCCTGGAAGCAATGGCTTTCCTTGAAGAGTCCCACCCAGGAATCTTTGAAAACTCGTGTCTCGAAACGATGGAAGTTGTTCAGCAAACAAGAGTGGACAAGCTGACCCAAGGTCGCCAGACCTATGATTGGACATTAAACAGGAATCAGCCGGCTGCAACTGCATTAGCTAATACTATAGAGGTCTTCAGATCGAACGGTCTGACGGCCAATGAATCAGGAAGGCTAATAGATTTCCTCAAGGATGTGATGGAATCAATGGACAAAGAGGAGATGGAAATAACAACGCACTTCCAAAGAAAAAGAAGGGTAAGGGACAACATGACCAAGAAAATGGTCACACAAAGAACAATAGGAAAGAAGAAGCAGAGATTAAACAAGAGAAGCTATCTAATAAGAGCGTTGACACTGAACACAATGACAAAAGATGCTGAAAGAGGCAAGTTAAAGAGAAGAGCAATTGCAACACCCGGGATGCAAATCAGAGGATTTGTGTATTTTGTTGAAACATTAGCGAGGAGCATTTGTGAGAAGCTTGAACAATCTGGACTCCCAGTCGGAGGCAATGAGAAGAAGGCTAAACTGGCAAACGTCGTGAGGAAAATGATGACTAACTCACAAGACACAGAGCTCTCTTTCACAATCACTGGAGACAACACCAAATGGAATGAAAATCAGAACCCTAGAATGTTTCTGGCAATGATAACATACATAACAAGAAATCAACCTGAATGGTTTAGGAATGTTTTGAGCATTGCACCTATAATGTTCTCGAATAAAATGGCAAGGCTAGGGAAAGGATACATGTTCGAAAGCAAGAGCATGAAGCTTCGAACACAGATACCAGCAGAAATGCTAGCAAATATTGACTTGAAATATTTCAATGAGTCAACAAGAAAGAAAATAGAGAAGATAAGGCCTCTTCTAATAGATGGCACAGCCTCATTGAGTCCTGGAATGATGATGGGCATGTTCAACATGCTAAGTACAGTTTTAGGAGTTTCAATCCTAAATCTGGGACAAAAGAGGTACACCAAAACAACGTATTGGTGGGACGGACTCCAATCCTCTGATGACTTTGCTCTCATAGTGAATGCACCGAATCATGAGGGAATACAAGCAGGAGTAGATAGATTCTATAGGACCTGCAAGCTAGTCGGAATCAATATGAGCAAAAAGAAGTCCTACATAAACAGGACAGGAACATTTGAATTCACAAGCTTTTTCTATCGCTATGGGTTCGTAGCCAATTTTAGCATGGAACTGCCCAGCTTTGGAGTGTCTGGGATCAATGAATCAGCTGACATGAGCATTGGGGTAACAGTGATAAAGAACAACATGATAAACAATGACCTTGGACCAGCAACGGCCCAAATGGCTCTCCAGCTGTTCATCAAGGATTACAGATACACATATCGGTGCCACAGAGGGGACACACAAATCCAGACGAGGAGATCATTCGAGCTGAAGAAATTGTGGGAACAAACCCGCTCAAAGGCAGGACTGCTGGTTTCAGACGGGGGACCAAACTTGTACAATATCCGGAATCTCCACATCCCGGAAGTCTGCCTGAAATGGGAGTTAATGGACGAAGACTATCAGGGAAGGCTTTGTAATCCCCTGAACCCATTTGTCAGCCATAAGGGGATAGAGTCTGTGAACAATGCTGTGGTGATGCCAGCTCACGGCCCAGCCAAGAGCATGGAATATGATGCTGTTGCTACTACGCACTCCTGGATCCCCAAGAGGAACCGCTCCATCCTCAACACGAGTCAAAGGGGAATCCTTGAAGATGAACAGATGTATCAAAAGTGCTGCAATCTATTCGAGAAGTTCTTCCCTAGCAGTTCGTACAGAAGACCGGTTGGGATTTCTAGCATGGTGGAGGCCATGGTTTCTAGGGCCCGAATTGATGCGCGAATTGACTTCGAATCTGGACGGATTAAGAAAGAGGAGTTTGCTGAGATCATGAAGATCTGTTCCACCATTGAAGAGCTCAGACGGCAGAAATAGTGAATTTAGCTTGTCCTTCATGAAAAAATGCCTTGTTTCTACT
>CY004708 A/mallard/Alberta/156/2001 2001/08/06 2 (PB1)
AGCGAAAGCAGGCAAACCATTTGAATGGATGTCAATCCGACTTTACTTTTCTTGAAAGTTCCAGCGCAAAATGCCATAAGCACCACATTCCCATATACTGGAGATCCTCCATACAGCCATGGAACAGGAACAGGATACACCATGGACACAGTTAACAGAACACATCAATATTCAGAAAAGGGGAAATGGACAACAAACACAGAGACTGGAGCACCCCAACTTAACCCAATTGATGGACCACTGCCTGAGGACAATGAGCCAAGTGGATATGCACAAACGGACTGTGTCCTTGAAGCAATGGCTTTCCTTGAAGAGTCCCACCCAGGAATCTTTGAAAACTCGTGTCTTGAAACGATGGAAGTTGTCCAACAAACAAGAGTGGACAAATTGACCCAAGGCCGTCAGACCTATGATTGGACATTAAACAGGAATCAGCCGGCTGCAACTGCATTAGCTAATACTATAGAGGTCTTCAGATCGAATGGTCTGACAGCTAATGAATCAGGAAGGCTAATAGATTTTCTCAAGGATGTGATGGAATCAATGGATAAAGAGGAAATGGAAATAACAACGCATTTCCAAAGAAAAAGAAGAGTGAGAGACAACATGACCAAGAAAATGGTCACACAAAGAACAATAGGAAAGAAGAAGCAGAGGCTAAACAAAAGGAGCTATCTAATAAGAGCATTGACACTGAACACAATGACAAAAGACGCCGAAAGAGGCAAATTAAAGAGAAGAGCAATTGCAACACCCGGAATGCAAATCAGAGGATTTGTATACTTTGTTGAAACATTAGCAAGGAGCATTTGTGAGAAGCTTGAACAATCTGGACTCCCAGTTGGAGGCAATGAAAAGAAAGCCAAACTGGCAAATGTTGTGAGAAAAATGATGACTAATTCACAAGACATAGAACTCTCTTTCACAATCACTGGAGACAACACCAAATGGAATGAAAATCAGAACCCTAGGATGTTTCTGGCAATGATAACATATATAACAAGAAACCAACCTGAATGGTTTAGGAATGTCTTGAGCATTGCACCCATAATGTTCTCAAATAAAATGGCAAGACTAGGGAAAGGATACATGTTCGAAAGTAAGAGCATGAAACTTCGAACACAAATACCGGCAGAAATGCTAGCAAGTATTGATCTGAAATATTTCAATGAGTCAACAAGAAAGAAAATAGAGAAGATAAGACCTCTTCTAATAGATGGTACAGCCTCATTGAGCCCTGGAATGATGATGGGCATGTTCAACATGCTAAGTACAGTTTTGGGAGTTTCGATTCTAAATCTAGGACAAAAGAGGTACACCAAAACAACATACTGGTGGGACGGGCTCCAATCCTCTGATGACTTTGCTCTCATAGTGAATGCTCCGAATCATGAGGGAATACAAGCAGGAGTAGACAGATTCTATAGAACCTGCAAGCTGGTTGGAATAAACATGAGCAAAAAGAAGTCCTACATAAACAGGACAGGAACATTTGAATTCACAAGCTTTTTCTATCGCTATGGATTTGTAGCCAACTTTAGCATGGAGTTGCCCAGCTTTGGAGTGTCTGGGATTAATGAATCTGCAGACATGAGCATTGGAGTAACAGTGATAAAGAACAACATGATAAACAATGATCTTGGACCAGCAACAGCTCAAATGGCTCTTCAGCTGTTCATCAAGGATTACAGGTACACGTATCGGTGTCACAGAGGGGACACACAGATTCAGACAAGAAGGTCATTCGAGCTGAAGAAGTTGTGGGAACAAACCCGCTCAAAAGCAGGACTGCTGGTCTCAGATGGAGGACCAAATCTATACAATATCCGGAATCTCCACATTCCGGAAGTCTGCTTGAAATGGGAGCTAATGGACGAAGACTATCAGGGAAGGCTTTGTAACCCCCTGAATCCATTTGTCAGCCACAAAGAGATAGAGTCTGTAAACAATGCTGTGGTGATGCCAGCTCATGGCCCAGCCAAGAGCATGGAATATGATGCTGTTGCTACCACGCACTCCTGGATCCCTAAAAGGAACCGCTCCATCCTCAATACCAGCCAAAGGGGAATCCTTGAAGATGAACAGATGTATCAAAAGTGTTGCAATCTATTCGAGAAATTCTTCCCTAGCAGTTCATACAGGAGACCGGTTGGAATTTCTAGCATGGTGGAGGCCATGGTTTCTAGGGCCCGAATTGATGCGCGAATTGACTTCGAATCTGGACGGATTAAGAAGGAGGAGTTTGCTGAGATCATGAAGATCTGTTCCACCATTGAAGAGCTCAGACGGCAGAAATAGTGAATTTAGCTTGTCCTTCATGAAAAAATGCCTTGTTTCTACT
>CY004741 A/redhead duck/ALB/74/1977 1977/08/08 2 (PB1)
AGCGAAAGCAGGCAAACCATTTGAATGGATGTCAATCCGACTTTACTTTTCTTGAAAGTTCCAGCGCAAAATGCCATAAGCACCACATTCCCATATACTGGAGATCCTCCATACAGCCATGGAACGGGAACAGGATACACCATGGACACAGTCAACAGAACACATCAATATTCAGAAAAGGGAAAATGGACAACAAACACAGAAACTGGAGCGCCCCAACTCAACCCAATTGATGGACCATTACCTGAGGATAATGAACCAAGTGGATATGCACAAACAGACTGCGTCCTGGAAGCAATGGCTTTCCTTGAAGAATCCCACCCAGGAATCTTTGAAAACTCGTGTCTTGAAACGATGGAAGTTGTTCAACAAACAAGGGTGGACAAGCTGACCCAAGGTCGCCAGACCTATGATTGGACATTAAATAGGAACCAGCCGGCTGCAACTGCATTAGCTAATACTATAGAGGTCTTCAGATCGAACGGTTTAACAACTAATGAATCGGGAAGGCTAATAGATTTCCTCAAGGATGTGGTGGAATCAATGGATAAAGAGGAAATGGAAATAACAACACACTTCCAAAGAAAGAGAAGGGTGAGGGACAACATGACCAAGAAAATGGTCACACAAAGAACAATAGGAAAGAAGAAGCAGAGATTAAACAAGAAAAGCTATCTAATAAGAGCATTGACATTGAACACAATGACAAAAGATGCTGAAAGAGGTAAGCTAAAGAGAAGAGCAATTGCAACACCCGGGATGCAAATCAGAGGATTTGTGTATTTTGTTGAAACATTAGCGAGGAGCATTTGTGAGAAGCTCGAACAATCTGGACTTCCAGTTGGGGGCAATGAAAAGAAGGCTAAACTGGCAAATGTTGTGAGAAAGATGATGACTAATTCACAAGACACAGAGCTCTCTTTCACAATCACTGGAGACAACACCAAATGGAATGAAAATCAAAACCCTCGAATGTTCCTGGCAATGATAACATACATCACAAGAAATCAACCTGAATGGTTTAGAAACGTCTTGAGCATTGCACCTATAATGTTCTCGAATAAAATGGCAAGGCTAGGAAAAGGGTACATGTTCGAAAGTAAGAGCATGAAGCTTCGAACACAGATACCAGCAGAAATGCTAGCAAATATTGACCTGAAATACTTCAATGAGTCAACAAGAAAGAAAATTGAGAAGATAAGGCCTCTTCTAATAGATGGTACAGCTTCATTGAGTCCCGGAATGATGATGGGAATGTTCAACATGCTAAGTACAGTTTTGGGAGTCTCAATCCTGAATCTAGGGCAAAAGAGGTACACCAAAACAACATACTGGTGGGACGGACTACAATCCTCTGATGATTTTGCCCTCATAGTGAATGCACCGAATCATGAGGGGATACAAGCAGGGGTAGATAGATTCTATAGAACCTGCAAGCTAGTCGGGATCAATATGAGCAAAAAGAAGTCCTACATAAATAGGACAGGAACATTTGAATTCACAAGCTTTTTCTATCGCTATGGATTTGTGGCCAATTTTAGTATGGAGCTGCCCAGTTTTGGAGTGTCTGGAATTAATGAATCAGCTGACATGAGCATTGGAGTAACAGTGATAAAGAACAACATGATAAACAATGACCTTGGACCAGCAACGGCTCAAATGGCTCTTCAGCTATTCATCAAGGATTACAGATATACGTATCGGTGCCACAGAGGGGACACGCAAATCCAGACGAGGAGGTCATTCGAGCTAAAGAAATTGTGGGAACAAACCCGCTCAAAGGCAGGACTGCTGGTTTCAGATGGAGGACCAAATTTATACAATATCCGGAACCTCCACATCCCGGAAGTCTGCTTGAAATGGGAGCTAATGGACGAAGACTATCAGGGAAGGCTTTGTAATCCCCTGAACCCATTTGTCAGTCATAAGGAGATAGAGTCTGTAAACAATGCTGTGGTAATGCCAGCTCATGGCCCAGCCAAGAGCATGGAATATGATGCTGTTGCTACTACACACTCCTGGATCCCTAAGAGAAACCGCTCCATTCTCAACACAAGCCAAAGGGGAATCCTTGAAGATGAACAGATGTATCAAAAGTGCTGCAATCTATTCGAGAAATTCTTCCCTAGCAGTTCATACAGGAGACCGGTTGGGATTTCCAGCATGGTGGAGGCCATGGTATCTAGGGCCCGAATTGATGCGCGGATTGACTTCGAATCTGGACGGATTAAGAAAGAGGAGTTCGCTGAGATCATGAAGATCTGTTCCACCATTGAAGAGCTCAGACGGCAGAAATAGTGAATTTAGCTTGTCCTTCATGAAAAAATGCCTTGTTTCTACT
>CY004761 A/mallard duck/ALB/210/1977 1977/08/30 2 (PB1)
AGCGAAAGCAGGCAAACCATTTGAATGGATGTCAACCCGACTTTACTTTTCTTGAAAGTTCCAGCGCAAAATGCCATAAGTACTACGTTTCCTTATACTGGAGATCCTCCATACAGCCATGGAACAGGAACAGGATACACCATGGACACAGTCAACAGAACACATCAATATTCAGAAAAGGGGAAGTGGACAACAAACACAGAAACTGGAGCGCCCCAACTTAACCCAATTGATGGACCACTGCCCGAGGACAACGAGCCAAGTGGATATGCACAAACAGACTGTGTCCTGGAAGCAATGGCCTTCCTTGAAGAGTCCCACCCAGGGATCTTTGAAAACTCGTGTCTTGAAACGATGGAAGTTGTTCAACAAACAAGAGTAGACAAACTGACCCAAGGCCGTCAGACCTATGATTGGACATTAAACAGAAACCAACCGGCTGCAACTGCATTAGCCAACACTATAGAGGTCTTCAGGTCGAATGGTCTAACAGCCAATGAGTCGGGAAGGCTAATAGATTTCCTCAAAGATGTAATGGAATCAATGGATAAAGAGGAAATGGAGATAACAACACACTTCCAAAGAAAACGAAGAGTAAGAGACAATATGACCAAGAAAATGGTCACACAAAGAACTATAGGGAAAAAGAAGCAGAGATTGAACAAGAGAAGCTATCTAATAAGAGCATTAACACTGAACACAATGACTAAAGATGCAGAAAGGGGTAAATTAAAGAGAAGAGCAATTGCGACACCTGGAATGCAAATCAGAGGGTTCGTGTACTTTGTTGAAACGCTAGCTAGGAGCATATGTGAGAAGCTTGAACAGTCTGGACTTCCAGTTGGGGGTAATGAAAAGAAAGCCAAACTGGCAAATGTCGTGAGAAAGATGATGACTAATTCACAAGACACAGAGCTTTCTTTCACAATCACTGGAGATAATACCAAATGGAATGAAAATCAAAATCCTCGGATGTTCCTGGCGATGATTACATACATCACAAGAAATCAACCTGAATGGTTCAGAAACGTTCTAAGCATCGCACCCATAATGTTCTCAAACAAAATGGCGAGGCTAGGGAAAGGATATATGTTCGAAAGTAAGAGCATGAAGCTCCGAACACAAATACCAGCCGAAATGCTAGCAAGCATTGACCTAAAATACTTCAATGTATCAACAAGAAAGAAAATTGAGAAAATAAGACCCCTTCTGATAGATGGCACAGCTTCATTGAGCCCTGGAATGATGATGGGCATGTTCAACATGCTAAGTACTGTCTTAGGAGTCTCAATCCTAAATCTTGGACAAAAGAGGTACACCAAAACAACATATTGGTGGGATGGACTCCAATCCTCTGATGATTTTGCTCTAATAGTGAATGCACCAAATCATGAGGGAATACAAGCAGGGGTGGATAGATTCTACAGAACCTGCAAGTTAGTCGGAATCAATATGAGCAAAAAGAAGTCCTATATAAATAGGACAGGGACATTTGAATTCACAAGCTTTTTCTATCGCTATGGGTTTGTGGCCAATTTTAGCATGGAGCTGCCCAGTTTTGGAGTGTCTGGGATCAATGAGTCAGCTGATATGAGCATTGGAGTGACAGTGATAAAGAACAACATGATAAACAATGACCTTGGACCAGCAACAGCCCAAATGGCCCTTCAACTGTTCATCAAGGACTACAGATATACATACCGATGCCACAGAGGAGACACACAAATTCAGACGAGGAGATCATTCGAACTAAAGAAGCTGTGGGAGCAAACCCGCTCAAAGGCAGGACTGTTAGTTTCAGATGGGGGACCAAACTTATACAACATCCGGAATCTTCACATCCCGGAAGTCTGTTTGAAATGGGAACTAATGGACGAAGACTATCAGGGAAGGCTTTGTAATCCCCTGAATCCATTTGTCAGCCATAAGGAGATTGAGTCTGTAAACAATGCTGTTGTAATGCCAGCTCATGGTCCAGCCAAAAGCATGGAATATGATGCTGTTGCAACTACACACTCCTGGATACCTAAGAGGAACCGCTCTATCCTCAACACAAGCCAAAGGGGAATTCTTGAGGATGAACAGATGTATCAAAAGTGCTGCAACCTGTTCGAGAAATTCTTCCCCAGTAGTTCATACAGAAGACCGGTTGGAATTTCCAGCATGGTGGAGGCCATGGTGTCTAGGGCCCGGATTGATGCCAGGATTGACTTCGAGTCTGGGCGGATTAAGAAAGAAGAGTTCGCTGAGATCATGAAGATCTGTTCCACCATTGAAGAGCTCAGACGGCAAAAGTAGTGAATTTGGCTTGTCCTTCATGAAAAAATGCCTTGTTTCTACT
>CY004768 A/pintail duck/ALB/159/1977 1977/08/31 2 (PB1)
AGCGAAAGCAGGCAAACCATTTGAATGGATGTCAATCCGACTTTACTTTTCTTGAAAGTTCCAGCGCAAAATGCCATAAGCACCACATTCCCATATACTGGAGATCCTCCATACAGCCATGGAACGGGAACAGGATACACCATGGACACAGTCAACAGAACACATCAATATTCAGAAAAGGGAAAATGGACAACAAATACAGAAACTGGAGCGCCCCAACTCAACCCAATTGATGGACCATTACCAGAGGATAATGAACCAAGTGGATATGCACAAACAGACTGCGTCCTGGAAGCAATGGCTTTCCTTGAAGAATCCCACCCAGGAATCTTTGAAAACTCGTGTCTTGAAACGATGGAAGTTGTTCAACAAACAAGGGTGGACAAGCTGACCCAAGGTCGCCAGACCTATGATTGGACATTAAACAGGAATCAGCCGGCTGCAACTGCATTAGCTAATACTATAGAGGTCTTCAGATCGAACGGTTTAACAGCTAATGAATCGGGAAGGCTAATAGATTTCCTCAAGGATGTGATGGAATCAATGGATAAAGAGGAAATGGAAATAACAACGCACTTCCAAAGAAAAAGAAGGGTGAGGGACAACATGACCAAGAAAATGGTCACACAAAGAACAATAGGAAAGAAGAAGCAGAGATTAAACAAGAGAAGCTATCTAATAAGAGCATTGACATTGAACACAATGACAAAAGATGCTGAAAGAGGTAAACTAAAGAGAAGAGCGATTGCAACACCCGGTATGCAGATCAGAGGATTTGTGTATTTTGTTGAAACATTAGCGAGGAGCATTTGTGAGAAACTCGAACAATCTGGACTTCCAGTTGGGGGCAATGAAAAGAAGGCCAAATTGGCAAATGTTGTGAGAAAGATGATGACTAATTCACAAGACACAGAGCTCTCTTTTACAATCACTGGAGACAACACCAAATGGAATGAAAATCAAAACCCTCGGATGTTCCTGGCAATGATAACATACATCACAAGAAATCAACCTGAATGGTTTAGAAACGTCTTGAGCATTGCACCTATAATGTTCTCGAATAAAATGGCAAGGCTAGGAAAAGGATACATGTTCGAAAGTAAGAGCATGAAGCTTCGAACACAGATACCAGCAGAAATGCTAGCAAATATTGACCTGAAATACTTCAATGAGTCAACAAGAAAGAAAATTGAGAAGATAAGGCCTCTTCTAATAGATGGTACAGCTTCATTGAGTCCCGGAATGATGATGGGAATGTTCAACATGCTAAGTACAGTTTTGGGAGTCTCAATCTTAAATCTAGGGCAAAAGAGGTACACCAAAACAACATACTGGTGGGACGGACTACAATCCTCTGATGACTTTGCCCTCATAGTGAATGCACCGAATCATGAGGGGATACAAGCAGGAGTAGATAGATTCTATAGAACCTGCAAACTAGTCGGGATCAATATGAGCAAAAAGAAGTCCTACATAAATAGGACAGGAACATTTGAATTCACAAGCTTCTTCTATCGCTATGGATTTGTGGCCAATTTTAGTATGGAGCTGCCCAGTTTTGGAGTGTCTGGAATTAATGAATCAGCTGACATGAGCATTGGAGTAACAGTGATAAAGAACAACATGATAAACAATGACCTTGGACCAGCAACGGCTCAAATGGCTCTTCAGCTATTCATAAAGGATTACAGGTATACGTATCGGTGCCACAGAGGGGACACGCAAATCCAGACGAGGAGGTCATTCGAGCTAAAGAAATTGTGGGAACAAACCCGCTCAAAGGCAGGGCTGCTGGTTTCAGATGGAGGACCAAACTTATACAATATCCGGAACCTCCACATCCCGGAAGTCTGCTTGAAATGGGAGCTAATGGACGAAGACTATCAGGGAAGGCTTTGTAATCCCCTGAACCCATTTGTCAGTCATAAGGAGATAGAGTCTGTAAACAATGCTGTGGTAATGCCAGCTCATGGCCCAGCCAAGAGCATGGAATATGATGCTGTTGCTACTACACACTCCTGGATCCCTAAGAGAAACCGCTCCATTCTCAACACAAGCCAAAGGGGAATCCTTGAAGATGAACAGATGTATCAAAAGTGCTGCAATCTATTCGAGAAATTCTTCCCTAGCAGTTCATACAGGAGACCGATTGGAATTTCCAGCATGGTGGAGGCCATGGTGTCTAGGGCCCGAATTGATGCGCGGATTGACTTCGAATCTGGACGGATTAAGAAAGAGGAGTTCGCTGAGATCATGAAGATCTGTTCCACCATTGAAGAGCTCAGACGGCAGAAATAGTGAATTTAGCTTGTCCTTCATGAAAAAATGCCTTGTTTCTACT
>CY004782 A/pintail duck/ALB/220/1977 1977/09/02 2 (PB1)
AGCGAAAGCAGGCAAACCATTTGAATGGATGTCAACCCGACTTTACTTTTCTTGAAAGTTCCAGCGCAAAATGCCATAAGTACTACGTTTCCTTATACTGGAGATCCTCCATACAGCCATGGAACAGGAACAGGATACACCATGGACACAGTCAACAGAACACATCAATATTCAGAAAAGGGGAAGTGGACAACAAACACGGAAACTGGAGCGCCCCAACTTAACCCAATTGATGGACCACTGCCCGAGGACAACGAGCCAAGTGGATATGCACAAACAGACTGTGTCCTGGAAGCAATGGCTTTCCTTGAAGAGTCCCACCCAGGGATCTTTGAAAACTCGTGTCTTGAAACGATGGAAGTTGTTCAACAAACAAGAGTAGACAAACTGACCCAAGGCCGTCAGACCTATGATTGGACGTTAAACAGGAATCAACCGGCTGCAACTGCATTAGCCAACACTATAGAGGTCTTCAGGTCAAATGGTCTAACAGCCAATGAGTCGGGAAGGCTAATAGATTTCCTCAAAGATGTGATGGAATCAATGGATAAAGAGGAAATGGAGATAACAACACACTTCCAAAGAAAACGAAGAGTAAGAGACAATATGACCAAGAAAATGGTCACACAAAGAACTATAGGGAAAAAGAAGCAGAGATTAAACAAGAGAAGCTATCTAATAAGAGCATTAACACTGAACACAATGACTAAAGATGCAGAAAGAGGTAAATTAAAGAGAAGAGCAATTGCGACACCCGGAATGCAAATCAGAGGGTTCGTGTACTTTGTTGAAACGCTGGCTAGGAGCATATGTGAGAAGCTTGAACAGTCTGGACTTCCAGTTGGAGGTAATGAAAAGAAAGCCAAACTGGCAAATGTCGTGAGAAAGATGATGACTAATTCACAAGACACAGAGCTTTCTTTCACAATCACTGGAGATAATACCAAATGGAATGAAAATCAAAATCCTCGGGTGTTCCTGGCGATGATTACCTACATCACAAGAAATCAACCTGAATGGTTCAGAAACGTTCTGAGCATCGCACCCATAATGTTCTCAAACAAAATGGCGAGGCTAGGGAAAGGATATATGTTCGAAAGTAAGAGCATGAAGCTCCGAACACAAATACCAGCCGAAATGCTAGCAAGCATTGACCTAAAATATTTCAATGAATCAACAAGAAAGAAGATTGAGAAAATAAGACCTCTTCTGATAGATGGCACAGCTTCATTGAGCCCTGGAATGATGATGGGCATGTTCAACATGCTAAGTACTGTCTTAGGAGTCTCAATCTTGAATCTTGGACAAAAGAGATACACCAAAACAACATATTGGTGGGATGGACTCCAATCCTCTGATGATTTTGCTCTAATAGTGAATGCACCAAATCATGAGGGAATACAAGCAGGGGTGGATAGATTCTACAGAACCTGCAAGTTAGTCGGAATCAATATGAGCAAAAAGAAGTCCTATATAAATAGGACAGGGACATTTGAATTCACAAGCTTTTTCTATCGCTATGGGTTTGTGGCCAATTTTAGCATGGAGCTGCCCAGTTTTGGAGTGTCTGGGATCAATGAGTCAGCTGATATGAGCATTGGAGTGACAGTGATAAAGAACAACATGATAAACAATGACCTTGGACCAGCAACAGCCCAAATGGCTCTTCAACTGTTCATCAAGGACTACAGATATACATACCGATGCCACAGAGGAGACACACAAATTCAGACGAGGAGATCATTCGAACTAAAGAAGCTGTGGGAGCAAACCCGCTCAAAGGCAGGACTGTTAGTTTCAGATGGGGGACCAAACTTATACAACATCCGGAATCTTCACATCCCGGAAGTCTGTTTGAAATGGGAACTAATGGACGAAGACTATCAGGGAAGGCTTTGTAATCCCCTGAATCCATTTGTCAGCCATAAGGAGATTGAGTCTGTAAACAATGCCGTGGTAATGCCAGCTCATGGTCCAGCCAAAAGCATGGAATATGATGCTGTTGCAACTACACACTCCTGGATACCTAAGAGGAACCGCTCTATCCTCAACACAAGCCAAAGGGGAATTCTTGAGGATGAACAGATGTATCAAAAGTGCTGCAGCCTGTTCGAGAAATTCTTCCCCAGTAGTTCATACAGAAGACCGGTTGGAATTTCCAGCATGGTGGAGGCCATGGTGTCTAGGGCCCGGATTGATGCCAGGATTGACTTCGAGTCTGGGCGGATTAAGAAAGAAGAGTTCGCTGAGATCATGAAGATCTGTTCCACCATTGAAGAGCTCAGACGGCAAAAGTAGTGAATTTGGCTTGTCCTTCATGAAAAAATGCCTTGTTTCTACT
>CY004789 A/mallard duck/Alberta/354/1978 1978/08/10 2 (PB1)
AGCGAAAGCAGGCAAACCATTTGAATGGATGTCAATCCGACTTTACTTTTCTTGAAAGTTCCAGCGCAAAATGCCATAAGCACTACATTCCCATATACTGGAGATCCTCCATACAGCCATGGAACGGGAACAGGATACACCATGGACACAGTCAACAGAACACATCAATATTCAGAAAAGGGAAAATGGACAACAAACACAGAAACTGGAGCACCTCAACTTAACCCAATTGATGGACCATTACCTGAGGATAATGAACCAAGTGGATATGCACAAACAGACTGTGTTCTGGAAGCAATGGCTTTCCTTGAAGAGTCCCACCCAGGAATCTTTGAAAACTCGTGTCTTGAAACGATGGAGGTTGTTCAACAAACAAGAGTGGACAAGCTGACCCAAGGTCGCCAGACCTATGATTGGACATTAAACAGGAATCAACCGGCCGCGACTGCATTAGCTAATACTATCGAGGTCTTCAGATCGAACGGTTTAACAGCTAATGAATCGGGAAGACTAATAGATTTCCTCAAGGATGTGATGGAATCAATGGATAAAGAGGAAATGGAAATAACAACGCACTTCCAAAGAAAAAGAAGGGTTAGGGACAACATGACCAAAAAAATGGTCACACAAAGAACAATAGGAAAGAAGAAACAGAGATTAAACAAAAGAAGCTACCTAATAAGAGCATTGACATTGAACACAATGACCAAAGATGCTGAAAGAGGCAAACTAAAGAGAAGAGCAATTGCAACACCCGGGATGCAAATCAGAGGATTTGTGTATTTTGTTGAAACATTAGCGAGGAGCATTTGTGAGAAGCTCGAACAATCTGGACTTCCAGTTGGAGGCAACGAAAAGAAGGCTAAACTAGCAAATGTTGTGAGGAAAATGATGACTAATTCACAAGACACAGAACTCTCTTTCACAATAACTGGAGACAACACCAAATGGAATGAAAATCAAAACCCTCGGATGTTCCTAGCAATGATAACATACATAACAAGAAATCAACCTGAATGGTTTAGAAATGTCTTGAGCATTGCACCTATAATGTTCTCAAACAAAATGGCAAGGCTAGGAAAAGGGTACATGTTCGAAAGTAAGAGCATGAAGCTTCGAACACAGATACCAGCAGAAATGCTAGCAAATATTGACCTGAAATATTTCAATGAGTCAACAAGAAAGAAAATTGAGAAGATAAGGCCTCTTCTAATAGATGGTACAGCTTCATTGAGTCCCGGAATGATGATGGGCATGTTCAACATGCTAAGTACAGTTCTGGGAGTCTCAATCCTAAATCTAGGACAAAAGAGGTACACCAAAACAACATACTGGTGGGACGGACTCCAATCTTCTGATGACTTTGCCCTCATAGTGAATGCACCGAATCATGAGGGAATACAAGCAGGGGTAGATAGATTCTATAGAACCTGCAAGCTAGTTGGGATCAATATGAGCAAAAAGAAGTCCTACATAAATAGGACAGGAACATTTGAATTCACAAGCTTTTTCTATCGCTATGGATTTGTGGCCAATTTTAGTATGGAGCTGCCCAGCTTTGGAGTGTCTGGAATCAATGAATCGGCTGACATGAGCATTGGAGTGACAGTGATAAAGAACAACATGATAAACAATGACCTTGGACCAGCAACGGCTCAAATGGCTCTTCAGCTATTCATCAAGGATTACAGATATACGTATCGGTGCCACAGAGGGGACACGCAAATTCAGACGAGGAGGTCATTCGAGCTGAAGAAGTTGTGGGAACAAACCCGCTCAAAGGCAGGACTGCTAGTTTCAGATGGAGGACCAAATTTATACAATATTCGGAATCTCCACATCCCGGAAGTCTGTTTGAAATGGGAGCTAATGGACGAGGACTATCAGGGAAGGCTTTGTAATCCCCTGAACCCATTTGTCAGCCATAAGGAGATAGAGTCTGTAAACAATGCTGTGGTAATGCCAGCTCATGGCCCAGCCAAGAGCATGGAATATGATGCTGTCGCTACTACACACTCCTGGATCCCTAAGAGAAACCGCTCCATCCTCAACACAAGCCAAAGGGGAATCCTTGAAGATGAACAGATGTATCAAAAGTGCTGCAATCTATTCGAGAAATTCTTCCCTAGCAGTTCATACAGGAGACCGGTTGGGATTTCCAGCATGGTGGAGGCCATGGTGTCTAGGGCCAGAATTGATGCGCGGATTGACTTCGAGTCTGGACGGATTAAGAAAGAGGAGTTCGCTGAGATCATGAAGATCTGTTCCACCATTGAAGAGCTCAGACGGCAGAAATAGTGAATTTAGCTTGTCCTTCATGAAAAAATGCCTTGTTTCTACT
>CY004796 A/mallard duck/Alberta/106/1979 1979/08/07 2 (PB1)
AGCGAAAGCAGGCAAACCATTTGAATGGATGTCAATCCGACTTTACTTTTCTTGAAAGTTCCAGCGCAAAATGCCATAAGCACCACATTCCCATATACTGGAGATCCTCCATACAGCCATGGAACGGGAACAGGATACACCATGGACACAGTCAACAGAACACACCAATATTCAGAAAAGGGAAAATGGACAACAAACACAGAAACTGGAGCGCCTCAACTTAATCCAATTGATGGACCATTACCTGAGGATAATGAACCAAGTGGATATGCACAAACAGACTGCGTTTTGGAAGCAATGGCTTTCCTTGAAGAATCCCACCCAGGAATCTTTGAAAACTCGTGTCTTGAAACGATGGAGGTTGTTCAACAAACAAGAGTGGACAAGCTGACCCAAGGTCGCCAGACCTATGATTGGACATTAAACAGGAATCAACCGGCCGCAACTGCATTAGCTAATACTATAGAGGTCTTCAGATCGAACGGCTTAACAGCTAATGAATCGGGAAGACTAATAGATTTTCTCAAGGATGTGATGGAATCAATGGATAAAGAGGAAATGGAAATAACAACACACTTCCAAAGAAAAAGAAGGGTTAGGGACAACATGACCAAGAAAATGGTCACACAAAGAACAATAGGAAAGAAAAAGCAGAGATTAAGCAAAAGAAGCTATCTAATAAGAGCGTTGACATTGAATACGATGACCAAAGATGCTGAAAGAGGCAAACTAAAGAGAAGAGCAATTGCAACACCCGGAATGCAAATCAGAGGATTTGTGTATTTTGTTGAAACATTAGCGAGGAGCATCTGTGAGAAGCTCGAACAATCTGGACTTCCAGTTGGAGGCAACGAAAAGAAGGCTAAACTGGCAAATGTTGTGAGGAAAATGATGACTAATTCACAAGACACAGAACTCTCTTTCACAATAACTGGAGACAACACCAAATGGAATGAAAATCAAAATCCTCGGATGTTCCTAGCAATGATAACATACATAACAAGAAATCAACCTGAATGGTTTAGAAATGTCTTGAGCATTGCACCTATAATGTTCTCAAACAAGATGGCAAGGCTAGGAAAAGGGTACATGTTCGAAAGTAAGAGCATGAAGCTTCGAACACAGATACCAGCAGAAATGCTAGCAAATATTGACTTGAAATATTTCAATGAGTCAACAAGAAAGAAAATTGAGAAGATAAGGCCTCTTCTAATAGATGGTACAGCTTCGCTGAGTCCCGGAATGATGATGGGCATGTTCAACATGCTAAGTACAGTTTTGGGAGTCTCAATCCTAAATCTAGGACAAAAGAGGTACACCAAAACAACATACTGGTGGGACGGACTCCAATCTTCTGATGACTTTGCCCTCATAGTGAATGCACCGAATCATGAGGGAATACAAGCAGGGGTAGATAGATTCTATAGGACCTGCAAGCTAGTCGGGATCAATATGAGCAAAAAGAAGTCCTACATAAATAGGACAGGAACATTTGAATTCACAAGCTTTTTCTATCGCTATGGATTTGTGGCCAATTTTAGTATGGAGCTGCCCAGCTTTGGAGTGTCTGGAATCAACGAATCGGCTGACATGAGCATTGGAGTGACAGTGATAAAGAACAACATGATAAACAATGATCTTGGACCAGCAACGGCTCAAATGGCTCTTCAGCTATTCATCAAGGATTACAGATACACGTATCGGTGCCACAGAGGGGACACGCAAATTCAGACGAGGAGGTCATTCGAGCTGAAGAAGTTGTGGGAACAAACCCGCTCAAAGGCAGGACTGCTGGTTTCAGATGGGGGACCAAACTTATACAATATTCGGAATCTCCATATCCCGGAAGTTTGCTTGAAATGGGAGCTAATGGACGAGGACTATCAGGGAAGGCTTTGTAATCCCCTGAACCCATTTGTCAGCCATAAGGAGATAGAATCTGTAAACAATGCTGTGGTAATGCCAGCTCATGGCCCAGCCAAGAGCATGGAATATGATGCTGTTGCTACTACACATTCTTGGATCCCTAAGAGAAACCGCTCCATCCTCAACACAAGTCAAAGGGGAATCCTTGAAGATGAACAGATGTATCAGAAGTGCTGCAATCTATTCGAGAAATTCTTCCCTAGCAGTTCATACAGGAGACCGGTTGGGATTTCCAGCATGGTGGAGGCCATGGTGTCTAGGGCCAGAATTGATGCGCGGATTGACTTCGAGTCTGGACGGATTAAGAAAGAGGAGTTCGCTGAGATCATGAAGATCTGTTCCACCATTGAAGAGCTCAGACGGCAGAAATAGTGAATTTAGCTTGTCCTTCATGAAAAAATGCCTTGTTTCTACT
>CY004816 A/mallard duck/Alberta/581/1983 1983/08/17 2 (PB1)
AGCGAAAGCAGGCAAACCATTTGAATGGATGTCAATCCGACTTTACTTTTCTTAAAAGTTCCAGCGCAAAATGCCATAAGCACCACATTCCCATATACTGGAGATCCTCCATACAGCCATGGGACGGGAACAGGATACACCATGGACACAGTCAACAGGACACATCAATATTCAGAAAAGGGGAAATGGACAACAAACACGGAAACTGGAGCACCCCAACTCAACCCAATCGATGGACCATTACCTGAGGATAATGAGCCAAGTGGATATGCACAAACAGACTGTGTCCTGGAAGCAATGGCTTTCCTTGAAGAGTCCCACCCAGGAATCTTTGAAAACTCATGTCTTGAAACGATGGAAGTTGTTCAACAAACAAGAGTGGACAAGCTGACCCAAGGTCGCCAGACCTATGATTGGACATTAAACAGGAATCAGCCGGCTGCAACTGCATTAGCTAATACTATAGAAGTCTTCAGATCGAACGGTTTAACAGCTAATGAATCAGGAAGACTAATAGATTTCCTCAAAGATGTGATGGAATCAATGGATAAAGAGGAAATGGAAATAACAACGCACTTCCAAAGAAAAAGAAGGGTAAGGGACAACATGACCAAGAAAATGGTCACACAAAGAACAATAGGAAAGAAGAAACAGAGACTAAACAAGAGAAGCTATCTAATAAGAGCATTAACACTGAACACAATGACAAAAGACGCTGAAAGAGGCAAATTGAAGAGACGAGCAATTGCAACACCCGGGATGCAAATCAGAGGATTTGTGTATTTTGTTGAAACATTAGCGAGGAGCATTTGTGAGAAGCTTGAACAATCTGGACTTCCAGTTGGAGGCAATGAAAAGAAAGCTAAACTGGCAAATGTTGTTAGAAAAATGATGACTAATTCACAAGACACAGAGCTCTCTTTCACAATCACTGGAGACAACACCAAATGGAATGAAAATCAGAACCCTAGGATGTTCCTGGCAATGATAACATACATAACAAGAAATCAACCTGAATGGTTTAGGAATGTCTTGAGCATTGCACCCATAATGTTCTCGAATAAAATGGCAAGGCTAGGAAAAGGATACATGTTCGAAAGTAAGAGCATGAAGCTCCGAACACAGATACCAGCAGAAATGCTAGCAAACATTGACCTGAAATATTTCAATGAGTCAACAAGAAAGAAAATAGAGAAAATAAGGCCTCTTCTAATAGATGGTACAGCCTCACTGAGTCCTGGAATGATGATGGGCATGTTCAATATGCTAAGTACAGTTTTAGGAGTCTCAATCCTAAATCTAGGACAAAAGAGGTACACCAAAACAACATACTGGTGGGACGGACTCCAATCCTCTGATGACTTTGCTCTCATAGTGAATGCACCGAATCATGAGGGAATACAAGCAGGAGTAGATAGATTCTATAGGACCTGCAAGCTAGTCGGAATCAATATGAGCAAAAAGAAGTCCTACATAAACAGGACAGGGACATTTGAATTCACAAGCTTTTTCTATCGCTATGGATTTGTAGCCAATTTTAGCATGGAGCTGCCCAGCTTTGGAGTGTCTGGGATTAATGAATCGGCCGACATGAGCATTGGAGTAACAGTGATAAAGAACAACATGATAAACAATGACCTTGGACCAGCAACGGCTCAAATGGCTCTTCAGCTGTTTATCAAGGATTACAGATACACGTATCGGTGTCACAGAGGGGACACACAAATTCAGACGAGGAGGTCATTCGAGCTGAAGAAGTTGTGGGAACAAACCCGCTCAAAGGCAGGACTACTGGTTTCAGATGGAGGACCGAACTTATACAACATCCGGAATCTCCACATCCCGGAAGTCTGCTTGAAATGGGAGCTAATGGACGAAGACTACCAGGGAAGGCTTTGTAACCCCCTGAACCCATTTGTCAGCCATAAGGAGATAGAGTCTGTAAACAATGCTGTGGTGATGCCAGCTCATGGCCCAGCCAAGAGCATGGAATATGATGCCGTTGCTACCACACATTCCTGGATCCCTAAGAGAAACCGCTCCATCCTCAACACAAGCCAAAGGGGAATCCTTGAAGATGAACAGATGTATCAAAAGTGCTGCAATCTATTCGAGAAATTCTTCCCTAGCAGTTCATACAGGAGACCGGTTGGGATTTCCAGCATGGTGGAGGCCATGGTGTCTAGGGCCCGAATTGATGCGCGAATTGATTTCGAGTCTGGACGGATTAAGAAGGAGGAGTTTGCTGAGATCATGAAGATCTGTTCCACCATTGAAGAGCTCAGACGGCAGAAATAGTGAATTTAGCTTGTCCTTCATGAAAAAATGCCTTGTTTCTACT
>CY004823 A/ruddy turnstone/New Jersey/47/1985 1985/05/29 2 (PB1)
AGCGAAAGCAGGCAAACCATTTGAATGGATGTCAATCCGACTTTACTTTTCTTGAAAGTTCCAGCGCAAAATGCCATAAGCACCACATTCCCATATACTGGAGATCCTCCATACAGCCATGGGACGGGAACAGGATACACCATGGACACAGTCAACAGAACACATCAATATTCAGAAAAGGGGAAATGGACAACAAACACAGAAACTGGAGCACCCCAACTTAACCCAATTGATGGACCATTGCCTGAGGATAATGAGCCAAGTGGATATGCACAAACAGACTGTGTCCTGGAAGCAATGGCTTTCCTTGAAGAGTCCCACCCAGGAATCTTTGAAAACTCGTGTCTTGAAACGATGGAAGTTGTTCAACAAACAAGAGTGGACAAACTGACCCAAGGTCGCCAGACCTATGATTGGACACTAAACAGGAATCAGCCGGCTGCAACTGCATTAGCTAATACTATAGAGGTCTTCAGATCGAACGGTTTGACGGCCAATGAATCAGGAAGGCTAATAGATTTCCTCAAGGATGTGATGGAATCGATGGACAAAGAGGAGATGGAAATAACAACACACTTCCAAAGAAAAAGAAGAGTAAGGGACAACATGACCAAGAAAATGGTCACACAAAGAACAATAGGAAAGAAGAAGCAGAGACTAAACAAGAGAAGCTATCTGATAAGAGCATTGACACTGAACACAATGACAAAAGACGCTGAAAGAGGTAAATTAAAGAGAAGAGCAATTGCAACACCCGGGATGCAAATCAGAGGATTTGTGTATTTTGTTGAAACATTAGCGAGGAGCATTTGTGAGAAACTTGAACAATCTGGGCTCCCAGTTGGAGGCAATGAGAAGAAGGCTAAACTGGCAAATGTTGTGAGAAAAATGATGACTAACTCACAAGACACAGAGCTCTCTTTCACAATCACTGGAGACAACACCAAATGGAATGAAAATCAGAACCCTAGGATGTTCCTGGCAATGATAACATACATAACAAGAAATCAACCTGAATGGTTTAGGAATGTCTTGAGCATTGCACCTATAATGTTCTCGAATAAAATGGCAAGGCTGGGGAAAGGATACATGTTCGAAAGCAAGAGCATGAAGCTTCGGACACAGATACCAGCAGAATTGCTAGCAAATATTGACCTGAAATATTTCAATGAGTCAACGAGAAAGAAAATAGAGAAAATAAGGCCTCTTCTAATGGATGGTACAGCCTCATTGAGTCCTGGAATGATGATGGGCATGTTCAACATGCTAAGTACAGTTTTAGGAGTCTCAATCCTAAATCTAGGACAAAAGAGGTACACCAAAACAACGTATTGGTGGGACGGGCTCCAATCCTCTGATGACTTTGCTCTCATAGTGAATGCACCGAATCATGAGGGTATACAAGCAGGAGTAGATAGATTCTATAGGACCTGCAAGCTAGTCGGAATCAATATGAGCAAAAAGAAGTCCTACATAAACAGGACAGGAACATTTGAATTCACAAGCTTTTTCTATCGCTATGGATTTGTAGCTAATTTTAGCATGGAACTGCCCAGCTTTGGAGTGTCTGGGATTAATGAATCGGCTGACATGAGTATTGGAGTAACAGTGATAAAGAACAACATGATAAACAATGACCTTGGACCAGCAACGGCCCAAATGGCTCTTCAGCTTTTCATCAAAGATTACAGATACACGTATCGATGTCACAGAGGGGACACACAAATTCAGACGAGGAGGTCATTCGAGCTGAAGAAGTTGTGGGAACAAACCCGCTCAAAGGCAGGACTGCTGGTTTCAGATGGAGGGCCAAACTTGTACAATATCCGGAATCTCCACATCCCGGAAGTCTGCCTGAAATGGGAGTTAATGGACGAAGACTATCAGGGAAGGCTTTGTAACCCCCTGAACCCATTTGTCAGCCATAAGGAGATAGAGTCTGTAAACAATGCTGTGGTAATGCCAGCTCATGGCCCAGCCAAGAGCATGGAATATGATGCTGTTGCTACTACGCACTCCTGGATCCCTAAGAGGAACCGCTCCATCCTCAACACAAGCCAAAGGGGAATCCTTGAAGACGAACAGATGTATCAAAAGTGCTGCAATCTATTCGAGAAATTCTTCCCTAGCAGTTCATACAGGAGACCGGTTGGAATTTCCAGCATGGTGGAGGCCATGGTGTCTAGGGCCCGAATTGATGCACGAATTGACTTCGAATCTGGACGGATTAAGAAAGAGGAGTTTGCTGAGATCATGAAGATCTGTTCCACCATTGAAGAGCTCAGACGGCAGAAATAGTGAATTTAGCTTGTCCTTCATGAAAAAATGCCTTGTTTCTACT
>CY004836 A/mallard duck/Alberta/630/1984 1984/08/06 2 (PB1)
AGCGAAAGCAGGCAAACCATTTGAATGGATGTCAATCCGACTTTACTTTTCTTGAAAGTTCCAGCGCAAAATGCCATAAGCACCACATTCCCATACACTGGAGATCCTCCATACAGCCATGGAACGGGAACAGGATACACCATGGACACAGTCAACAGAACACATCAATATTCAGAAAAGGGAAAATGGACAACAAACACAGAAACTGGAGCGCCTCAACTTAACCCAATCGATGGACCATTACCTGAGGATAATGAACCAAGTGGATATGCACAAACAGACTGCGTTCTGGAAGCAATGGCTTTCCTTGAAGAATCCCACCCAGGAATCTTTGAAAACTCGTGTCTTGAAACGATGGAGGTTGTTCAACAAACAAGAGTGGACAAGCTGACCCAAGGTCGCCAGACCTATGATTGGACATTAAACAGGAATCAACCGGCCGCAACTGCATTGGCTAATACTATAGAGGTCTTCAGATCGAACGGTTTAACAGCTAATGAATCGGGAAGACTAATAGATTTCCTCAAGGATGTAATGGAATCAATGGATAAAGAGGAAATGGAAATAACGACGCACTTCCAAAGAAAAAGAAGGGTGAGGGACAACATGACCAAGAAAATGGTCACACAAAGAACAATAGGAAAGAAAAAACAGAGATTAAACAAAAGAAGCTATCTAATAAGGGCATTGACATTGAACACAATGACCAAAGATGCCGAAAGAGGCAAACTAAAGAGAAGAGCAATTGCAACACCTGGAATGCAAATCAGAGGATTTGTGTATTTTGTTGAAACATTAGCGAGGAGCATTTGTGAGAAGCTCGAACAATCTGGACTTCCAGTTGGAGGCAACGAAAAGAAAGCTAAACTGGCAAATGTTGTGAGGAAAATGATGACTAATTCACAAGATACAGAACTCTCTTTCACAATAACTGGAGACAACACCAAATGGAATGAAAATCAAAACCCTCGGATGTTCCTAGCAATGATAACATACATAACGAGAAATCAGCCTGAATGGTTTAGAAACGTCTTGAGCATAGCACCTATAATGTTCTCAAACAAAATGGCAAGACTAGGAAAAGGGTACATGTTCGAAAGTAAGAGCATGAAGCTTCGAACACAGATACCAGCAGAAATGCTAGCAAATATTGACCTGAAATATTTCAATGAGTCAACAAGAAAGAAAATTGAGAAGATAAGGCCTCTTCTAATAGATGGTACAGCTTCATTGAGTCCCGGAATGATGATGGGCATGTTCAACATGCTAAGCACAGTTTTGGGAGTCTCAATCCTAAATCTGGGACAAAAGAAGTACACCAAAACAACATACTGGTGGGATGGACTCCAATCTTCTGATGACTTTGCCCTCATAGTGAATGCACCGAATCATGAGGGAATACAAGCAGGGGTAGATAGATTCTATAGAACCTGCAAGCTAGTTGGGATCAATATGAGCAAAAAGAAGTCCTACATAAATAGGACGGGAACATTTGAATTCACAAGCTTTTTCTACCGCTATGGATTTGTGGCCAATTTTAGTATGGAGCTGCCCAGCTTTGGAGTATCTGGAATCAATGAATCGGCTGACATGAGCATTGGAGTGACAGTGATAAAGAACAACATGATAAACAATGATCTTGGACCGGCAACGGCTCAAATGGCTCTTCAGCTGTTCATCAAGGACTACAGATATACGTATCGGTGCCACAGAGGGGACACGCAAATTCAAACGAGGAGGTCATTCGAGCTGAAGAAATTGTGGGAACAAACCCGCTCAAAGGCAGGACTGCTGGTTTCAGATGGAGGACCAAACCTATACAATATCCGGAATCTCCACATCCCGGAAGTCTGCTTGAAGTGGGAGCTAATGGACGAGGACTATCAGGGAAGGCTTTGTAATCCCCTGAACCCATTTGTCAGCCATAAGGAGATAGAGTCTGTAAACAATGCTGTGGTAATGCCAGCTCATGGCCCAGCCAAGAGCATGGAATATGATGCTGTTGCTACTACACACTCCTGGATCCCTAAGAGAAACCGCTCCATCCTCAATACAAGTCAAAGGGGAATCCTTGAAGATGAACAGATGTATCAAAAGTGCTGCAACCTATTCGAGAAATTCTTCCCTAGCAGTTCATACAGGAGACCGGTTGGAATTTCCAGCATGGTGGAGGCCATGGTGTCTAGGGCCAGAATTGATGCGCGAATTGACTTCGAGTCTGGACGGATTAAGAAGGAGGAGTTCGCTGAGATCATGAAGATCTGTTCCACCATTGAAGAGCTCAGACGGCAGAAATAGTGAATTTAGCTTGTCCTTCATGAAAAAATGCCTTGTTTCTACT
>CY004841 A/mallard duck/ALB/25/1985 1985/08/13 2 (PB1)
AGCGAAAGCAGGCAAACCATTTGAATGGATGTCAATCCGACTTTACTTTTCTTGAAAGTTCCAGCGCAAAATGCCATAAGCACCACATTCCCATATACTGGAGATCCTCCATACAGCCATGGAACGGGAACAGGATACACTATGGACACAGTCAACAGAACACATCAATATTCAGAAAAGGGAAAATGGACAACAAACACAGAAACTGGAGCACCCCAACTTAACCCAATTGATGGGCCATTACCCGAGGATAATGAGCCAAGTGGATATGCACAAACAGACTGCGTCCTGGAAGCAATGGCTTTCCTTGAAGAGTCCCACCCAGGAATCTTTGAAAACTCGTGTCTTGAAACGATGGAAGTTGTTCAACAAACAAGAGTGGACAAGCTGACCCAAGGTCGCCAGACCTATGATTGGACACTAAACAGGAATCAGCCAGCTGCAACTGCATTAGCTAATACTATAGAGGTCTTCAGATCGAACGGTTTGACGGCTAATGAATCAGGAAGGCTAATAGATTTCCTCAAAGATGTGATGGAATCAATGGATAAAGAGGAGATGGAAATAACAACGCACTTCCAAAGAAAAAGAAGAGTAAGGGACAACATGACCAAGAAGATGGTCACACAAAGAACAATAGGAAAAAAGAAGCAGAGACTAAACAAGAGAAGCTATCTAATAAGAGCATTGACACTGAACACAATGACAAAAGATGCGGAAAGAGGAAAATTAAAGAGAAGAGCAATTGCAACACCCGGGATGCAAATCAGAGGATTTGTGTATTTTGTTGAAACATTAGCGAGGAGCATTTGTGAGAAGCTTGAACAATCTGGACTCCCAGTTGGAGGCAATGAAAAGAAGGCTAAACTGGCAAATGTTGTGAGAAAAATGATGACTAATTCACAAGACACAGAGCTCTCTTTCACAATCACTGGAGACAACACCAAATGGAATGAAAATCAGAACCCCAGGATGTTCCTGGCAATGATAACATACATAACGAGAAACCAACCTGAATGGTTTAGGAATGTCTTGAGCATCGCACCTATAATGTTCTCGAATAAAATGGCAAGACTAGGGAAAGGATACATGTTCGAAAGCAAAAGCATGAAGCTTCGAACACAGATACCAGCAGAGATGCTAGCAAATATTGACCTGAAATATTTCAATGAGTCAACAAGAAAGAAAATAGAGAAAATAAGGCCTCTTCTAATAGATGGTACAGCCTCATTGAGTCCTGGAATGATGATGGGCATGTTCAACATGCTAAGTACAGTTTTAGGAGTCTCAATCCTAAATCTAGGACAAAAGAGGTACACCAAGACAACGTATTGGTGGGACGGACTCCAATCCTCTGATGACTTTGCTCTCATAGTGAATGCACCGAATCATGAGGGAATACAAGCAGGAGTAGATAGATTCTATAGGACCTGCAAGCTAGTCGGAATCAATATGAGCAAAAAGAAGTCCTACATAAACAGGACAGGAACATTTGAATTCACAAGCTTTTTCTACCGCTATGGATTTGTAGCCAATTTTAGCATGGAACTGCCCAGCTTTGGAGTGTCTGGGATTAATGAATCGGCTGACATGAGCATTGGAGTAACCGTGATAAAGAACAACATGATAAACAATGACCTTGGACCAGCAACGGCCCAAATGGCTCTTCAGCTGTTCATCAAGGATTACAGATACACGTATCGGTGTCACAGAGGGGACACACAAATTCAAACGAGGAGGTCATTCGAGCTGAAGAAGTTGTGGGAACAAACCCGCTCAAAGGCAGGACTGCTGGTTTCAGATGGAGGACCAAACTTGTACAATATCCGGAATCTCCACATCCCGGAAGTCTGTCTGAAATGGGAATTAATGGATGAAGACTATCAGGGAAGGCTTTGTAACCCCCTGAACCCATTTGTCAGCCATAAGGAGATAGAGTCTGTAAACAATGCTGTGGTGATGCCAGCTCATGGCCCAGCCAAGAGCATGGAATATGATGCTGTTGCTACTACACACTCCTGGATCCCTAAGAGGAACCGCTCCATCCTCAATACAAGCCAAAGGGGAATCCTTGAAGATGAACAGATGTATCAAAAATGCTGCAACCTATTCGAGAAATTCTTCCCTAGCAGTTCATACAGGAGACCGGTTGGGATTTCCAGCATGGTGGAGGCCATGGTATCTAGGGCCCGAATTGATGCGCGAATTGACTTCGAATCTGGACGGATTAAGAAAGAGGAGTTTGCTGAGATCATGAAGATCTGTGCCACCATTGAAGAGCTCAGACGGCAGAAATAGTGAATTTAGCTTGTCCTTCATGAAAAAATGCCTTGTTTCTACT
>CY004852 A/blue-winged teal/ALB/562/1985 1985/08/22 2 (PB1)
AGCGAAAGCAGGCAAACCATTTGAATGGATGTCAATCCGACTTTACTTTTCTTGAAAGTTCCAGCGCAAAATGCCATAAGCACCACATTCCCATATACTGGAGATCCTCCGTACAGCCATGGAACGGGAACAGGATACACCATGGACACAGTCAACAGAACACATCAATATTCAGAAAAGGGGAAATGGACAACAAACACAGAAACTGGAGCACCCCAACTTAACCCAATTGATGGACCATTACCTGAGGATAATGAGCCAAGTGGATATGCACAAACAGACTGCGTCCTGGAAGCAATGGCTTTCCTTGAAGAGTCCCACCCAGGAATCTTTGAAAACTCGTGTCTTGAAACGATGGAAATTGTTCAACAAACAAGGGTGGACAAGCTGACCCAAGGTCGTCAGACCTATGATTGGACACTAAACAGGAATCAACCAGCTGCAACTGCATTAGCTAATACTATAGAGGTCTTCAGATCGAACGGTTTGACGGCTAATGAATCAGGAAGGCTAATAGATTTCCTCAAGGATGTGATGGAATCAATGGATAAAAAGGAGATGGAAATAACAACGCACTTCCAAAGAAAAAGAAGAGTTAGGGACAACATGACCAAGAAAATGGTCACACAAAGAACAATAGGAAAGAAGAAGCAGAGACTAAACAAGAGAAGCTATCTAATAAGAGCATTGACACTGAACACAATGACAAAAGACGCTGAAAGAGGCAAATTAAAAAGAAGAGCAATTGCAACACCCGGGATGCAAATCAGAGGATTTGTGTATTTTGTTGAAACATTAGCGAGGAGCATTTGTGAGAAGCTTGAACAATCTGGACTCCCAGTTGGAGGCAATGAAAAGAAGGCTAAACTGGCAAATGTTGTGAGAAAAATGATGACTAATTCACAAGACACAGAGCTCTCTTTCACAATCACTGGAGACAACACCAAATGGAATGAAAATCAGAATCCTAGGATGTTCCTGGCAATGATAACATACATAACAAGAAATCAACCTGAATGGTTTAGGAATGTCTTGAGCATTGCACCTATAATGTTCTCGAATAAAATGGCAAGGCTAGGGAAAGGATACATGTTCGAAAGCAAGAGCATGAAGCTTCGAACACAGATACCAGCAGAGATGCTAGCAAATATTGACTTGAAATATTTCAATGAGTCAACAAGAAAGAAAATAGAGAAAATAAGGCCTCTTCTAATAGATGGTACAGCCTCATTGAGTCCTGGAATGATGATGGGCATGTTCAACATGCTAAGTACAGTTTTAGGAGTCTCAATCCTAAATCTAGGACAAAAGAGGTACACCAAAACAACGTATTGGTGGGACGGACTCCAATCCTCTGATGACTTTGCTCTCATAGTGAATGCACCGAATCATGAGGGAATACAAGCAGGAGTAGATAGATTCTATAGGACCTGCAAGCTAGTCGGAATCAATATGAGCAAAAAGAAGTCCTACATAAACAGGACAGGAACATTTGAATTCACAAGTTTTTTCTATCGCTATGGATTTGTAGCCAATTTTAGCATGGAGCTGCCCAGTTTTGGAGTGTCTGGAATTAATGAATCGGCTGACATGAGCATTGGAGTAACTGTGATAAAGAACAACATGATAAACAATGACCTTGGACCAGCAACGGCCCAAATGGCTCTTCAGCTGTTCATCAAGGATTACAGATACACGTATCGGTGTCACAGAGGGGACACACAAATTCAAACGAGGAGGTCATTCGAGCTGAAGAAGTTGTGGGAACAAACCCGCTCAAAGGCAGGACTACTGGTTTCAGATGGAGGACCAAATTTGTACAATATCCGGAATCTCCACATCCCAGAAGTCTGCCTGAAATGGGAGTTGATGGACGAAGACTATCAGGGAAGGCTTTGTAACCCCCTGAACCCATTTGTCAGCCATAAGGAGATAGAGTCTGTAAACAATGCTGTGGTGATGCCAGCTCATGGCCCAGCCAAGAGCATGGAATATGATGCTGTTGCTACTACACACTCCTGGATCCCTAAGAGGAACCGCTCCATCCTCAACACAAGCCAAAGGGGAATCCTTGAAGATGAACAGATGTATCAAAAGTGCTGCAATCTATTCGAGAAATTCTTCCCTAGCAGTTCATACAGGAGACCAGTTGGGATTTCCAGCATGGTGGAGGCCATGGTGTCTAGGGCCCGAATTGATGCGCGAATTGACTTCGAATCTGGACGGATTAAGAAAGAGGAGTTTGCTGAGATCATGAAGATCTGTTCCACCATTGAAGAGCTCAGACGGCAGAAATAGTGAATTTAGCTTGTCCTTCATGAAAAAATGCCTTGTTTCTACT
>CY004873 A/knot/DE/541/1988 1988/05/15 2 (PB1)
AGCGAAAGCAGGCAAACCATTTGAATGGATGTCAATCCGACTTTACTTTTCTTGAAAGTTCCAGCGCAAAATGCCATAAGCACCACATTCCCATATACTGGAGATCCTCCATACAGCCATGGAACGGGAACAGGATACACCATGGACACAGTCAACAGAACACATCAATATTCAGAAAAGGGGAAATGGACAACAAACACAGAAACTGGAGCACCCCAACTTAACCCAATTGATGGACCATTACCTGAGGATAATGAGCCAAGTGGATATGCACAAACAGACTGTGTCCTGGAAGCAATGGCTTTCCTTGAAGAGTCCCACCCAGGAATCTTTGAAAACTCGTGTCTTGAAACGATGGAAGTTGTTCAACAAACAAGAGTGGACAAACTGACCCAAGGTCGCCAGACCTATGATTGGACATTAAACAGGAATCAGCCGGCTGCAACTGCATTAGCTAATACTATAGAGGTCTTCAGATCGAATGGTTTAACGGCTAATGAATCAGGAAGGCTAATAGATTTCCTGAAGGATGTAATGGAATCAATGGACAAAGAGGAAATGGAAATAACAACGCACTTCCAAAGAAAAAGAAGGGTAAGGGACAACATGACCAAGAAAATGGTCACACAAAGAACAATAGGGAAGAAGAAACAGAGGCTAAATAAGAGAAGCTATCTAATAAGAGCATTGACACTGAACACAATGACAAAAGACGCCGAAAGAGGCAAATTAAAGAGGAGAGCAATTGCAACACCCGGAATGCAAATCAGAGGATTTGTGTATTTTGTTGAAACATTAGCGAGAAGCATTTGTGAGAAGCTTGAACAATCTGGACTTCCAGTTGGAGGCAATGAAAAGAAGGCTAAATTGGCAAATGTTGTGAGAAAAATGATGACCAATTCACAAGACACAGAGCTCTCTTTCACAATTACTGGAGACAACACCAAATGGAATGAAAATCAGAACCCTAGGATGTTCCTGGCAATGATAACATACATAACAAGAAATCAACCTGAATGGTTTAGGAATGTCTTGAGCATTGCACCTATAATGTTCTCAAATAAAATGGCAAGGCTAGGAAAAGGATACATGTTCGAAAGTAAGAGCATGAAACTTCGAACACAGATACCAGCAGAAATGCTAGCAAATATTGACCTAAAATATTTCAATGAGTCAACAAGAAAGAAAATAGAGAAGATAAGGCCTCTTCTAATAGATGGTACAGCCTCTTTAAGTCCTGGAATGATGATGGGCATGTTCAACATGTTAAGTACAGTTTTAGGAGTCTCAATCCTAAACCTAGGACAAAAGAGATACACCAAAACAACATACTGGTGGGATGGACTCCAATCCTCTGATGACTTTGCTCTCATAGTGAATGCACCGAATCATGAGGGGATACAAGCAGGAGTAGATAGATTCTATAGGACCTGTAAGCTAGTCGGAATCAATATGAGCAAAAAGAAGTCCTACATAAACAGGACAGGAACATTTGAATTCACAAGCTTTTTCTATCGCTATGGATTTGTAGCAAATTTTAGTATGGAGCTGCCCAGCTTTGGAGTGTCTGGGATTAATGAATCAGCTGACATGAGCATTGGAGTAACAGTGATAAAGAACAACATGATAAACAATGACCTTGGACCAGCAACGGCTCAAATGGCTCTTCAGCTGTTCATTAAGGATTACAGATACACGTATCGGTGTCACAGGGGGGACACACAAATCCAGACGAGGAGGTCATTTGAGCTGAAGAAGTTGTGGGAACAAACCCGCTCAAAGGCAGGACTGCTGGTTTCAGATGGAGGACCAAACTTATACAACATCCGGAATCTCCACATCCCGGAAGTCTGCCTGAAATGGGAGCTAATGGACGAAGACTATCAGGGAAGGCTTTGTAACCCCCTGAATCCATTTGTCAGCCATAAGGAGATAGAGTCTGTAAACAATGCTGTGGTGATGCCAGCTCATGGCCCAGCCAAGAGCATGGAATATGATGCTGTTGCTACCACACACTCTTGGATCCCTAAGAGGAACCGCTCCATCCTCAACACAAGCCAGAGGGGAATCCTTGAAGACGAACAGATGTATCAAAAGTGCTGCAATCTATTCGAGAAATTCTTCCCTAGCAGTTCGTACAGGAGACCGGTTGGGATTTCCAGCATGGTGGAGGCCATGGTGTCTAGGGCCCGAATTGATGCGCGAATTGACTTCGAGTCTGGACGGATTAAGAAGGAGAAATTTGCTGAGATCATGAAGATCTGTTCCACCATTGAAGAGCTCAGACGGCAGAAATAGTGAATTTAGCTTGTCCTTCATGAAAAAATGCCTTGTTTCTACT
>CY004879 A/herring gull/DE/665/1988 1988/05/16 2 (PB1)
AGCGAAAGCAGGCAAACCATTTGAATGGATGTCAATCCGACTTTACTTTTCTTGAAAGTTCCAGCGCAAAATGCCATAAGCACCACATTCCCTTATACTGGAGATCCTCCATACAGCCATGGAACGGGAACAGGATACACCATGGACACGGTCAACAGAACACATCAATATTCAGAAAAGGGGAAATGGACAACGAACACAGAAACTGGAGCACCTCAACTTAACCCAATTGATGGACCATTACCTGAGGATAATGAACCAAGTGGATATGCACAAACAGACTGTGTCCTGGAAGCAATGGCTTTCCTTGAAGAGTCCCACCCAGGGATCTTTGAAAACTCATGTCTTGAAACGATGGAAGTTGTTCAACAAACAAGAGTGGACAAGCTGACCCAAGGTCGCCAGACCTATGATTGGACATTAAACAGGAATCAGCCAGCTGCAACTGCATTAGCTAATACTATAGAGGTCTTCAGATCGAACGGTTTGGTGGCTAATGAATCAGGAAGGCTAATAGATTTCCTCAAGGATGTGATGGAATCAATGGATAAAGAGGAAATGGAAATAACAACGCACTTTCAAAGAAAAAGAAGAGTAAGGGACAACATGACCAAGAAAATGGTCACACAAAGAACAATAGGAAAGAAGAAACAGAGACTGAATAAGAGAAGCTATCTAATAAGAGCATTGACACTGAACACAATGACAAAAGACGCTGAAAGAGGCAAATTGAAGAGAAGAGCAATTGCAACACCCGGGATGCAAATCAGAGGATTTGTGTATTTTGTTGAAACATTAGCGAGGAGCATTTGTGAGAAGCTTGAACAATCCGGACTTCCAGTCGGAGGCAATGAAAAGAAGGCTAAACTGGCAAATGTTGTGAGAAAAATGATGACTAATTCACAAGACACAGAGCTTTCTTTCACAATCACTGGAGACAACACCAAATGGAATGAAAATCAGAACCCTAGGATGTTTCTAGCAATGATAACATACATAACAAGAAACCAACCCGAATGGTTTAGGAATGTATTGAGCATTGCACCCATAATGTTTTCGAACAAAATGGCAAGGCTAGGAAAGGGATACATGTTCGAAAGTAAGAGCATGAAGCTTCGAACACAGATACCAGCAGAAATGCTATCAAATATTGACCTGAAATATTTCAATGAGTCAACAAGAAAGAAAATAGAGAAAATAAGGCCTCTTCTAATAGATGGTACAGCCTCATTGAGTCCTGGAATGATGATGGGCATGTTCAACATGCTAAGTACAGTTTTAGGAGTCTCAATCCTAAATCTAGGACAGAAGAGATACACAAAAACAACATACTGGTGGGACGGACTCCAGTCCTCTGATGACTTTGCTCTCATAGTGAATGCACCGAATCATGAGGGAATACAAGCAGGAGTAGATAGATTCTATAGGACCTGCAAGCTGGTTGGAATCAATATGAGCAAAAAGAAGTCCTACATAAACAGGACAGGAACATTTGAATTCACAAGCTTTTTCTATCGATATGGATTTGTAGCCAATTTTAGCATGGAGCTGCCCAGTTTTGGAGTGTCTGGGATTAATGAATCGGCTGACATGAGCATTGGAGTAACAGTGATAAAGAACAACATGATAAACAATGACCTTGGACCAGCAACAGCTCAGATGGCTCTTCAGCTTTTCATCAAGGATTACAGATACACGTATCGGTGCCACAGAGGGGACACACAAATTCAAACGAGGAGATCATTCGAGCTGAAGAAGTTGTGGGAACAAACCCGCTCAAAGACAGGACTGCTGGTTTCAGATGGAGGACCGAACTTATACAATATCCGGAATCTACACATCCCGGAAGTCTGCTTGAAATGGGAGCTAATGGACGAAGACTATCAGGGAAGGCTTTGTAACCCCCTGAACCCATTTGTCAGCCATAAGGAGATAGAGTCTGTAAACAATGCGGTGGTGATGCCAGCTCATGGCCCAGCCAAGAGCATGGAATATGATGCTGTTGCTACTACACACTCCTGGATCCCTAAGAGGAACCGCTCCATCCTCAACACAAGCCAAAGGGGAATCCTTGAAGATGAGCAGATGTATCAAAAGTGCTGCAATCTGTTCGAAAAATTCTTCCCTAGCAGCTCATACAGGAGACCGGTTGGGATTTCCAGCATGGTGGAGGCCATGGTGTCTAGGGCCCGAATTGATGCGCGAATTGACTTCGAGTCTGGACGGATTAAGAAGGAGGAGTTTGCTGAGATCATGAAGATCTGCTCCACCATTGAAGAGCTCAGACGGCAGAAATAGTGAATTTAGCTTGTCCTTCATGAAAAAATGCCTTGTTTCTACT
>CY004890 A/blue-winged teal/ALB/67/1990 1990/08/01 2 (PB1)
AGCGAAAGCAGGCAAACCATTTGAATGGATGTCAATCCGACTTTACTTTTCTTGAAAGTTCCAGCGCAAAATGCCATAAGCACCACATTCCCATATACTGGAGATCCTCCATACAGCCATGGAACGGGAACAGGATACACCATGGACACAGTCAACAGGACACATCAATATTCAGAAAAGGGGAAATGGACAACAAACACAGAGACTGGAGCACCCCAACTTAACCCAATTGATGGACCACTGCCTGAGGACAACGAGCCAAGTGGATATGCACAAACAGACTGTGTCCTTGAAGCAATGGCTTTCCTTGAAGAGTCCCACCCAGGAATCTTTGAAAACTCGTGTCTTGAAACGATGGAAGTTGTCCAACAAACAAGAGTGGACAAACTGACCCAAGGTCGTCAGACCTATGATTGGACATTAAACAGGAATCAGCCGGCTGCAACTGCATTAGCTAATACTATAGAGGTCTTCAGATCGAACGGTCTGACAGCTAATGAATCAGGAAGGCTAATAGATTTCCTCAAGGATGTGATGGAATCAATGGATAAAGAGGAAATGGAAATAACAACGCATTTCCAAAGGAAAAGAAGAGTGAGAGACAACATGACCAAGAAAATGGTCACACAAAGAACAATAGGAAAGAAGAAGCAGAGGCTAAACAAGAGAAGCTATCTAATAAGAGCATTGACACTGAACACAATGACAAAAGACGCTGAAAGAGGCAAATTAAAGAGAAGAGCAATTGCAACACCCGGAATGCAAATCAGAGGATTTGTATACTTTGTTGAAACATTAGCGAGGAGCATTTGTGAGAAGCTTGAACAATCTGGACTCCCAGTTGGAGGCAATGAAAAGAAGGCTAAACTGGCAAATGTTGTGAGAAAAATGATGACTAATTCACAAGACACAGAACTCTCTTTCACAATCACTGGAGACAACACCAAATGGAATGAAAATCAGAACCCTAGGATGTTTCTGGCAATGATAACATATATAACAAGAAACCAACCTGAATGGTTTAGGAATGTCTTGAGCATTGCACCTATAATGTTCTCGAATAAAATGGCAAGAATAGGGAAAGGATACATGTTCGAAAGTAAGAGCATGAAGCTTCGAACACAGATACCAGCAGAAATGCTAGCAAGTATTGATCTGAAATATTTCAATGAGTCAACAAGAAAGAAAATAGAGAAGATAAGGCCTCTTCTAATAGATGGTACCGCCTCATTGAGCCCTGGAATGATGATGGGCATGTTCAACATGCTAAGTACAGTTTTGGGAGTCTCTATTCTAAATCTAGGGCAAAAGAGGTACACCAAAACAACATACTGGTGGGACGGACTCCAATCCTCCGATGACTTTGCTCTCATAGTGAATGCTCCGAATCATGAGGGAATACAAGCAGGAGTAGATAGATTCTATAGAACCTGCAAGCTGGTCGGAATCAACATGAGCAAAAAGAAGTCCTACATAAACAGGACAGGGACATTTGAATTCACAAGCTTTTTCTATCGCTATGGATTTGTAGCCAACTTTAGCATGGAGCTGCCCAGCTTTGGAGTGTCTGGGATTAATGAATCTGCCGACATGAGCATTGGAGTAACAGTGATAAAGAACAACATGATAAACAATGATCTTGGACCAGCAACAGCTCAAATGGCTCTTCAGCTGTTCATCAAGGATTACAGATACACGTATCGGTGTCACAGAGGGGACACACAAATTCAGACAAGGAGGTCATTCGAGCTGAAGAAGTTGTGGGAACAAACCCGCTCAAAGGCAGGACTGCTGGTTTCAGATGGAGGGCCAAACTTATACAATATCCGGAATCTCCACATTCCGGAAGTCTGCCTGAAATGGGAGCTAATGGACGAAGACTATCAGGGAAGGCTTTGTAACCCCCTGAATCCATTTGTCAGCCACAAAGAGATAGAGTCTGTAAACAATGCTGTGGTGATGCCAGCTCATGGCCCAGCCAAGAGCATGGAATATGATGCTGTTGCTACTACGCACTCCTGGATCCCTAAGAGGAACCGCTCCATCCTCAACACAAGCCAAAGGGGAATCCTTGAAGATGAACAGATGTATCAAAAGTGCTGCAATCTATTCGAGAAATTCTTCCCTAGCAGCTCATACAGGAGACCGGTTGGGATTTCCAGCATGGTGGAGGCCATGGTTTCTAGGGCCCGAATTGATGCGCGAATTGACTTCGAATCTGGACGGATTAAGAAGGAGGAGTTTGCTGAGATCATGAAGATCTGTTCCACCATTGAAGAGCTCAGACGGCAGAAATAGTGAATTTAGCTTGTCCTTCATGAAAAAATGCCTTGTTTCTACT
>CY004895 A/blue-winged teal/ALB/103/1990 1990/08/01 2 (PB1)
AGCGAAAGCAGGCAAACCATTTGAATGGATGTCAATCCGACTTTGCTTTTCTTGAAAGTTCCAGCGCAAAATGCCATAAGCACCACATTCCCATATACTGGAGATCCTCCATACAGCCATGGGACGGGAACAGGATACACCATGGACACAGTCAACAGAACACATCAATATTCAGAAAAGGGGAAATGGACAACAAACACAGAAACTGGAGCACCCCAACTTAACCCAATTGATGGACCATTACCTGAGGATAATGAGCCAAGTGGATATGCACAAACAGACTGTGTCCTGGAAGCAATGGCTTTCCTTGAAGAGTCCCACCCAGGAATCTTTGAAAACTCGTGTCTTGAAACGATGGAAGTTGTTCAACAAACAAGAGTGGACAAGCTGACCCAAGGTCGCCAGACCTATGATTGGACACTAAACAGGAATCAGCCGGCTGCAACTGCATTAGCTAACACTATAGAGGTCTTCAGATCGAACGGTTTGACGGCCAATGAATCAGGAAGGCTAATAGATTTCCTCAAGGATGTGATGGAATCAATGGACAAAGAGGAGATGGAAATAACAACACACTTCCAAAGAAAAAGAAGAGTAAGGGACAACATGACCAAGAAAATGGTCACACAAAGAACAATAGGAAAGAAGAAGCAGAGACTGAACAAGAGAAGCTATCTAATAAGAGCATTGACACTGAACACAATGACAAAAGACGCTGAAAGAGGCAAATTAAAGAGAAGAGCAATTGCAACACCCGGGATGCAAATCAGAGGATTTGTGTATTTTGTTGAAACATTAGCGAGGAGCATTTGTGAGAAACTGGAACAATCTGGGCTCCCAGTTGGAGGCAATGAGAAGAAGGCTAAACTGGCAAATGTTGTGAGAAAAATGATGACTAACTCACAAGACACAGAGCTCTCTTTCACAATCACTGGAGACAACACCAAATGGAATGAAAATCAAAACCCTAGAATGTTCCTGGCAATGATAACATACATAACAAGAAATCAACCTGAATGGTTTAGGAATGTCTTGAGCATTGCACCTATAATGTTCTCGAACAAAATGGCAAGGCTGGGGAAAGGATACATGTTCGAGAGCAAGAGCATGAAGCTTCGGACACAGATACCAGCAGAATTGCTAGCAAATATTGACCTGAAATATTTCAATGAGTCAACGAGAAAGAAAATAGAGAAAATAAGGCCTCTTCTGATAGATGGTACAGCCTCATTGAGTCCTGGAATGATGATGGGCATGTTCAACATGCTAAGTACAGTTTTAGGAGTCTCAATCCTAAATCTAGGACAAAAGAGGTACACCAAAACAACGTATTGGTGGGACGGACTCCAATCCTCTGATGACTTTGCTCTCATAGTGAATGCACCGAACCATGAGGGGATACAAGCAGGGGTAGATAGATTCTATAGGACCTGCAAGCTAGTCGGAATCAATATGAGCAAAAAGAAGTCCTACATAAACAGGACAGGAACATTCGAATTCACAAGCTTTTTCTATCGCTATGGATTTGTAGCTAATTTTAGCATGGAACTGCCCAGCTTTGGAGTGTCTGGGATTAATGAATCGGCTGACATGAGTATTGGAGTAACAGTGATAAAGAACAACATGATAAACAATGACCTTGGACCAGCAACGGCCCAAATGGCTCTTCAGCTGTTCATCAAAGATTACAGATACACATATCGGTGTCACAGAGGGGACACACAAATTCAGACGAGGAGGTCATTCGAGCTGAAGAAGTTGTGGGAACAAACCCGCTCAAAGGCCGGGCTGCTGGTTTCAGATGGAGGACCAAACTTGTACAATATCCGGAATCTCCACATCCCGGAAGTCTGCCTGAAATGGGAGTTAATGGATGAAGACTATCAGGGAAGGCTTTGTAACCCCCTGAACCCATTTGTCAGCCATAAGGAGATAGAGTCTGTAAACAATGCTGTGGTAATGCCAGCTCATGGCCCAGCCAAGAGCATGGAATATGATGCTGTTGCTACTACGCACTCCTGGATCCCTAAGAGGAATCGCTCCATCCTCAACACAAGCCAAAGGGGAATCCTTGAAGACGAGCAGATGTATCAAAAGTGCTGCAATCTATTCGAGAAATTCTTCCCTAGTAGTTCATACAGGAGACCGGTTGGGATTTCCAGCATGGTGGAGGCCATGGTGTCTAGGGCCCGAATTGATGCGCGAATTGACTTCGAATCTGGACGGATTAAGAAAGAGGAGTTTGCTGAGATCATGAAGATCTGTTCCACCATTGAAGAGCTCAGACGGCAGAAATAGTGAATTTAGCTTGTCCTTCATGAAAAAATGCCTTGTTTCTACT
>CY004923 A/pintail/Alberta/275/1996 1996/08/ 2 (PB1)
AGCGAAAGCAGGCAAACCATTTGAATGGATGTCAATCCGACTTTACTTTTCTTGAAAGTTCCAGCGCAAAATGCCATAAGCACCACATTCCCATATACTGGAGATCCTCCATACAGCCATGGAACGGGAACAGGATACACCATGGACACAGTCAACAGAACACATCAATATTCAGAAAAGGGGAAATGGACAACAAACACAGAAACTGGAGCACCACAACTCAACCCAATTGATGGACCATTACCTGAGGATAATGAGCCAAGTGGATATGCACAAACAGATTGTGTCCTGGAAGCAATGGCTTTCCTTGAAGAGTCCCACCCAGGAATCTTTGAAAACTCGTGTCTCGAAACGATGGAAGTTGTTCAGCAAACAAGAGTGGACAAGCTGACTCAAGGTCGCCAGACCTATGATTGGACATTAAACAGGAATCAGCCGGCTGCAACTGCATTAGCTAATACTATAGAGGTTTTCAGATCGAACGGTCTGACGGCCAATGAATCAGGAAGGCTGATAGACTTCCTCAAGGATGTGATGGAATCAATGGACAAAGAGGAAATGGAAATAACAACGCACTTCCAAAGAAAAAGAAGAGTAAGGGACAACATGACCAAGAAAATGGTCACACAAAGAACAATAGGAAAGAAGAAGCAGAGATTAAACAAGAGAAGCTATTTAATAAGAGCATTGACACTGAACACAATGACAAAAGACGCTGAAAGAGGCAAGTTAAAGAGAAGAGCAATTGCAACACCCGGAATGCAAATCAGAGGATTTGTGTATTTTGTTGAAACATTAGCGAGAAGCATCTGTGAGAAGCTTGAACAGTCTGGACTCCCAGTCGGAGGCAATGAAAAGAAGGCTAAACTGGCAAACGTCGTGAGGAAAATGATGACTAACTCACAAGACACAGAGCTCTCTTTCACAATCACTGGAGACAACACCAAATGGAATGAAAATCAGAACCCTAGAATGTTTCTGGCAATGATAACATACATAACAAGAAATCAACCTGAATGGTTCAGGAATGTCTTGAGCATTGCACCTATAATGTTCTCGAATAAAATGGCAAGGCTAGGGAAAGGATACATGTTCGAAAGCAAGAGCATGAAGCTTCGAACACAGATACCAGCAGAAATGCTAGCAAATATTGACCTGAAATATTTCAATGAGTCAACAAAAAAGAAAATAGAGAAGATAAGGCCTCTTTTAATAGATGGCACAGCCTCATTGAGTCCTGGAATGATGATGGGCATGTTCAACATGCTAAGTACAGTTTTAGGAGTTTCAATCCTAAATCTGGGACAAAAGAGATACACCAAAACAACGTATTGGTGGGACGGACTCCAATCCTCCGATGACTTTGCTCTCATAGTGAATGCACCGAATCATGAGGGAATACAAGCAGGAGTAGATAGATTCTATAGGACTTGCAAACTAGTCGGAATCAATATGAGCAAAAAGAAGTCCTACATAAACAGGACAGGAACATTTGAATTCACAAGCTTTTTCTATCGCTATGGGTTCGTAGCCAATTTCAGCATGGAACTGCCCAGCTTTGGAGTGTCTGGGATCAATGAATCAGCTGACATGAGCATTGGGGTAACAGTGATAAAGAACAACATGATAAACAATGACCTTGGGCCAGCAACGGCCCAAATGGCTCTCCAGCTGTTCATCAAGGATTACAGATATACATATCGGTGCCACAGAGGGGACACACAAATCCAGACAAGGAGATCATTCGAGTTGAAGAAATTGTGGGAACAAACCCGCTCAAAGGCAGGGCTGCTGGTTTCCGATGGGGGACCAAACCTGTACAATATCCGGAATCTCCACATCCCGGAAGTCTGCCTGAAATGGGAGCTGATGGACGAAGACTATCAGGGAAGGCTTTGTAACCCCTTGAACCCATTTGTCAGCCATAAGGAGATAGAGTCTGTGAACAATGCAGTGGTGATGCCAGCTCACGGCCCAGCCAAAAGCATGGAATATGATGCTGTTGCTACTACGCATTCCTGGATCCCCAAGAGGAACCGCTCCATTCTCAACACGAGTCAAAGGGGAATCCTTGAAGATGAACAGATGTATCAAAAGTGCTGCAATCTATTCGAGAAGTTCTTCCCTAGCAGTTCGTACAGAAGACCGGTCGGGATTTCTAGCATGGTGGAGGCCATGGTGTCCAGGGCCCGAATTGATGCGCGAATTGACTTCGAATCTGGACGGATTAAGAAAGAGGAGTTTGCTGAGATCATGAAGATCTGTTCCACCATTGAAGAACTCAGACGGCAGAAATAGTGAATTTAGCTTGTCCTTCATGAAAAAATGCCTTGTTTCTACT
>CY004931 A/mallard/Alberta/47/98 1998/08/05 2 (PB1)
AGCGAAAGCAGGCAAACCATTTGAATGGATGTCAATCCGACTTTACTTTTCTTGAAAGTTCCAGCGCAAAATGCCATAAGCACCACATTCCCATATACTGGAGATCCTCCATACAGCCATGGAACGGGAACAGGATACACCATGGACACAGTCAACAGAACACATCAATATTCAGAAAAGGGGAAATGGACGACAAACACAGAAACTGGAGCACCACAACTTAACCCAATTGACGGACCATTACCTGAGGACAATGAGCCAAGTGGATATGCACAAACAGACTGTGTCCTGGAAGCAATGGCTTTCCTTGAAGAGTCCCACCCAGGAATCTTTGAAAACTCGTGTCTCGAAACGATGGAAGTTGTTCAGCAAACAAGAGTGGACAAGCTGACCCAAGGTCGCCAGACCTACGATTGGACACTAAACAGGAACCAGCCGGCTGCAACTGCATTAGCTAATACTATAGAGGTCTTCAGATCGAACGGTTTGGCGGCCAATGAATCAGGAAGGCTAATAGATTTCCTCAAGGATGTGATGGAATCAATGGATAAAGAGGAGATGGAAATAACAACGCACTTCCAAAGAAAAAGAAGAGTAAGGGACAACATGACCAAGAAAATGGTCACACAAAGAACAATAGGAAAGAAGAAGCAGAGATTAAACAAAAGAAGCTATCTAATAAGAGCATTGACACTGAACACAATGACAAAGGACGCTGAGAGAGGCAAGTTAAAGAGAAGAGCAATTGCAACACCCGGGATGCAAATCAGAGGATTTGTGTATTTTGTTGAAACATTAGCGAGGAGCATTTGTGAAAAGCTGGAACAATCTGGACTCCCAGTCGGAGGCAATGAGAAGAAGGCTAAACTGGCAAATGTCGTGAGGAAAATGATGACCAACTCACAAGACACAGAGCTCTCTTTCACAATCACTGGAGACAACACCAAATGGAATGAAAATCAGAACCCTAGAATGTTTCTGGCAATGATAACATACATAACAAGAAATCAACCCGAATGGTTTAGGAATGTTTTGAGCATCGCACCTATAATGTTCTCGAATAAAATGGCAAGGCTAGGGAAAGGATACATGTTCGAAAGCAAGAGCATGAAGCTTCGAACACAGATACCAGCAGAAATGCTAGCAAATATTGACTTGAAATATTTCAATGAGTCAACAAAAAAGAAGATAGAGAAGATAAGGCCTCTTCTAATAGATGGCACAGCCTCATTGAGTCCTGGAATGATGATGGGCATGTTCAACATGCTAAGTACAGTTTTAGGAGTTTCAATCCTAAATCTGGGACAAAAGAGATACACCAAAACAACGTATTGGTGGGACGGACTCCAATCCTCTGATGATTTTGCACTCATAGTGAATGCGCCGAATCATGAGGGAATACAAGCAGGAGTAGATAGATTCTATAGGACTTGCAAACTAGTCGGAATCAATATGAGCAAAAAGAAGTCCTACATAAACAGGACAGGAACATTTGAATTCACAAGCTTTTTCTATCGCTATGGATTCGTAGCCAATTTTAGCATGGAACTGCCCAGTTTTGGAGTGTCTGGGATCAATGAATCAGCTGACATGAGCATTGGGGTAACAGTGATAAAGAACAACATGATAAACAATGACCTTGGACCAGCAACGGCCCAAATGGCTCTTCAGCTGTTCATCAAGGATTACAGATACACGTATCGGTGCCACAGAGGGGACACACAAATCCAGACGAGGAGGTCATTCGAGCTGAAGAAATTGTGGGAACAAACCCGCTCAAAGGCAGGATTGCTGGTTTCAGATGGGGGACCAAACTTGTACAATATCCGGAATCTCCACATCCCGGAAGTCTGCCTGAAATGGGAGTTGATGGACGAAGACTATCAGGGAAGACTTTGTAACCCCCTGAACCCATTTGTCAGCCATAAAGAGATAGAGTCTGTGAACAATGCTGTGGTGATGCCAGCTCATGGCCCAGCCAAGAGCATGGAATATGATGCTGTTGCTACTACGCACTCCTGGATCCCCAAGAGGAACCGCTCCATCCTCAACACGAGTCAGAGGGGAATCCTTGAAGATGAACAGATGTATCAAAAATGCTGCAATCTATTTGAGAAGTTCTTCCCTAGCAGTTCATACAGAAGACCGGTTGGAATTTCTAGCATGGTGGAGGCCATGGTGTCTAGGGCCCGAATTGATGCACGAATTGACTTCGAGTCTGGACGGATTAAGAAAGAGGAGTTTGCTGAGATCATGAAGATCTGTTCCACCATTGAAGAGCTCAGACGGCAGAAGTAGTGAATTTGGCTTGTCCTTCATGAAAAAATGCCTTGTTTCTACT
>CY004938 A/pintail/Alberta/207/1999 1999/08/11 2 (PB1)
AGCGAAAGCAGGCAAACCATTTGAATGGATGTCAATCCGACTTTACTTTTCTTGAAAGTTCCAGCGCAAAATGCCATAAGCACCACATTCCCATATACTGGAGATCCTCCATACAGCCATGGAACGGGAACAGGGTACACCATGGACACAGTCAACAGAACACATCAATATTCAGAAAAGGGGAAATGGACAACAAACACAGAGACTGGAGCACCCCAACTTAACCCAATTGACGGACCACTGCCTGAGGACAATGAGCCAAGTGGATATGCACAAACAGACTGTGTCCTTGAAGCAATGGCTTTCCTTGAAGAGTCCCACCCAGGAATCTTTGAAAACTCGTGTCTTGAAACGATGGAAGTTGTCCAACAAACAAGAGTGGACAAACTGACCCAAGGTCGTCAGACCTATGATTGGACATTAAACAGAAATCAGCCGGCTGCAACTGCATTAGCCAATACTATAGAGGTCTTCAGATCGAACGGTCTGACAGCTAATGAATCAGGGAGGCTAATAGATTTCCTCAAGGATGTGATGGAGTCAATGGATAAAGAGGAAATGGAAATAACAACGCACTTCCAAAGAAAAAGAAGAGTGAGGGACAACATGACCAAGAAAATGGTCACACAAAGAACAATAGGAAAGAAGAAACAGAGGCTAAACAAGAGGAGCTATCTAATAAGAGCACTGACACTGAACACAATGACAAAAGACGCTGAAAGAGGCAAACTGAAGAGAAGAGCAATTGCAACACCCGGAATGCAAATCAGAGGATTTGTATACTTTGTTGAAACATTAGCAAGGAGCATTTGTGAGAAGCTTGAACAATCTGGACTCCCGGTTGGAGGCAATGAAAAGAAGGCTAAACTGGCAAATGTTGTGAGAAAAATGATGACTAATTCACAAGACACAGAGCTCTCTTTCACAATCACTGGAGACAACACCAAATGGAACGAAAATCAGAACCCTAGAATGTTCCTGGCAATGATAACATACATAACAAGAAACCAACCTGAATGGTTTAGGAATGTCTTGAGCATTGCACCTATAATGTTCTCAAATAAAATGGCAAGACTAGGGAAAGGATACATGTTCGAAAGTAAGAGCATGAAGCTTCGAACACAAATACCGGCAGAAATGCTAGCAAATATTGACCTGAAATATTTCAATGAGTCAACAAAGAAGAAAATAGAGAAGATAAGGCCTCTTCTGATAGATGGTACAGCCTCATTGAGCCCTGGAATGATGATGGGCATGTTCAACATGCTAAGTACAGTTTTGGGAGTCTCGATTCTAAATCTAGGGCAAAAGAGGTACACCAAAACAACATACTGGTGGGACGGACTCCAATCCTCCGATGACTTTGCTCTCATAGTGAATGCTCCGAATCATGAGGGAATACAAGCAGGAGTAGATAGATTCTATAGGACCTGCAAGCTGGTCGGAATCAACATGAGCAAAAAGAAGTCCTACATAAACAGGACAGGAACATTTGAATTCACAAGCTTTTTCTATCGCTATGGATTTGTAGCCAATTTTAGCATGGAGCTGCCCAGCTTTGGAGTATCTGGAATTAATGAATCTGCCGACATGAGCATTGGAGTAACAGTGATAAAGAACAATATGATAAACAATGACCTTGGACCAGCAACAGCTCAAATGGCTCTTCAGCTGTTCATCAAGGATTACAGATACACGTACCGGTGCCACAGAGGGGACACACAAATTCAGACAAGGAGGTCATTCGAACTGAAAAAGTTGTGGGAACAAACCCGCTCAAAGTCAGGACTGTTGGTTTCAGATGGAGGGCCAAACTTATACAATATCCGGAACCTCCACATTCCGGAAGTCTGCCTGAAGTGGGAGCTAATGGACGAAGACTATCAGGGAAGGCTTTGTAACCCTCTGAATCCATTTGTCAGCCACAAAGAGATAGAGTCTGTAAACAATGCTGTGGTGATGCCAGCTCATGGCCCGGCCAAGAGCATGGAATATGATGCTGTTGCTACTACTCACTCCTGGATCCCTAAGAGGAACCGCTCCATCCTCAATACAAGCCAAAGGGGAATCCTTGAAGATGAACAGATGTATCAAAAGTGCTGCAATCTATTCGAGAAATTCTTCCCTAGCAGTTCATACAGGAGACCAGTTGGAATTTCCAGCATGGTGGAGGCCATGGTTTCCAGGGCCCGAATTGATGCGCGAATTGACTTCGAATCTGGACGGATTAAGAAGGAGGAGTTTGCTGAGATCATGAAGATCTGTTCCACCATTGAAGAGCTCAGACGGCAGAAATAGTGAATTTAGCTTGTCCTTCATGAAAAAATGCCTTGTTTCTACT
>CY004945 A/mallard/Alberta/30/2001 2001/07/27 2 (PB1)
AGCGAAAGCAGGCAAACCATTTGAATGGATGTCAATCCGACTTTACTTTTCTTGAAAGTTCCAGCGCAAAATGCCATAAGCACCACATTCCCATATACTGGAGATCCTCCATACAGCCATGGAACAGGAACAGGGTACACCATGGACACAGTTAACAGAACACATCAATATTCAGAAAAGGGGAAATGGACAACAAACTCAGAGACTGGAGCACCCCAACTTAACCCAATTGATGGACCACTGCCTGAGGACAATGAGCCAAGTGGATATGCACAGACGGACTGTGTCCTTGAAGCAATGGCTTTCCTTGAAGAGTCCCACCCAGGGATCTTTGAAAACTCGTGTCTTGAAACGATGGAAGTTGTCCAACAAACAAGAGTGGACAAGTTGACCCAAGGCCGTCAGACCTATGATTGGACATTAAACAGGAACCAGCCGGCTGCAACTGCATTAGCTAATACTATAGAGGTCTTCAGATCGAACGGTCTGACAGCTAATGAATCAGGAAGGCTAATAGATTTTCTCAAGGATGTGATGGAATCAATGGATAAAGAGGGAATGGAAATAACAACGCATTTCCAAAGGAAAAGAAGAGTGAGAGACAACATGACCAAGAAAATGGTCACACAAAGAACAATAGGGAAAAAGAAGCAGAGGCTAAACAAAAAGAGCTATCTAATAAGAGCATTGACACTGAACACAATGACAAAAGACGCCGAAAGAGGCAAATTAAAGAGAAGAGCAATTGCAACACCCGGAATGCAAATCAGAGGATTTGTATACTTTGTTGAAACATTAGCAAGGAGCATTTGTGAGAAGCTTGAACAATCAGGACTCCCAGTTGGAGGCAATGAAAAGAAGGCTAAACTGGCAAATGTTGTGAGAAAAATGATGACTAATTCACAAGACACAGAGCTCTCTTTCACAATCACTGGAGACAACACCAAATGGAATGAAAATCAGAACCCTAGGATGTTTCTGGCAATGATAACATATATAACAAGAAACCAACCTGAATGGTTTAGGAATGTCTTGAGCATTGCACCTATAATGTTCTCAAATAAAATGGCAAGACTAGGGAAAGGATACATGTTCGAAAGTAAGAGCATGAAGCTTCGAACACAAATACCGGCAGAAATGCTAGCAAGTATTGATCTGAAATATTTCAATGAGTCAACAAGAAAGAAAATAGAGAAGATAAGGCCTCTTCTAATAGATGGTACAGCCTCATTGAGTCCTGGAATGATGATGGGCATGTTCAACATGCTAAGTACAGTTTTGGGAGTTTCGATTCTAAATCTAGGGCAAAAGAGGTACACCAAAACAACATACTGGTGGGACGGACTCCAATCCTCCGATGATTTTGCTCTCATAGTGAATGCTCCGAATCATGAGGGAATACAAGCAGGAGTAGACAGATTCTATAGAACCTGCAAGCTGGTCGGAATTAACATGAGCAAAAAGAAGTCCTACATAAACAGGACAGGAACATTTGAATTCACAAGCTTTTTCTATCGTTATGGGTTTGTAGCCAACTTTAGCATGGAGTTGCCCAGCTTTGGAGTGTCCGGGATTAATGAATCTGCAGACATGAGCATTGGAGTAACTGTGATAAAGAACAACATGATAAACAATGATCTCGGACCAGCAACAGCTCAAATGGCTCTTCAGCTGTTCATCAAGGATTACAGATACACGTACCGGTGTCACAGAGGGGACACACAAATTCAGACAAGGAGGTCATTCGAGCTGAAGAAGTTGTGGGAACAAACCCGCTCAAAAGCAGGACTGCTGGTCTCAGATGGAGGACCAAATCTATACAATATCCGGAATCTCCACATTCCGGAAGTCTGCTTGAAATGGGAGCTAATGGATGAAGACTATCAGGGAAGGCTTTGTAACCCCCTGAACCCGTTTGTCAGCCACAAAGAGATAGAGTCTGTAAACAATGCCGTGGTGATGCCAGCTCATGGCCCAGCCAAAAGCATGGAATATGATGCTGTTGCCACCACGCACTCCTGGATCCCTAAGAGGAACCGATCCATCCTCAATACAAGCCAAAGGGGAATCCTTGAAGATGAACAGATGTATCAAAAGTGCTGCAATCTATTCGAGAAATTCTTCCCTAGCAGCTCATATAGGAGACCGGTTGGGATTTCCAGCATGGTGGAGGCCATGGTTTCTAGGGCCCGAATTGATGCACGAATTGACTTCGAATCTGGACGGATTAAGAAGGAGGAATTTGCTGAGATCATGAAGATCTGTTCCACCATTGAAGAGCTCAGACGGCAGAAATAGTGAATTTAGCTTGTCCTTCATGAAAAAATGCCTTGTTTCTACT
>CY004993 A/pintail duck/Alberta/114/1979 1979/08/07 2 (PB1)
AGCGAAAGCAGGCAAACCATTTGAATGGATGTCAATCCGACTTTACTTTTCTTGAAAGTTCCAGCGCAAAATGCCATAAGCACCACATTCCCGTACACTGGAGATCCTCCATACAGCCATGGAACGGGAACAGGATACACCATGGACACAGTCAACAGAACACATCAATATTCAGAAAAGGGGAAATGGACCACAAACACAGAAACTGGAGCGCCCCAACTTAACCCAATTGATGGACCATTACCTGAGGATAATGAACCAAGTGGATATGCACAAACAGACTGCGTCCTGGAAGCAATGGCTTTCCTTGAAGAATCCCACCCAGGAATCTTTGAAAACTCGTGTCTTGAAACGATGGAAGTTGTTCAACAAACAAGAGTGGACAAGCTGACCCAAGGTCGCCAGACCTATGATTGGACATTAAACAGGAATCAGCCGGCTGCAACTGCATTAGCTAATACTATAGAGGTCTTCAGATCGAACGGTTTAACAGCTAATGAATCGGGAAGGCTAATAGATTTCCTCAAGGATGTGATGGAATCAATGGATAAAGAGGAAATGGAAATAACAACGCACTTCCAAAGAAAAAGAAGGGTGAGGGACAACATGACCAAGAAAATGGTCACACAAAGAACAATAGGAAAGAAGAAGCAGAGATTAAACAAGAGAAGCTATCTAATAAGAGCATTGACATTGAACACAATGACAAAAGATGCCGAAAGAGGCAAATTAAAGAGAAGAGCAATTGCAACACCCGGAATGCAAATCAGAGGATTTGTGTATTTTGTTGAAACACTAGCGAGGAGCATTTGTGAGAAGCTCGAGCAATCTGGACTTCCAGTTGGAGGCAATGAAAAGAAGGCTAAACTGGCAAATGTTGTGAGAAAGATGATGACGAATTCACAAGACACAGAGCTCTCTTTCACAATCACTGGAGACAACACCAAATGGAATGAAAATCAAAACCCTCGGATGTTCCTGGCAATGATAACATACATAACAAGAAATCAACCTGAATGGTTTAGAAATGTCTTGAGCATTGCACCTATAATGTTCTCGAATAAAATGGCAAGGCTAGGAAAAGGATACATGTTCGAAAGCAAGAGCATGAAGCTTCGAACGCAGATACCAGCAGAAATGCTAGCAAATATTGACCTGAAATATTTCAATGAATCAACAAGAAAGAAGATCGAGAAGATAAGACCTCTTCTAATAGATGGTACAGCCTCATTGAGTCCTGGAATGATGATGGGCATGTTCAACATGCTAAGTACGGTTTTAGGAGTCTCAATCCTAAATCTAGGACAAAAGAGATACACCAAAACAACATACTGGTGGGATGGACTCCAATCCTCTGATGACTTTGCTCTCATAGTGAATGCACCGAATCATGAGGGAATACAAGCAGGGGTAGATAGATTCTATAGAACCTGCAAGCTAGTCGGAATCAATATGAGCAAAAAGAAGTCCTACATAAATAGGACAGGAACATTTGAATTCACAAGCTTTTTTTATCGCTATGGATTTGTGGCCAATTTTAGCATGGAGCTGCCCAGCTTTGGAGTGTCTGGGATTAATGAATCGGCTGACATGAGCATTGGAGTAACAGTGATAAAGAACAACATGATAAATAATGACCTTGGACCAGCAACGGCTCAGATGGCTCTTCAGCTATTCATCAAGGATTACAGATATACGTATCGGTGCCACAGAGGGGACACACAAATTCAGACGAGGAGGTCATTCGAGCTAAAGAAGTTGTGGGAACAAACCCGCTCAAAGGCAGGACTGCTGGTTTCAGATGGAGGACCAAATTTATACAATATCCGGAATCTACACATCCCAGAAGTCTGCTTGAAATGGGAGCTAATGGACGAAGACTATCAGGGAAGGCTTTGTAATCCCCTGAACCCATTTGTCAGCCATAAGGAGATAGAGTCTGTAAACAATGCTGTGGTAATGCCAGCTCATGGCCCAGCCAAGAACATGGAATATGATGCTGTTGCTACTACACACTCCTGGATCCCTAAGAGGAACCGCTCCATCCTCAACACAAGCCAAAGGGGAATCCTTGAAGATGAACAGATGTATCAAAAGTGCTGCAACCTATTCGAGAAATTCTTCCCTAGCAGTTCATACAGGAGACCGGTTGGAATTTCCAGCATGGTGGAGGCCATGGTGTCTAGGGCCCGAATTGATGCGCGGATTGACTTCGAATCTGGACGGATTAAGAAAGAGGAGTTCGCTGAGATCATGAAGATCTGTTCCACCATTGAAGAGCTCAGACGGCAGAAATAGTGAATTTAGCTTGTCCTTCATGAAAAAATGCCTTGTTTCTACT
>CY005007 A/mallard/Alberta/194/1992 1992/12/01 2 (PB1)
AGCGAAAGCAGGCAAACCATTTGAATGGATGTCAATCCGACTTTACTTTTCTTGAAAGTTCCAGCGCAAAATGCCATAAGCACCACATTCCCATATACTGGAGATCCTCCATACAGCCATGGGACGGGAACAGGATACACCATGGACACGGTCAACAGAACACATCAATATTCGGAAAAGGGGAAATGGACAACAAACACAGAAACTGGAGCACCACAACTTAACCCAATTGATGGACCATTACCTGAGGATAATGAGCCAAGTGGATATGCACAAACAGACTGTGTCCTGGAAGCAATGGCTTTCCTTGAAGAGTCCCACCCAGGAATCTTCGAAAACTCGTGTCTCGAAACGATGGAAGTTGTTCAACAAACAAGAGTTGACAAGCTGACCCAAGGTCGCCAGACCTATGATTGGACACTAAACAGGAATCAACCGGCTGCGACTGCATTAGCTAATACTATAGAGGTCTTCAGATCGAACGGTTTGACGGCCAATGAATCAGGAAGGCTAATAGATTTCCTCAAGGACGTGATGGAATCAATGGATAAAGAGGAAATAGAGATAACAACACACTTCCAAAGAAAAAGAAGAGTAAGGGACAACATGACCAAGAAAATGGTCACACAAAGAACAATAGGAAAGAAGAAGCAGAGACTAAACAAGAGAAGCTATCTAATAAGAGCATTGACACTGAACACAATGACAAAAGACGCTGAAAGAGGCAAGTTAAAGAGAAGAGCAATTGCAACACCCGGGATGCAAATCAGAGGATTTGTGTATTTTGTTGAAACATTAGCGAGGAGCATTTGTGAAAAGCTTGAACAATCTGGACTCCCAGTCGGAGGCAATGAGAAGAAGGCTAAACTGGCGAACGTCGTGAGGAAAATGATGACTAATTCACAAGACACAGAACTCTCTTTCACAATCACTGGAGACAACACCAAATGGAATGAGAATCAGAACCCTAGGATGTTTCTGGCAATGATAACATACATAACAAGAAATCAACCTGAATGGTTTAGGAATGTTTTAAGCATTGCACCTATAATGTTCTCGAATAAAATGGCAAGGCTAGGGAAAGGATACATGTTTGAAAGCAAGAGCATGAAACTTCGAACACAGATACCGGCAGAAATGCTAGCAAATATTGACTTGAAATATTTCAATGAGTCAACAAGAAAGAAAATAGAGAAGATAAGGCCTCTTCTAATAGATGGTACAGCCTCATTGAGTCCTGGAATGATGATGGGCATGTTCAACATGCTAAGTACAGTTTTAGGAGTCTCGATCCTAAATTTAGGACAAAAGAGATACACCAAAACAACATATTGGTGGGACGGACTCCAATCCTCTGATGACTTTGCTCTCATAGTGAATGCACCGAACCATGAGGGAATACAAGCAGGAGTAGATAGATTCTATAGGACTTGCAAGCTAGTCGGAATCAATATGAGCAAAAAGAAGTCCTACATAAACAGAACAGGAACATTTGAATTCACAAGCTTTTTCTATCGCTATGGGTTCGTAGCTAATTTTAGCATGGAACTGCCCAGCTTTGGAGTGTCTGGGATCAATGAATCGGCTGACATGAGCATTGGAGTAACAGTGATAAAGAACAACATGATAAACAATGATCTTGGACCAGCAACGGCCCAAATGGCTCTTCAACTGTTCATCAAGGATTACAGATACACGTATCGGTGCCACAGAGGGGACACACAAATCCAGACGAGGAGGTCATTCGAATTGAAGAAATTGTGGGAACAGACTCGCTCAAAGGCAGGACTGCTGGTTTCAGATGGGGGACCAAACTTGTACAATATCCGGAATCTCCACATCCCGGAAGTCTGTCTGAAATGGGAGTTAATGGACGAAGACTATCAGGGAAGGCTTTGTAACCCCCTGAACCCATTTGTCAGCCATAAGGAGATAGAGTCTGTGAATAATGCTGTGGTGATGCCAGCTCATGGCCCAGCCAAGAGCATGGAATATGATGCTGTTGCTACTACGCACTCCTGGATCCCCAAGAGGAATCGCTCCATCCTCAACACGAGCCAAAGGGGAATTCTTGAAGATGAACAGATGTATCAAAAGTGCTGCAATCTATTCGAGAAGTTCTTCCCTAGCAGTTCATACAGAAGACCGGTTGGGATTTCTAGCATGGTGGAGGCCATGGTGTCTAGGGCCCGAATTGATGCGCGAATTGACTTCGAATCTGGACGGATTAAGAAAGAGGAGTTTGCTGAGATCATGAAGATCTGTTCCACCATTGAAGAGCTCAGACGGCAGAAATAGTGAATTTAGCTTGTCCTTCATGAAAAAATGCCTTGTTTCTACT
>CY005014 A/mallard duck/ALB/224/1977 1977/08/05 2 (PB1)
AGCGAAAGCAGGCAAACCATTTGAATGGATGTCAATCCGACTTTACTTTTCTTGAAAGTTCCAGCGCAAAATGCCATAAGCACCACATTCCCATATACTGGAGATCCTCCATACAGCCATGGAACGGGAACAGGATACACCATGGACACAGTCAACAGAACACATCAATATTCAGAAAAGGGGAAATGGACAACAAACACAGAAACTGGAGCGCCCCAACTTAACCCAATTGATGGACCACTACCTGAGGACAATGAACCAAGTGGATATGCACAAACAGACTGCGTCCTGGAAGCAATGGCTTTCCTTGAAGAATCCCACCCAGGAATCTTTGAAAACTCGTGTCTTGAAACGATGGAGGTTGTTCAACAAACAAGGGTGGACAAGCTGACCCAAGGTCGCCAGACCTATGATTGGACATTAAACAGGAATCAACCGGCTGCAACTGCATTAGCTAATACTATAGAGGTTTTCAGATCGAACGGTTTAACAGCTAATGAATCGGGAAGACTAATAGATTTCCTCAAGGATGTTATGGAATCAATGGATAAAGAGGAAATGGAAATAACAACGCACTTCCAAAGAAAAAGAAGGGTCAGGGACAATATGACCAAGAAAATGGTCACACAAAGAACAATAGGAAAGAAGAAGCAGAGATTAAACAAAAGAAGCTACCTAATAAGAGCATTGACATTGAACACAATGACCAAAGATGCTGAAAGAGGCAAACTAAAGAGAAGAGCAATTGCAACACCCGGGATGCAAATCAGAGGATTTGTGTATTTTGTTGAAACATTAGCGAGGAGCATTTGTGAGAAGCTCGAACAATCTGGACTTCCAGTTGGAGGCAATGAGAAGAAAGCTAAACTGGCAAATGTTGTGAGGAAAATGATGACTAACTCACAAGACACAGAACTCTCTTTCACAATAACTGGAGACAACACCAAATGGAATGAAAATCAAAACCCTCGGATGTTCCTAGCAATGATAACATACATAACAAGAAATCAACCTGAATGGTTTAGAAATGTTTTGAGCATTGCACCTATAATGTTCTCAAACAAAATGGCAAGGCTAGGAAAAGGGTACATGTTCGAAAGTAAAAGCATGAAGCTTCGAACACAGATACCAGCAGAAATGCTAGCAAATATTGACCTGAAATATTTCAATGAGTCAACAAGAAAGAAAATTGAGAAGATAAGGCCTCTTCTAATAGATGGTACAGCTTCATTGAGTCCCGGAATGATGATGGGCATGTTCAACATGCTAAGTACAGTTTTGGGAGTCTCAATCCTAAATCTAGGACAGAAGAGATACACCAAAACAACATACTGGTGGGATGGACTCCAATCCTCTGATGACTTTGCCCTCATAGTAAATGCACCGAATCATGAGGGGATACAAGCAGGGGTAGATAGATTCTATAGAACCTGCAAGCTAGTTGGGATCAATATGAGCAAAAAGAAGTCTTACATAAACAGGACAGGAACATTTGAATTCACAAGCTTTTTCTATCGCTATGGGTTTGTAGCCAATTTTAGTATGGAGCTGCCCAGCTTTGGAGTGTCTGGAATTAATGAATCGGCTGACATGAGCATTGGAGTAACAGTGATAAAGAACAACATGATAAACAATGACCTTGGACCAGCAACGGCTCAAATGGCTCTTCAGCTATTCATCAAGGATTACAGATATACATATCGGTGCCACAGAGGGGACACGCAAATTCAGACGAGGAGATCATTCGAGCTGAAGAAGTTGTGGGAACAAACCCGCTCAAAGGCAGGACTGCTGGTTTCAGATGGAGGGCCAAACTTATACAATATCCGGAACCTCCACATCCCGGAAGTCTGCTTGAAATGGGAGCTAATGGACGAGGACTATCAGGGAAGGCTTTGTAATCCCCTGAACCCATTTGTCAGCCATAAAGAAATAGAGTCTGTAAACAATGCTGTGGTAATGCCAGCTCATGGCCCGGCCAAGAGCATGGAATATGATGCTGTTGCTACTACACACTCTTGGATCCCTAAGAGAAACCGCTCCATTCTCAACACAAGCCAGAGGGGAATCCTTGAAGATGAACAGATGTACCAAAAGTGCTGCAATCTATTCGAGAAATTCTTCCCTAGCAGTTCGTACAGGAGACCGGTTGGGATTTCCAGCATGGTGGAGGCCATGGTGTCTAGGGCCAGAATTGATGCACGAATTGACTTCGAATCTGGACGGATTAAGAAAGAGGAGTTCGCTGAGATCATGAAGATCTGTTCCACCATTGAAGAGCTCAGACGGCAGAAATAGTGAATTTAGCTTGTCCTTCATGAAAAAATGCCTTGTTTCTACT
>CY005021 A/blue-winged teal/ALB/295/1977 1977/09/01 2 (PB1)
AGCGAAAGCAGGCAAACTATTTGAATGGATGTCAATCCGACTTTACTTTTCTTGAAAGTTCCAGCGCAAAATGCCATAAGTACTACGTTTCCTTATACTGGAGATCCTCCATACAGCCATGGAACAGGAACAGGATACACCATGGACACAGTCAACAGAACACATCAATATTCAGAAAAGGGGAAGTGGACAACAAACACGGAAACTGGAGCGCCCCAACTCAACCCAATTGATGGACCACTGCCCGAGGACAACGAGCCAAGTGGATATGCACAAACAGACTGTGTCCTGGAAGCAATGGCTTTCCTTGAAGAGTCCCACCCAGGAATCTTTGAAAACTCGTGTCTTGAAACGATGGAAGTTGTTCAACAAACAAGAGTAGACAAACTGACCCAAGGCCGTCAGACCTATGATTGGACATTAAACAGAAACCAACCGGCTGCAACTGCATTAGCCAACACTATAGAGGTCTTCAGGTCGAATGGTCTAACAGCCAATGAGTCGGGAAGGCTAATAGATTTCCTCAAAGACGTGATGGAATCAATGGATAAAGAGGAAATGGAGATAACAACACACTTCCAAAGAAAACGAAGAGTAAGAGACAATATGACCAAGAAAATGGTCACACAGAGAACTATAGGGAAAAAGAAGCAGAGATTGAACAAGAGAAGCTATCTAATAAGAGCATTAACACTGAACACAATGACTAAAGATGCAGAAAGAGGTAAATTAAAGAGAAGAGCAATTGCGACACCCGGAATGCAAATCAGAGGGTTCGTGTATTTTGTTGAAACGCTAGCTAGGAGCATATGTGAGAAGCTTGAACAGTCTGGACTTCCAGTTGGAGGCAATGAAAAGAAAGCCAAACTGGCAAATGTCGTGAGAAAGATGATGACTAATTCGCAAGACACAGAGCTTTCTTTCACAATCACTGGAGACAATACCAAATGGAATGAAAATCAAAATCCCCGAATGTTCCTGGCGATGATTACATACATCACAAGAAATCAACCTGAATGGTTCAGAAACGTTCTGAGCATCGCACCCATAATGTTCTCAAACAAAATGGCGAGACTAGGGAAAGGATACATGTTCGAAAGTAAGAGCATGAAGCTCCGAACACAAATACCAGCAGAAATGCTAGCAAGCATTGATCTAAAATATTTCAATGAATCAACAAGAAAGAAAATTGAGAAAATAAGACCTCTTCTGATAGATGGCACAGCTTCATTGAGCCCTGGAATGATGATGGGCATGTTCAACATGCTAAGTACTGTCTTAGGAGTCTCGATCCTGAATCTTGGACAAAAGAGATACACCAAAACAACATATTGGTGGGATGGACTCCAATCCTCTGACGATTTTGCTCTAATAGTGAATGCACCAAATCATGAGGGAATACAAGCAGGAGTGGATAGATTCTACAGAACCTGCAAGTTAGTCGGAATCAATATGAGCAAAAAGAAGTCCTATATAAATCGGACAGGGACATTTGAATTCACAAGCTTTTTCTATCGCTATGGGTTTGTGGCCAATTTTAGCATGGAGCTGCCCAGTTTTGGAGTGTCTGGGATCAATGAGTCAGCTGATATGAGCATTGGAGTGACAGTGATAAAGAACAACATGATAAACAATGACCTTGGACCAGCAACAGCCCAAATGGCTCTTCAACTGTTCATCAAGGACTACAGATATACATACCGATGCCATAGAGGAGACACACAAATTCAGACGAGGAGATCATTCGAACTAAAGAAGCTGTGGGAGCAAACCCGCTCAAAGGCAGGACTGTTAGTTTCAGATGGGGGACCAAACTTATACAACATCCGGAATCTTCACATCCCGGAAGTCTGTTTGAAATGGGAATTAATGGACGAAGACTATCAGGGGAGGCTTTGTAATCCCCTGAATCCATTTGTCAGCCATAAGGAGATTGAGTCTGTAAACAATGCTGTGGTAATGCCAGCTCATGGTCCAGCCAAAAGCATGGAATATGATGCTGTTGCAACTACACACTCCTGGATACCTAAGAGGAACCGCTCTATCCTCAACACAAGCCAAAGGGGAATTCTTGAGGATGAACAGATGTATCAAAAGTGCTGCAACCTGTTCGAGAAATTCTTCCCCAGTAGTTCATACAGAAGACCGGTTGGAATTTCCAGCATGGTGGAGGCCATGGTGTCTAGGGCCCGGATTGATGCCAGGATTGACTTCGAGTCTGGGCGGATTAAGAAGGAAGAGTTCGCTGAGATCATGAAGATCTGTTCCACCATTGAAGAGCTCAGACGGCAAAAGTAGTGAATTTGGCTTGTCCTTCATGAAAAAATGCCTTGTTTCTACT
>CY005037 A/blue-winged teal/ALB/221/1978 1978/08/07 2 (PB1)
AGCGAAAGCAGGCAAACCATTTGAATGGATGTCAATCCGACTTTACTTTTCTTGAAAGTTCCAGCGCAAAATGCCATAAGCACCACATTCCCATATACTGGAGATCCTCCATACAGCCATGGAACGGGAACGGGATACACCATGGACACAGTCAACAGAACACATCAATATTCAGAAAAGGGGAAATGGACAACAAACACAGAAACTGGAGCGCCCCAACTTAACCCAATTGATGGACCATTACCTGAGGATAATGAGCCAAGTGGATATGCACAAACAGACTGTGTCCTGGAAGCAATGGCTTTCCTTGAAGAATCCCACCCAGGAATCTTTGAAAACTCGTGTCTTGAAACGATGGAAGTTGTCCAACAAACAAGAGTGGACAAGCTAACCCAAGGTCGTCAGACCTATGATTGGACATTAAACAGGAATCAGCCGGCTGCAACTGCATTAGCTAATACTATAGAGGTCTTCAGATCGAACGGTTTAACGGCTAATGAATCGGGAAGGCTAATAGATTTCCTCAAGGATGTGATGGAATCAATGGATAAAGAGGAAATGGAAATAACAACGCACTTCCAAAGAAAAAGAAGGGTAAGGGACAACATGACCAAGAAAATGGTCACACAAAGAACAATAGGAAAGAAGAAGCAGAGATTAAACAAGAGAAGCTATCTAATAAGAGCATTGACACTTAACACAATGACAAAAGATGCTGAAAGAGGCAAATTAAAGAGAAGAGCAATTGCAACACCCGGGATGCAAATCAGAGGATTTGTGTATTTTGTTGAAACACTAGCGAGGAGCATTTGTGAGAAGCTCGAACAATCTGGACTTCCAGTTGGAGGCAATGAAAAGAAGGCTAAACTGGCAAACGTTGTGAGAAAAATGATGACTAATTCACAAGACACAGAGCTCTCTTTCACAATCACTGGGGACAACACCAAATGGAATGAAAATCAGAACCCTCGGATGTTCCTGGCAATGATAACATACATAACAAGAAATCAACCTGAATGGTTTAGAAATGTCTTGAGCATTGCACCTATAATGTTCTCAAATAAAATGGCAAGGCTAGGAAAAGGATACATGTTCGAAAGTAAGAACATGAAGCTTCGAACACAGATACCAGCAGAAATGCTAGCAAATATTGACCTGAAATATTTCAATGAGTCAACAAGAAAGAAAATCGAGAAGATAAGGCCTCTTCTAATAGATGGTACAGCCTCATTGAGCCCTGGAATGATGATGGGCATGTTCAACATGCTAAGTACAGTTTTAGGAGTCTCAATCTTAAATCTAGGACAAAAGAGGTACACCAAAACAACATACTGGTGGGACGGACTCCAATCCTCTGATGACTTTGCTCTCATAGTGAATGCACCGAATCATGAGGGAATACAAGCAGGAGTAGATAGATTCTATAGGACCTGCAAGCTAGTCGGAATCAATATGAGCAAAAAGAAGTCCTACATAAATAGGACAGGAACATTTGAATTCACAAGTTTTTTCTATCGCTATGGGTTTGTAGCCAATTTTAGCATGGAACTGCCCAGCTTTGGAGTGTCTGGGATTAATGAATCGGCTGACATGAGCATTGGAGTAACGGTGATAAAGAACAACATGATAAACAATGACCTTGGACCAGCAACGGCTCAAATGGCTCTTCAGCTATTCATTAAGGATTACAGATACACGTATCGGTGTCACAGAGGGGACACACAAATCCAGACGAGGAGGTCATTCGAGCTGAAGAAGTTGTGGGAACAAACCCGTTCAAAGGCAGGACTGCTGGTTTCAGATGGAGGACCAAACTTATACAATATCCGGAATCTCCACATCCCGGAAGTCTGCTTGAAATGGGAGCTAATGGACGAAGACTATCAGGGAAGGCTTTGTAACCCCCTGAACCCATTTGTCAGTCATAAGGAGATAGAGTCTGTAAACAATGCTGTAGTAATGCCAGCTCATGGCCCAGCCAAGAGCATGGAATATGATGCTGTTGCTACTACACACTCCTGGATCCCTAAGAGGAACCGCTCCATCCTCAACACAAGCCAAAGGGGAATCCTTGAAGATGAACAGATGTATCAAAAGTGCTGCAATCTATTCGAGAAATTCTTCCCTAGCAGTTCATACAGGAGACCGGTTGGGATTTCCAGCATGGTGGAGGCCATGGTGTCTAGGGCCCGAATCGATGCGCGAATTGACTTCGAATCTGGACGGATTAAGAAAGAGGAGTTCGCTGAGATCATGAAGATCTGTTCCACCATTGAAGAGCTCAGACGGCAGAAATAGTGAATTTAGCTTGTCCTTCATGAAAAAATGCCTTGTTTCTACT
>CY005049 A/pintail duck/Alberta/169/1980 1980/08/05 2 (PB1)
AGCGAAAGCAGGCAAACCATTTGAATGGATGTCAATCCGACTTTACTTTTCTTGAAAGTTCCAGCGCAAAATGCCATAAGCACCACATTCCCATATACTGGAGATCCTCCATACAGCCATGGAACGGGAACAGGATACACCATGGACACAGTCAACAGAACACATCAATATTCAGAAAAGGGGAAATGGACAACAAACACAGAAACTGGAGCACCCCAACTTAACCCAATTGATGGACCATTACCTGAGGATAATGAGCCAAGTGGATATGCACAAACAGACTGTGTCCTGGAAGCAATGGCTTTCCTTGAAAAGTCCCACCCCGGAATCTTTGAAAACTCGTGTCTTGAAACGATGGAAGTTGTTCAACAAACAAGAGTGGACAAGCTGACCCAAGGTCGCCAGACCTATGATTGGACATTAAACAGGAATCAGCCGGCTGCAACTGCATTAGCTAATACTATAGAAGTCTTCAGATCGAACGGTTTGACGGCTAATGAATCAGGAAGGCTAATAGATTTCCTCAAGGATGTGATGGAATCAATGGATAAAGAGGAAATGGAAATAACAACGCACTTCCAAAGAAAAAGAAGGGTAAGGGACAACATGACCAAGAAAATGGTCACACAAAGAACAATAGGAAAGAAGAAACAGAGACTAAACAAGAGAAGCTATCTAATAAGAGCATTGACACTGAACACAATGACAAAAGACGCTGAAAGAGGCAAATTAAAGAGAAGAGCAATTGCAACACCCGGGATGCAGATCAGAGGATTTGTGTATTTTGTTGAAACATTAGCGAGGAGCATTTGTGAGAAGCTTGAACAATCTGGACTCCCAGTTGGAGGCAATGAAAAGAAGGCTAAACTGGCAAATGTTGTGAGAAAAATGATGACTAATTCACAAGACACAGAGCTTTCTTTCACAATCACTGGAGACAACACCAAATGGAATGAAAATCAGAACCCTAGGATGTTCCTGGCAATGATAACATACATAACAAGAAATCAACCTGAATGGTTTAGGAATGTCTTGAGCATTGCACCTATAATGTTCTCGAACAAAATGGCAAGGCTAGGAAAAGGATACATGTTCGAAAGTAAGAGCATGAAGCTTCGAACGCAGATACCAGCAGAAATGCTAGCAAATATTGACCTGAAATATTTCAATGAGTCAACAAGAAAGAAAATAGAGAAGATAAGGCCTCTTCTAATAGATGGTACAGCCTCATTGAGTCCTGGAATGATGATGGGCATGTTCAACATGCTAAGTACAGTTTTAGGAGTCTCAATCCTAAATCTAGGACAAAAAAGGTACACCAAAACAACATACTGGTGGGACGGACTCCAATCCTCTGATGACTTTGCTCTCATAGTGAATGCACCGAATCATGAGGGAATACAAGCAGGAGTAGATAGATTCTATAGGACCTGCAAGCTAGTCGGAATCAATATGAGCAAAAAGAAGTCCTACATAAACAGGACAGGAACATTTGAATTCACAAGCTTCTTCTATCGCTATGGATTTGTAGCCAATTTTAGCATGGAGTTGCCCAGCTTTGGAGTGTCTGGGATTAATGAATCGGCCGACATGAGCATTGGAGTAACAGTGATAAAGAACAACATGATAAACAATGACCTTGGACCAGCAACGGCTCAAATGGCTCTTCAACTGTTCATCAAGGATTACAGATACACGTATCGGTGTCACAGAGGGGACACACAAATTCAGACGAGGAGGTCTTTCGAGCTGAAAAAGTTGTGGGAACAAACCCGCTCAAAGGCAGGACTGCTGGTTTCAGATGGAGGACCAAACTTATACAATATCCGGAATCTCCACATCCCGGAAGTCTGCCTGAAATGGGAGCTAATGGACGAAGACTATCAGGGAAGGCTTTGTAACCCCCTGAACCCATTTGTCAGCCATAAGGAGATAGAGTCTGTAAACAATGCTGTGGTGATGCCAGCTCATGGCCCAGCCAAGAGCATGGAATATGATGCTGTTGCTACTACACACTCCTGGATCCCTAAGAGGAACCGCTCCATCCTCAACACAAGCCAAAGGGGAATCCTTGAAGATGAACAGATGTATCAAAAGTGCTGCAATCTATTCGAGAAATTCTTCCCTAGCAGTTCATACAGGAGACCGGTTGGGATTTCCAGCATGGTGGAGGCCATGGTGTCTAGGGCCCGAATTGATGCGCGAATTGACTTCGAGTCTGGACGGATTAAGAAGGAGGAGTTTGCTGAGATCATGAAGATCTGTTCCACCATTGAAGAGCTCAGACGGCAGAAATAGTGAATTTAGCTTGTCCTTCATGAAAAAATGCCTTGTTTCTACT
>CY005063 A/mallard duck/Alberta/435/1985 1985/08/20 2 (PB1)
AGCGAAAGCAGGCAAACCATTTGAATGGATGTCAATCCGACTTTACTTTTCTTGAAAGTTCCAGCGCAAAATGCCATAAGCACCACATTCCCATATACTGGAGATCCTCCATACAGCCATGGAACGGGAACAGGATACACCATGGACACAGTCAACAGAACACATCAATATTCAGAAAAGGGGAAATGGACAACAAACACAGAAACTGGAGCACCCCAACTTAACCCAATTGATGGACCATTACCTGAGGATAATGAACCAAGTGGATATGCACAAACAGACTGCGTCCTGGAAGCAATGGCTTTCCTTGAAGAGTCCCACCCAGGGATCTTTGAAAACTCGTGTCTTGAAACGATGGAAGTTGTTCAACAAACAAGAGTGGACAAGCTGACCCAAGGTCGCCAGACCTATGATTGGACACTAAACAGGAATCAGCCAGCTGCAACTGTATTAGCCAATACTATAGAGGTCTTCAGATCGAACGGTTTGACGGCTAATGAATCAGGAAGGCTAATAGATTTCCTCAAGGATGTGATGGAATCAATGGATAAAGAAGAGATGGAAATAACAACACACTTCCAAAGAAAAAGAAGAGTAAGGGACAACATGACCAAGAAGATGGTCACACAAAGAACAATAGGAAAGAAGAAGCAGAGACTAAACAAGAGAAGCTATCTAATAAGAGCATTGACACTGAACACAATGACAAAAGACGCTGAAAGAGGCAAATTAAAGAGAAGAGCAATTGCAACACCCGGAATGCAAATCAGAGGATTTGTGTATTTTGTTGAAACATTAGCGAGGAGCATTTGTGAGAAGCTTGAACAATCTGGGCTCCCAGTTGGAGGCAATGAAAAGAAGGCTAAACTGGCAAATGTTGTGAGAAAAATGATGACTAATTCACAAGACACTGAGCTCTCTTTCACAATCACTGGAGACAACACCAAATGGAATGAAAATCAGAACCCTAGGATGTTCCTAGCAATGATAACATACATAACAAGAAATCAACCTGAATGGTTTAGGAATGTCTTGAGCATTGCGCCTATAATGTTCTCGAATAAAATGGCAAGGCTAGGGAAAGGATACATGTTCGAAAGCAAGAGCATGAAGCTTCGAACACAGATACCAGCAGAGATGCTAGCAAATATTGACCTGAAATATTTCAATGAGTCAACAAGAAAGAAAATAGAGAAAATAAGGCCTCTTCTAATAGATGGTACGGCCTCATTGAGTCCTGGAATGATGATGGGCATGTTCAACATGCTAAGTACAGTTTTGGGAGTCTCAATCCTAAATCTAGGACAAAAGAGGTACACCAAAACAACATATTGGTGGGACGGACTCCAATCCTCTGATGACTTTGCTCTCATAGTGAATGCACCGAATCATGAGGGAATACAAGCAGGAGTAGATAGATTCTATAGGACCTGCAAGCTAGTCGGAATCAATATGAGCAAAAAGAAGTCCTACATAAACAGGACAGGAACATTTGAATTCACAAGCTTTTTCTATCGCTATGGATTTGTAGCCAATTTTAGCATGGAACTGCCCAGCTTTGGAGTGTCTGGAATTAATGAATCGGCTGACATGAGCATTGGAGTAACCGTGATAAAGAACAACATGATAAACAATGACCTTGGACCAGCAACGGCCCAAATGGCTCTTCAGCTGTTTATCAAGGATTACAGATACACGTATCGGTGTCACAGAGGGGACACACAAATTCAAACGAGGAGGTCATTCGAGCTGAAGAAATTGTGGGAACAAACCCGCTCAAAGGCAGGACTGCTGGTTTCGGATGGAGGACCAAACTTGTACAACATCCGGAATCTCCACATCCCGGAAGTCTGCCTGAAATGGGAGTTAATGGACGAAGACTACCAGGGAAGGCTTTGTAACCCCCTGAACCCATTTGTCAGCCATAAGGAGATAGAGTCTGTAAACAATGCTGTGGTGATGCCAGCTCATGGTCCAGCCAAGAGCATGGAATATGACGCTGTTGCTACTACACACTCCTGGATCCCTAAGAGGAACCGCTCCATCCTCAACACAAGCCAAAGGGGAATCCTTGAAGATGAACAGATGTATCAAAAGTGCTGCAATCTATTCGAGAAATTCTTCCCTAGCAGTTCATACAGGAGACCGGTTGGGATTTCCAGCATGGTTGAGGCCATGGTGTCTAGGGCCCGAATTGATGCGCGAATTGACTTCGAATCTGGACGGATTAAGAAGGAGGAGTTTGCTGAGATCATGAAGATCTGTTCCACCATTGAAGAACTCAGACGGCAGAAATAGTGAATTTAGCTTGTCCTTCATGAAAAAATGCCTTGTTTCTACT
>CY005077 A/ruddy turnstone/DE/2378/1988 1988/05/31 2 (PB1)
AGCGAAAGCAGGCAAACCATTTGAATGGATGTCAATCCGACTTTACTTTTCTTGAAAGTTCCAGCGCAAAATGCCATAAGCACCACATTCCCATATACTGGAGATCCTCCATACAGCCATGGAACAGGAACAGGATACACCATGGACACAGTCAACAGAACACATCAATATTCAGAAAAGGGGAAATGGACAACGAACACAGAAACTGGAGCACCCCAACTTAACCCAATTGATGGACCATTACCTGAGGATAATGAGCCAAGTGGATATGCACAAACAGACTGTGTCCTGGAAGCAATGGCTTTCCTTGAAGAGTCCCACCCAGGGATCTTTGAAAACTCGTGTCTTGAAACGATGGAAGTTGTTCAACAAACAAGAGTGGACAAGCTGACCCAAGGTCGCCAGACCTATGATTGGACATTAAACAGGAATCAGCCAGCTGCAACTGCATTAGCTAACACTATAGAGGTCTTCAGATCGAACGGTTTGACGGCTAATGAATCAGGAAGGCTAATTGATTTCCTAAAAGATGTGATGGAATCAATGGATAAAGAGGAAATGGAAATAACAACGCACTTCCAAAGAAAAAGAAGAGTAAGGGACAACATGACCAAGAAAATGGTAACACAAAGAACAATAGGAAAGAAGAAACAGAGACTGAATAAGAAAAGCTATCTAATAAGAGCATTGACACTGAACACAATGACAAAAGACGCTGAAAGAGGCAAATTAAAGAGAAGAGCAATTGCAACACCCGGGATGCAAATCAGAGGATTTGTGTATTTTGTTGAAACATTAGCAAGGAGCATTTGTGAGAAGCTTGAACAATCTGGGCTTCCAGTCGGAGGCAATGAAAAGAAGGCTAAACTGGCAAATGTTGTGAGGAAAATGATGACTAATTCACAAGACACAGAGCTTTCTTTCACAATCACTGGAGACAACACCAAGTGGAATGAAAATCAGAACCCTAGGATGTTCCTGGCAATGATAACATACATAACAAGAAATCAACCTGAATGGTTTAGGAATGTATTGAGCATTGCACCTATAATGTTTTCGAACAAAATGGCAAGGCTAGGAAAAGGATACATGTTCGAAAGTAAGAGCATGAAGCTTCGAACACAGATACCAGCAGAAATGCTAGCAAATATTGACCTGAAATATTTCAATGAGTCAACAAGAAAGAAAATAGAGAAAATAAGGCCTCTTCTAATAGATGGTACAGCCTCATTGAGTCCCGGGATGATGATGGGAATGTTCAACATGCTAAGTACAGTTTTAGGAGTCTCAATTCTAAATCTAGGACAAAAGAGATACACAAAAACAACATACTGGTGGGACGGACTCCAGTCCTCTGATGACTTTGCTCTCATAGTGAATGCACCGAATCATGAGGGGATACAGGCAGGAGTAGATAGATTCTATAGGACCTGCAAGCTAGTCGGAATCAATATGAGCAAAAAGAAGTCCTACATAAACAGGACAGGAACATTTGAATTCACAAGCTTTTTCTATCGCTATGGATTTGTAGCCAATTTTAGCATGGAGCTGCCCAGTTTTGGAGTGTCTGGGATTAATGAATCGGCTGACATGAGCATTGGAGTAACAGTGATAAAGAACAACATGATAAATAATGACCTTGGACCAGCAACGGCTCAGATGGCTCTTCAGCTTTTCATCAAGGATTACAGATACACGTATCGGTGTCACAGAGGGGACACACAAATTCAAACGAGGAGATCATTCGAGCTGAAGAAATTGTGGGAACAAACCCGCTCAAAGGCAGGACTGCTGGTTTCAGATGGAGGACCAAACTTATACAATATCCGGAATCTCCACATCCCGGAAGTCTGCTTGAAGTGGGAGCTGATGGACGAAGACTATCAGGGAAGGCTTTGTAACCCCCTGAACCCATTTGTCAGCCATAAGGAGATAGAGTCTGTAAACAATGCTGTGGTGATGCCAGCTCATGGCCCAGCCAAGAGCATGGAATATGATGCTGTTGCTACTACACACTCCTGGATTCCTAAGAGGAACCGCTCCATCCTCAACACAAGCCAAAGGGGAATCCTTGAAGATGAACAGATGTATCAAAAGTGCTGCAATCTGTTCGAGAAATTCTTCCCTAGCAGTTCATACAGAAGACCGGTTGGGATTTCCAGCATGGTGGAGGCCATGGTGTCTAGGGCCCGAATTGATGCGCGGATTGACTTCGAGTCTGGACGGATTAAGAAGGAGGAGTTTGCTGAGATCATGAAGATCTGTTCCACCATTGAAGAGCTCAGACGGCAGAAATAGTGAATTTAGCTTGTCCTTCATGAAAAAATGCCTTGTTTCTACT
>CY005084 A/red knot/NJ/325/1989 1989/04/26 2 (PB1)
AGCGAAAGCAGGCAAACCATTTGAATGGATGTCAATCCGACTTTACTTTTCTTGAAAGTTCCAGCGCAAAATGCCATAAGCACCACATTCCCATATACTGGAGATCCTCCATACAGCCATGGGACGGGAACAGGATACACCATGGACACAGTCAACAGAACACATCAATATTCAGAGAAGGGGAAATGGACAACGAACACAGAAACTGGAGCACCCCAACTCAACCCAATCGATGGACCATTACCCGAGGATAATGAGCCAAGTGGATATGCACAAACAGACTGTGTCCTGGAAGCAATGGCTTTCCTTGAAGAGTCCCACCCAGGAATCTTTGAAAACTCGTGTCTTGAAACGATGGAAGTTGTTCAACAGACAAGAGTGGACAAGCTGACTCAAGGTCGCCAGACCTATGATTGGACATTAAACAGAAATCAGCCGGCTGCAACTGCATTAGCTAATACTATAGAGGTTTTCAGATCGAACGGTTTAACGGCTAATGAATCAGGAAGGCTAATAGATTTTCTCAAGGATGTGATGGAATCAATGGATAAAGAAGAAGTGGAAATAACAACGCACTTCCAAAGAAAAAGAAGGGTAAGGGACAATATGACCAAAAAAATGGTCACACAAAGAACAATAGGAAAGAAGAAACAGAGGCTAAACAAGAGAAGCTATCTAATAAGAGCATTGACACTGAACACAATGACCAAAGACGCTGAAAGAGGCAAATTAAAGAGAAGAGCAATTGCAACACCCGGGATGCAAATCAGAGGGTTTGTGTATTTTGTTGAAACATTAGCGAGGAGCATCTGTGAGAAGCTTGAGCAATCTGGACTCCCAGTTGGAGGCAATGAAAAGAAGGCTAAACTGGCTAATGTTGTGAGAAAAATGATGACTAATTCACAAGACACAGAGCTCTCTTTCACAATCACTGGAGACAACACCAAATGGAATGAAAATCAGAACCCTAGGATGTTCCTGGCAATGATAACATACATAACAAGAAACCAACCTGAATGGTTTAGAAATGTCTTGAGCATTGCACCTATAATGTTCTCGAATAAAATGGCAAGACTAGGAAAAGGATACATGTTCGAAAGTAAGAGTATGAAGCTTCGAACACAGATACCAGCAGAAATGCTAGCAAATATTGACCTGAAATATTTCAATGAGTCAACAAGAAAGAAAATAGAGAAGATAAGGCCTCTTCTAATAGATGGTACAGCCTCACTGAGTCCTGGAATGATGATGGGCATGTTCAACATGCTAAGTACAGTTTTAGGAGTCTCAATCCTAAATCTAGGACAGAAGAGATACACCAAAACAACATATTGGTGGGATGGACTCCAATCCTCTGATGACTTTGCCCTTATAGTGAATGCACCGAATCATGAGGGAATACAAGCAGGGGTCGACAGATTCTATAGGACCTGCAAGCTAGTCGGAATCAATATGAGCAAAAAGAAGTCCTATATAAACAGAACAGGAACATTTGAATTCACAAGCTTTTTCTATCGCTATGGATTTGTAGCCAATTTTAGCATGGAGCTGCCCAGCTTTGGAGTGTCTGGGATCAATGAATCGGCTGACATGAGCATTGGAGTAACAGTGATAAAAAACAACATGATAAACAATGACCTTGGGCCAGCAACGGCTCAGATGGCTCTTCAGCTGTTCATCAAGGACTATAGATACACGTATCGGTGTCACAGAGGGGACACACAAATTCAAACGAGGAGGTCATTCGAGCTGAAGAAGCTGTGGGAACAAACCCGCTCAAAGGCAGGGCTGCTGGTTTCAGATGGGGGACCAAACTTATACAATATCCGAAATCTCCACATTCCGGAAGTCTGCCTGAAATGGGAGCTAATGGACGAAGAATATCAGGGAAGGCTTTGTAATCCCCTGAACCCATTTGTCAGCCATAAGGAAATAGAGTCTGTAAACAATGCTGTGGTGATGCCAGCTCATGGCCCAGCCAAGAGCATGGAATATGATGCTGTTGCTACTACACACTCCTGGATCCCGAAGAGAAATCGCTCCATCCTCAATACAAGCCAAAGGGGAATCCTAGAAGATGAACAGATGTATCAAAAATGTTGCAGTCTGTTTGAGAAATTCTTCCCTAGCAGTTCATACAGGAGACCGGTTGGGATTTCCAGCATGGTGGAGGCCATGGTGTCTAGGGCCCGAATTGATGCGCGAATTGATTTCGAGTCTGGACGGATTAAGAAGGAGGAGTTTGCTGAGATCATGAAGATCTGTTCCACCATTGAAGAGCTCAGACGGCAGAAATAGTGAATTTAGCTTGTCCTTCATGAAAAAATGCCTTGTTTCTACT
>CY005090 A/pintail/Alberta/129/1993 1993/12/01 2 (PB1)
AGCGAAAGCAGGCAAACCATTTGAATGGATGTCAATCCGACTTTACTTTTCTTGAAAGTTCCAGCGCAAAATGCCATAAGCACCACATTCCCATATACTGGAGATCCTCCATACAGCCATGGAACGGGAACAGGATACACCATGGACACAGTCAACAGAACACATCAATATTCAGAAAAGGGGAAATGGACAACAAACACAGAAACTGGAGCACCCCAACTTAACCCAATTGATGGACCATTGCCTGAGGATAATGAGCCGAGTGGATATGCACAGACAGACTGTGTCCTGGAAGCAATGGCTTTCCTTGAAGAGTCCCACCCAGGAATCTTTGAAAACTCGTGTCTTGAAACGATGGAAGTTGTTCAACAAACAAGAGTGGACAAGCTGACCCAAGGTCGCCAGACCTATGATTGGACATTAAACAGGAATCAGCCGGCTGCAACTGCATTAGCTAATACTATAGAGGTCTTCAGATCGAACGGTATGACGGCTAATGAATCAGGAAGGCTAATAGATTTCCTCAAAGATGTGATGGAATCAATGGATAAAGAGGAAATGGAAATAACAACGCACTTCCAAAGAAAAAGAAGAGTGAGGGATAACATGACCAAGAAAATGGTCACACAAAGAACAATAGGAAAGAAAAAGCAGAGGCTAAACAAAAGAAGCTATCTAATAAGAGCATTGACATTGAACACAATGACAAAGGACGCTGAAAGAGGCAAATTGAAGAGAAGAGCAATTGCAACACCCGGGATGCAAATCAGAGGATTCGTATATTTTGTTGAAACATTAGCGAGGAGCATTTGTGAGAAGCTTGAACAATCTGGACTCCCAGTTGGAGGCAATGAAAAGAAGGCTAAACTGGCAAATGTTGTGAGAAAAATGATGACCAATTCACAAGACACAGAACTCTCTTTCACAATCACTGGAGACAACACCAAATGGAATGAAAACCAGAATCCTAGGATGTTCCTGGCAATGATAACATACATAACAAGAAATCAACCTGAATGGTTTAGAAATGTCTTGAGCATTGCACCTATAATGTTCTCGAATAAAATGGCAAGACTAGGAAAAGGATACATGTTCGAAAGTAAGAGTATGAAGCTTCGAACACAGATACCAGCGGAAATGCTAGCAAATATTGACCTGAAATATTTCAATGAGTCAACAAGAAAGAAAATAGAGAAGATAAGGCCTCTTCTAATAGATGGTACAGCCTCATTGAGTCCTGGAATGATGATGGGCATGTTCAATATGCTAAGTACAGTTTTGGGAGTCTCAATCCTAAATCTAGGACAGAAGAGGTACACCAAAACAACATACTGGTGGGACGGGCTTCAATCCTCTGATGACTTTGCTCTCATAGTGAATGCACCGAATCATGAGGGAATACAAGCAGGAGTAGATAGATTCTATAGGACCTGCAAGCTAGTCGGAATCAACATGAGCAAAAAGAAGTCCTACATAAACAGAACAGGAACATTTGAATTCACAAGCTTTTTCTATCGCTATGGGTTTGTAGCCAATTTTAGTATGGAGCTGCCCAGCTTTGGAGTGTCTGGGATTAATGAATCGGCAGACATGAGCATTGGAGTAACAGTGATAAAGAACAACATGATAAACAATGACCTTGGACCAGCAACAGCTCAAATGGCTCTTCAGCTGTTCATCAAGGATTACAGATACACATATCGGTGTCACAGAGGGGACACACAAATTCAGACAAGGAGGTCATTCGAGCTGAAGAAGTTGTGGGAACAAACCCGCTCAAAGGCAGGACTGCTGGTTTCAGATGGAGGACCAAACTTGTACAATATCCGGAATCTCCACATCCCGGAAGTCTGCCTGAAATGGGAGCTAATGGACGAAGACTATCAGGGAAGGCTTTGTAACCCCCTGAATCCATTTGTCAGCCATAAAGAGATAGAGTCTGTAAACAATGCTGTGGTGATGCCAGCTCATGGTCCAGCCAAGAGCATGGAATATGATGCTGTTGCTACGACGCACTCCTGGATCCCTAAGAGGAACCGCTCCATCCTCAATACAAGCCAAAGAGGAATCCTTGAAGATGAACAGATGTATCAAAAGTGCTGCAATCTATTCGAGAAATTCTTCCCTAGCAGTTCATACAGAAGACCGGTTGGAATTTCCAGCATGGTGGAGGCCATGGTGTCTAGGGCCCGAATTGATGCGCGAATTGACTTCGAGTCTGGACGGATTAAGAAGGAGGAGTTTGCTGAGATCATGAAGATCTGTTCCACCATTGAAGAGCTCAGACGGCAGAAATAGTGAATTTAGCTTGTCCTTCATGAAAAAATGCCTTGTTTCTACT
>CY005146 A/mallard duck/Alberta/321/1988 1988/09/03 2 (PB1)
AGCGAAAGCAGGCAAACTATTTGAATGGATGTCAATCCGACTTTACTTTTCTTGAAAGTTCCAGCGCAAAATGCCATAAGCACCACATTCCCATATACTGGAGATCCTCCATACAGCCATGGGACGGGGACAGGATACACCATGGACACAGTTAACAGAACACATCAATATTCAGAAAAGGGGAAATGGACAACAAACACAGAAACTGGAGCACCTCAACTCAACCCAATTGATGGACCATTACCTGATGATAATGAGCCAAGTGGATATGCACAAACGGACTGTGTCCTGGAAGCAATGGCTTTCCTTGAAGAGTCCCACCCAGGAATCTTTGAAAACTCGTGTCTTGAAACGATGGAAGTTGTACAACAAACAAGAGTGGACAAGCTAACTCAAGGTCGCCAGACCTATGATTGGACATTAAACAGGAATCAGCCGGCTGCAACTGCACTAGCTAATACTATAGAGGTTTTCAGATCGAACGGTCTAACGGCTAATGAATCAGGAAGGCTAATAGATTTTCTCAAGGATGTGATGGAGTCAATGGATAAAGAAGAAATGGAAATAACAACGCACTTCCAAAGAAAAAGAAGGGTAAGGGACAACATAACCAAGAAAATGATCACACAAAGAACAATAGGAAAGAAAAAACAGAGACTCAACAAGAGAAGCTATCTAATAAGAGCATTGACATTGAACACAATGACCAAAGACGCTGAAAGAGGCAAATTGAAAAGGAGAGCAATTGCAACACCCGGGATGCAAATCAGAGGGTTTGTGTATTTTGTTGAGACGTTAGCGAGGAGCATTTGTGAGAAGCTTGAGCAATCTGGACTCCCAGTTGGAGGCAATGAAAAGAAGGCTAAACTGGCAAATGTTGTGAGAAAAATGATGACTAATTCACAAGACACAGAGCTCTCTTTCACAATCACTGGAGACAACACCAAATGGAATGAAAATCAGAACCCTAGGATGTTCCTGGCAATGATAACATACATAACAAGGAATCAACCTGAATGGTTTAGAAATGTCCTGAGCATTGCACCTATAATGTTCTCGAATAAAATGGCAAGACTAGGAAAAGGGTACATGTTTGAAAGTAAAAGCATGAAGCTTCGAACACAGATACCAGCAGAAATGCTAGCAAATATTGACCTTAAATATTTCAATGAGTCAACAAGGAAGAAAATAGAGAAGATAAGACCTCTTCTAATAGATGGTACAGCCTCACTGAGTCCTGGAATGATGATGGGCATGTTCAACATGCTAAGTACAGTTTTAGGAGTCTCAATCCTAAATCTAGGACAAAAGAAATACACCAAAACAACATACTGGTGGGATGGACTCCAATCCTCTGATGACTTTGCTCTCATAGTGAATGCACCGAATCACGAGGGAATACAAGCAGGGGTCGACAGATTCTATAGGACCTGCAAGCTAGTCGGAATCAATATGAGCAAAAAGAAGTCCTACATAAACAGGACAGGAACATTTGAATTCACAAGCTTTTTCTATCGCTATGGATTTGTAGCCAATTTTAGCATGGAGCTGCCCAGCTTTGGAGTGTCTGGGATTAACGAATCGGCTGACATGAGCATTGGAGTAACAGTGATAAAAAACAACATGATAAACAATGACCTTGGACCAGCAACGGCTCAAATGGCTCTTCAGCTGTTCATCAAGGATTACAGATACACGTACCGGTGTCACAGAGGGGACACACAAATTCAGACGAGGAGGTCATTCGAGCTGAAGAAGCTGTGGGAACAAACCCGCTCAAAGGCAGGACTGCTGGTTTCAGATGGAGGGCCAAACTTATACAATATCCGGAATCTCCACATTCCGGAAGTCTGCCTGAAATGGGAGCTAATGGACGAAGAATATCAGGGAAGGCTTTGTAATCCCCTGAACCCATTTGTCAGCCATAAGGAGATAGAGTCTGTAAACAATGCTGTGGTGATGCCAGCTCATGGCCCAGCCAAGAGCATGGAATATGATGCTGTTGCTACTACACACTCCTGGATCCCTAAGAGAAACCGCTCCATCCTCAACACAAGCCAAAGGGGAATCCTTGAAGATGAACAGATGTATCAAAAATGCTGCAATCTATTCGAGAAATTTTTCCCTAGCAGTTCATACAGGAGACCGGTTGGGATTTCCAGCATGGTGGAGGCCATGGTGTCTAGGGCCCGAATTGATGCGCGAATTGATTTCGAGTCTGGACGGATTAAGAAGGAGGAGTTTGCTGAGATCATGAAGATCTGTTCCACCATTGAAGAGCTCAGACGGCAGAAATAGTGAATTTAGCTTGTCCTTCATGAAAAAATGCCTTGTTTCTACT
>CY005164 A/shorebird/DE/66/2003 2003/05/19 2 (PB1)
AGCGAAAGCAGGCAAACTATTTGAATGGATGTCAATCCGACTTTACTTTTCTTGAAAGTTCCAGCGCAAAATGCCATAAGCACCACGTTCCCATATACTGGAGATCCTCCATACAGCCATGGAACGGGAACAGGATACACCATGGACACAGTCAACAGGACACATCAATATTCGGAGAAGGGGAAGTGGACAACAAACACAGAGACTGGGGCACCCCAACTTAACCCGATTGATGGACCGCTGCCTGAGGACAATGAGCCAAGTGGATATGCACAAACAGACTGTGTCCTTGAAGCAATGGCTTTCCTTGAAGAGTCCCACCCAGGAATCTTTGAAAACTCGTGTCTTGAAACGATGGAAGTTGTCCAACAAACAAGGGTGGACAAACTGACCCAAGGTCGTCAGACCTATGATTGGACATTAAACAGAAACCAGCCGGCTGCAACTGCATTAGCTAATACTATAGAGGTCTTCAGGTCGAACGGTCTGACAGCTAATGAATCAGGAAGGCTAATAGATTTTCTCAAAGATGTGATGGAATCAATGGACAAGGAGGAAATGGAAATAACAACACATTTCCAAAGGAAAAGAAGAGTGAGAGACAACATGACCAAGAAGATGGTCACACAGAGAACAATAGGGAAAAAGAAGCAGAGGCTAAACAAAAGGAGCTATCTAATAAGAGCATTGACACTGAACACAATGACAAAAGACGCTGAAAGGGGCAAATTAAAGAGAAGAGCAATTGCAACACCCGGAATGCAAATCAGAGGATTTGTGTACTTTGTTGAAACATTAGCAAGGAGCATTTGTGAGAAGCTCGAACAATCTGGACTCCCAGTTGGGGGCAATGAAAAGAAGGCTAAACTGGCAAACGTCGTGAGAAAAATGATGACTAATTCACAAGACACAGAACTCTCTTTCACAATCACTGGAGACAACACCAAATGGAATGAAAACCAGAATCCTAGGATGTTTCTGGCAATGATAACATATATAACAAGAAACCAACCTGAATGGTTTAGGAATGTCTTGAGCATTGCACCTATAATGTTCTCGAATAAAATGGCAAGACTAGGAAAAGGGTACATGTTCGAGAGTAAGAGCATGAAGCTTCGAACACAGATACCGGCAGAAATGCTAGCAAGTATTGATCTGAAATATTTCAATGAGTCAACAAGAAAGAAAATAGAGAAGATAAGGCCCCTTCTAATAGATGGTACAGCCTCACTGAGCCCTGGGATGATGATGGGCATGTTCAACATGCTAAGCACGGTTTTGGGAGTCTCGATTCTAAATCTAGGGCAAAAGAGGTACACCAAAACAACGTACTGGTGGGACGGACTCCAATCCTCTGATGACTTTGCTCTCATAGTGAATGCTCCGAATCATGAGGGAATACAAGCAGGAGTAGACAGATTCTATAGAACCTGCAAGCTGGTCGGGATCAACATGAGCAAAAAGAAGTCCTACATAAACAGGACAGGGACATTTGAATTTACAAGCTTTTTCTATCGCTATGGATTTGTAGCCAACTTTAGCATGGAGCTGCCCAGTTTCGGAGTATCTGGGATCAATGAATCTGCTGACATGAGCATTGGGGTAACAGTAATAAAGAACAACATGATAAACAATGATCTTGGACCAGCAACAGCTCAAATGGCTCTTCAGCTGTTCATCAAGGATTACAGGTACACGTATCGGTGTCACAGAGGAGACACACAAATTCAGACAAGAAGGTCATTCGAGCTGAAAAAATTGTGGGAACAGACCCGGTCAAAGGCAGGGCTGCTGGTTTCAGATGGAGGGCCAAACTTATACAATATCCGGAATCTCCACATTCCAGAAGTCTGCCTGAAATGGGAGCTAATGGACGAAGACTATCAGGGAAGACTTTGTAACCCCCTGAATCCATTTGTCAGCCACAAAGAGATAGAGTCTGTGAACAATGCTGTGGTGATGCCAGCTCATGGCCCAGCCAAAAGCATGGAATATGATGCTGTTGCTACTACGCACTCCTGGATTCCTAAGAGGAACCGCTCCATCCTCAACACAAGCCAAAGGGGAATCCTCGAAGATGAACAGATGTATCAAAAGTGCTGCAATCTATTCGAGAAATTCTTCCCTAGCAGCTCGTACAGGAGACCGGTTGGGATTTCCAGCATGGTGGAGGCCATGGTTTCTAGGGCCCGAATTGATGCGCGAATTGATTTCGAATCTGGACGGATTAAGAAGGAGGAGTTTGCTGAGATCATGAAGATCTGTTCCACCATTGAAGAGCTCAGACGGCAGAAATAGTGAATTTAGCTTGTCCTTCATGAAAAAATGCCTTGTTTCTACT
>CY005193 A/blue-winged teal/ALB/778/1978 1978/08/08 2 (PB1)
AGCGAAAGCAGGCAAACCATTTGAATGGATGTCAATCCGACTTTACTTTTCTTGAAAGTTCCAGCGCAAAATGCCATAAGCACCACATTCCCATATACTGGAGATCCTCCATACAGCCATGGAACGGGAACAGGATACACCATGGACACAGTCAACAGAACACATCAATATTCAGAAAAGGGGAAATGGACAACAAACACAGAAACTGGAGCACCCCAACTCAACCCAATTGATGGACCATTACCTGAGGACAATGAGCCGAGTGGATATGCACAAACAGACTGTGTCCTGGAAGCAATGGCTTTCCTTGAAGAGTCCCACCCAGGAATCTTTGAAAACTCGTGTCTTGAAACGATGGAAGTTGTTCAACAAACAAGAGTGGACAAGCTGACCCAAGGTCGCCAGACCTATGACTGGACATTAAACAGGAATCAGCCAGCTGCAACTGCATTAGCTAATACTATAGAGGTCTTCAGATCGAACAGTTTAACGGCTAATGAATCAGGAAGGCTAATAGATTTCCTCAAAGATGTGATGGAATCAATGGATAAAGAGGAAATGGAAATAACAACGCACTTCCAAAGAAAAAGAAGGGTAAGGGACAACATGACCAAGAAAATGGTCACACAAAGAACAATAGGAAAGAAGAAACAGAGACTAAACAAGAGAAGCTATCTAATAAGAGCATTGACACTGAACACAATGACAAAAGACGCTGAAAGAGGTAAATTAAAGAGAAGAGCAATTGCAACACCCGGGATGCAAATCAGAGGATTTGTGTATTTTGTTGAAACATTAGCGAGGAGCATTTGTGAGAAGCTTGAACAATCTGGACTTCCAGTTGGAGGCAATGAAAAGAAGGCTAAACTGGCAAATGTTGTGAGAAAAATGATGACTAATTCACAAGACACAGAGCTCTCTTTCACAATCACTGGAGACAACACCAAATGGAATGAAAATCAGAACCCTAGGATGTTCCTGGCGATGATAACATACATAACAAGAAATCAACCTGAATGGTTTAGGAATGTCTTGAGCATTGCACCTATAATGTTCTCGAATAAAATGGCAAGGCTAGGAAAAGGATACATGTTCGAAAGTAAGAGCATGAAGCTTCGAACACAGGTACCAGCAGAAATGCTAGCAAATATTGACCTGAAATATTTCAATGAGTCAACAAGAAAGAAAATAGAGAAGATAAGGCCTCTTCTAATAGATGGTACAGCCTCATTGAGTCCTGGAATGATGATGGGCATGTTCAACATGCTAAGTACAGTTTTAGGAGTCTCAATCCTAAATCTAGGACAAAAGAGGTACACCAAAACAACATACTGGTGGGACGGACTCCAATCCTCTGATGACTTTGCTCTCATAGTGAATGCACCGAATCATGAGGGAATACAAGCAGGGGTAGATAGATTCTATAGGACCTGCAAGCTAGTCGGAATCAATATGAGCAAAAAGAAGTCCTACATAAACAGGACAGGAACATTTGAATTCACGAGCTTTTTCTATCGCTATGGATTTGTAGCCAATTTTAGCATGGAGCTGCCCAGCTTTGGAGTGTCTGGGATTAATGAATCGGCTGACATGAGCATTGGGGTAACAGTGATAAAGAACAACATGATAAACAATGACCTTGGACCAGCAACGGCTCAAATGGCTCTTCAGCTGTTCATCAAGGATTACAGATACACGTATCGGTGTCACAGAGGGGACACACAAATTCAGACGAGGAGGTCATTCGAGCTGAAGAAGTTGTGGGAACAAACCCGCTCAAAGGCGGGACTGCTGGTTTCAGATGGAGGGCCAAACTTATACAATATCCGGAATCTCCACATCCCGGAAGTCTGCCTGAAATGGGAGCTAATGGACGAAGACTATCAGGGAAGGCTTTGTAACCCCCTGAACCCATTTGTCAGCCACAAGGAGATAGAGTCTGTAAACAATGCTGTGGTGATGCCAGCTCATGGCCCAGCCAAGAGCATGGAATATGATGCTGTTGCTACTACACACTCTTGGATCCCTAAGAGAAACCGCTCCATCCTCAACACAAGCCAAAGGGGAATCCTTGAAGATGAACAGATGTATCAAAAGTGCTGCAATCTATTCGAGAAATTCTTCCCTAGCAGTTCATACAGGAGACCGGTTGGGATCTCCAGCATGGTGGAGGCAATGGTGTCTAGGGCCCGAATTGATGCGCGAATTGACTTCGAGTCTGGACGGATTAAGAAGGAGGAGTTTGCTGAGATCATGAAGATCTGTTCCACCATTGAAGAGCTCAGACGGCAGAAATAGTGAATTTAGCTTGTCCTTCATGAAAAAATGCCTTGTTTCTACT
>CY005198 A/mallard duck/ALB/742/1981 1981/08/22 2 (PB1)
AGCGAAAGCAGGCAAACCATTTGAATGGATGTCAATCCGACTTTACTTTTCTTGAAAGTTCCAGCGCAAAATGCCATAAGCACCACATTCCCATATACTGGAGATCCTCCATACAGCCATGGGACAGGGACAGGATATACCATGGACACAGTCAACAGAACACATCAATATTCAGGGAAGGGGAAATGGACAACAAACACAGAAACTGGAGCACCCCAACTTAACCCAATTGATGGACCATTACCTGAGGATAATGAGCCAAGTGGATATGCACAAACAGACTGTGTCCTGGAAGCAATGGCTTTCCTTGAAGAGTCCCACCCAGGAATCTTTGAAAACTCGTGCCTTGAAACGATGGAAGTTGTCCAACAAACAAGAGTGGACAAGCTGACCCAAGGTCGCCAGACCTATGATTGGACATTAAACAGGAATCAGCCGGCTGCAACTGCATTAGCTAATACTATAGAGGTCTTCAGATCGAACGGTTTAACAGCTAATGAATCAGGAAGGCTAATAGATTTTCTCAAGGATGTGATGGAATCAATGGATAAAGAGGAAATGGAAATAACAACGCACTTCCAAAGAAAAAGAAGGGTAAGGGACAACATGACCAGGAAAATGGTCACACAAAGAACAATAGGAAAGAAGAAACAGAGACTAAACAAGAGAAGCTATCTAATAAGAGCATTGACACTGAACACAATGACAAAAGACGCTGAAAGAGGCAAATTAAAGAGAAGAGCAATTGCAACGCCCGGGATGCAAATCAGAGGATTTGTGTACTTTGTTGAAACATTGGCAAGGAGCATTTGTGAGAAGCTTGAACAATCTGGACTTCCAGTTGGAGGCAATGAAAAGAAGGCTAAACTGGCAAATGTTGTGAGAAAAATGATGACTAATTCACAAGATACAGAGCTTTCTTTCACAATCACTGGAGACAACACCAAATGGAATGAAAATCAGAACCCTAGGATGTTCCTGGCAATGATAACATACATAACAAGAAATCAACCTGAATGGTTTAGGAATGTCTTGAGCATTGCACCTATAATGTTCTCGAATAAAATGGCAAGGCTAGGAAAAGGGTACATGTTCGAAAGTAAGAGTATGAAGCTTCGAACACAGATACCAGCAGAAATGCTAGCAAACATTGACCTGAAATATTTCAATGAGTCAACAAGAAAGAAAATAGAGAAGATAAGGCCTCTTCTAATAGATGGTACAGCCTCATTGAGTCCTGGAATGATGATGGGCATGTTCAACATGCTAAGTACAGTTTTAGGAGTCTCAATCCTAAATCTAGGACAAAAGAAGTACACCAAAACAACATACTGGTGGGACGGACTCCAATCCTCAGATGACTTTGCTCTCATAGTGAATGCACCGAATCATGAGGGAATACAAGCAGGAGTAGATAGATTCTATAGGATCTGCAAGCTAGTCGGAATCAATATGAGCAAAAAGAAGTCCTACATAAACAGGACAGGAACATTTGAATTCACAAGCTTTTTCTATCGCTATGGATTTGTAGCCAATTTTAGCATGGAGCTACCTAGCTTTGGAGTGTCTGGAATTAATGAATCGGCTGACATGAGCATTGGAGTAACTGTGATAAAGAACAACATGATAAACAATGACCTTGGACCAGCAACGGCTCAAATGGCCCTTCAGCTGTTCATCAAGGATTACAGGTACACGTATCGGTGTCACAGAGGGGACACACAAATTCAGACGAGGAGGTCATTCGAGCTGAAGAAGTTGTGGGAACAAACCCACTCAAAGGCAGGACTGCTAGTTTCAGATGGAGGACCAAACTTGTACAATATCCGGAATCTCCACATCCCGGAAGTCTGCCTGAAATGGGAGCTAATGGACGAAGACTATCAGGGAAGGCTTTGTAATCCCCTGAACCCATTTGTCAGCCATAAGGAGATAGAGTCTGTAAACAATGCTGTGGTGATGCCAGCTCATGGCCCAGCCAAGAGCATGGAATATGATGCTGTTGCTACTACACACTCCTGGATCCCTAAGAGGAACCGCTCCATCCTCAACACAAGCCAAAGGGGAATCCTTGAAGATGAGCAAATGTATCAAAAGTGCTGCAATCTATTCGAGAAATTCTTCCCTAGCAGTTCATACAGAAGACCGGTTGGGATTTCCAGCATGGTGGAGGCCATGGTGTCTAGGGCCCGAATTGATGCGCGAATTGACTTCGAATCTGGACGGATTAAGAAGGAGGAGTTTGCTGAGATCATGAAGATCTGTTCCACCATTGAAGAGCTCAGACGGCAGAAATAGTGAATTTAGCTTGTCCTTCATGAAAAAATGCCTTGTTTCTACT
>CY005212 A/pintail duck/ALB/584/1984 1984/07/31 2 (PB1)
AGCGAAAGCAGGCAAACCATTTGAATGGATGTCAACCCGACTTTACTTTTCTTGAAAGTTCCAGCGCAAAATGCCATAAGCACCACATTCCCATATACTGGAGATCCTCCATACAGCCATGGAACGGGAACAGGATACACTATGGACACAGTCAACAGAACACATCAATATTCAGAAAAGGGGAAATGGACAACAAACACAGAAACTGGAGCACCTCAACTTAATCCAATTGATGGACCATTACCTGAGGACAATGAGCCAAGTGGATATGCACAAACAGACTGTGTCCTGGAAGCAATGGCTTTCCTTGAAGAGTCCCACCCAGGGATCTTTGAAAACTCGTGTCTTGAAACGATGGAAGTTGTTCAACAAACAAGAGTGGACAAGCTGACCCAAGGTCGCCAGACCTATGATTGGACATTAAACAGGAATCAGCCAGCTGCAACTGCATTGGCTAATACTATAGAAGTCTTCAGATCGAACGGTTTAACGGCTAATGAATCAGGAAGGCTAATAGATTTCCTCAAGGATGTGATGGAATCAATGGACAAGGAAGAGATGGAAATAACAACGCACTTCCAAAGAAAAAGAAGAGTAAGGGACAACATGACCAAGAAAATGGTCACACAAAGAACAATAGGAAAGAAGAAACAGAGACTAAACAAGAGAAGCTATCTAATAAGAGCATTGACACTGAACACAATGACAAAAGATGCTGAAAGAGGCAAATTAAAGAGAAGAGCAATCGCAACACCCGGGATGCAAATCAGAGGATTTGTGTATTTTGTTGAAACATTAGCGAGGAGCATCTGTGAGAAGCTTGAACAATCTGGACTTCCAGTTGGAGGCAATGAAAAGAAGGCTAAACTGGCAAATGTTGTAAGAAAAATGATGACTAATTCACAAGACACAGAGCTCTCTTTTACAATCACTGGAGACAATACCAAATGGAATGAAAATCAGAACCCTAGGATGTTCCTGGCAATGATAACATACATAACAAGAAATCAACCTGAATGGTTTAGAAATGTCTTGAGCATTGCACCTATAATGTTCTCGAATAAAATGGCAAGGTTGGGGAAAGGATACATGTTCGAAAGTAAGAGCATGAAGCTTCGAACACAGATACCAGCAGAAATGCTAGCAAGTATTGACCTGAAATATTTCAATGAGTCAACAAGAAAGAAAATAGAGAAGATAAGGCCTCTTCTAATAGATGGTACAGCCTCATTGAGTCCTGGAATGATGATGGGAATGTTCAACATGTTAAGTACAGTTTTAGGAGTCTCAATCCTAAATCTAGGACAAAAGAGGTACACCAAAACAACATACTGGTGGGACGGACTCCAATCCTCTGATGATTTTGCTCTCATAGTGAATGCACCGAATCATGAGGGAATACAAGCAGGAGTAGATAGGTTCTATAGGACCTGCAAGCTAGTCGGAATCAATATGAGCAAAAAGAAGTCCTACATAAACAGGACAGGAACATTTGAATTCACAAGCTTTTTCTATCGCTATGGATTTGTAGCCAATTTTAGCATGGAGCTGCCCAGCTTTGGAGTGTCTGGGATTAATGAATCGGCTGACATGAGCATTGGAGTAACAGTGATAAAGAACAACATGATAAACAATGACCTTGGACCAGCAACGGCTCAAATGGCTCTTCAGCTGTTCATCAAGGATTACAGATACACGTATCGGTGCCACAGAGGGGACACACAAACTCAGACGAGGAGGTCATTCGAGCTGAAGAAGTTGTGGGAACAAACCCGCTCAAAGGCAGGACTGCTGGTTTCAGATGGAGGACCAAACTTATACAATATCCGGAATCTCCACATCCCGGAAGTCTGCCTGAAATGGGAGCTAATGGACGAAGACTATCAGGGAAGGCTTTGCAACCCTCTGAACCCATTTGTCAGCCATAAGGAAATAGAGTCTGTAAACAATGCTGTGGTGATGCCAGCTCATGGCCCAGCCAAGAGTATGGAATATGATGCTGTTGCTACTACACACTCCTGGATCCCTAAGAGGAACCGCTCCATCCTCAATACAAGCCAAAGGGGAATCCTTGAAGATGAACAGATGTATCAAAAGTGCTGCAATCTATTCGAGAAATTCTTCCCTAGCAGTTCATACAGGAGACCGGTTGGGATTTCCAGCATGGTGGAGGCCATGGTGTCTAGGGCCCGAATTGATGCGCGAATTGACTTCGAGTCCGGACGGATTAAGAAGGAGGAGTTTGCTGAGATCATGAAGATCTGTTCCACCATTGAAGAGCTCAGACGGCAGAAATAGTGAATTTAGCTTGTCCTTCATGAAAAAATGCCTTGTTTCTACT
>CY005217 A/redhead duck/ALB/767/1984 1984/08/11 2 (PB1)
AGCGAAAGCAGGCAAACCATTTGAATGGATGTCAATCCGACTTTACTTTTCTTGAAAGTTCCAGCGCAAAATGCCATAAGCACCACATTCCCATATACTGGAGATCCTCCATACAGCCATGGAACGGGAACAGGATACACCATGGACACAGTCAACAGAACACATCAATATTCAGAAAAGGGGAAATGGACAACAAACACAGAAACTGGAGCACCCCAACTTAACCCAATTGATGGGCCATTACCTGAGGATAATGAACCAAGTGGATATGCACAAACAGACTGTGTCCTGGAAGCGATGGCTTTCCTTGAAGAGTCCCACCCGGGAATCTTTGAAAACTCGTGTCTTGAGACGATGGAAGTTGTTCAACAAACAAGAGTGGACAAGCTGACTCAAGGTCGCCAGACCTATGATTGGACATTAAACAGGAATCAGCCGGCTGCAACTGCATTAGCTAATACTATAGAGGTCTTCAGATCGAACGGTTTAACGGCTAATGAATCAGGAAGGCTAATAGATTTCCTCAAGGATGTGATGGAATCAATGGATAAAGAGGAAATGGAAATAACAACGCACTTCCAAAGAAAAAGAAGGGTGAGGGACAACATGACCAAGAAAATGGTCACACAAAGAACAATAGGAAAGAAGAAACAGAGACTAAACAAGAAAAGCTATCTAATAAGAGCATTAACACTAAACACAATGACAAAAGACGCTGAAAGAGGCAAATTAAAGAGAAGAGCAATTGCAACACCCGGGATGCAAATCAGAGGGTTTGTATATTTTGTTGAAACATTAGCGAGGAGTATTTGTGAGAAGCTTGAACAATCTGGACTTCCAGTTGGAGGCAATGAAAAGAAGGCTAAACTGGCAAATGTTGTGAGAAAAATGATGACTAATTCACAAGACACAGAACTCTCCTTCACAATCACTGGAGACAACACCAAATGGAATGAAAATCAGAACCCGAGGATGTTCCTGGCAATGATAACATACATAACAAGAAATCAACCTGAATGGTTTAGGAATGTCTTGAGCATTGCACCTATAATGTTCTCAAACAAAATGGCAAGACTAGGAAAAGGATACATGTTCGAAAGTAAGAGCATGAAGCTTCGAACACAGATACCAGCAGAAATGCTAGCAAATATTGACCTGAAATATTTCAATGAGTCAACAAGGAAGAAAATAGAGAAGATAAGGCCTCTTCTAATAGATGGTACAGCCTCATTGAGTCCTGGAATGATGATGGGCATGTTCAACATGCTAAGTACTGTTTTAGGAGTCTCAATCCTAAATCTGGGACAAAAGAGGTACACCAAAACAACATACTGGTGGGACGGACTCCAATCCTCTGATGACTTTGCTCTCATAGTGAATGCACCGAATCATGAGGGGATACAAGCAGGGGTAGATAGATTCTATAGGACCTGCAAGCTAGTCGGAATCAATATGAGCAAAAAGAAGTCCTACATAAACAGGACAGGAACATTTGAATTCACAAGCTTTTTCTATCGCTATGGATTTGTAGCCAATTTTAGCATGGAGCTGCCCAGCTTTGGAGTGTCTGGGATTAATGAATCGGCTGACATGAGCATTGGAGTAACAGTGATAAAGAACAACATGATAAACAATGATCTTGGACCAGCAACGGCTCAAATGGCTCTTCAGCTGTTCATCAAAGATTACAGATACACGTATCGGTGTCACAGAGGGGACACACAAATTCAGACGAGGAGGTCATTCGAACTGAAGAAGTTGTGGGAACAAACCCGCTCAAAGGCAGGACTGCTGGTTTCAGATGGAGGACCAAACTTATACAATATCCGGAATCTCCACATCCCGGAAGTCTGCCTGAAATGGGAGTTAATGGATGAAGATTATCAGGGAAGGCTTTGTAACCCTCTGAACCCATTTGTCAGCCATAAGGAGATAGAGTCTGTAAACAATGCTGTGGTGATGCCAGCTCATGGCCCAGCCAAGAGCATGGAATATGATGCTGTTGCTACTACACACTCTTGGATCCCTAAGAGGAACCGCTCCATCCTCAACACAAGCCAAAGGGGAATCCTGGAAGATGAACAGATGTATCAAAAGTGTTGCAATCTATTCGAGAAATTCTTCCCTAGCAGTTCGTACAGGAGACCGGTAGGGATTTCCAGCATGGTGGAGGCCATGGTGTCTAGGGCCCGAATTGATGCACGAATTGACTTCGAGTCTGGACGGATTAAGAAGGAGGAGTTTGCTGAGATCATGAAGATCTGTTCCACCATTGAAGAGCTCAGACGGCAGAAATAGTGAATTTAGCTTGTCCTTCATGAAAAAATGCCTTGTTTCTACT
>CY005230 A/mallard/ALB/5/1995 1995/08/01 2 (PB1)
[truncated: 4,257,829 more chars]
