# Supplementary material for: Analysis of NS2-dependent effects on influenza PB1 segment extends replication requirements beyond the canonical promoter
Source: Nat Commun. 2025 Feb 22;16:1875. doi: 10.1038/s41467-025-57092-2 (PMC11846981; doi:10.1038/s41467-025-57092-2)
Supplement: Supplementary file 10 — Source Data [file 41467_2025_57092_MOESM10_ESM.xlsx]

## Sheet: Figure 1b
Segment	Target	replicate	Log2 Target/1600nt			Statistics		p-adj Multiple Comparison of Means - Tukey HSD
PB1	200nt	1	4.51872				PB1 200nt vs 400nt	0.0144
PB1	200nt	2	3.58709				PB1 200nt vs 800nt	0.1956
PB1	200nt	3	4.21643				PB1 400nt vs 800nt	0.1608
PB1	400nt	1	6.66837				HA 200nt vs 400nt	0.0002
PB1	400nt	2	5.41034				HA 200nt vs 800nt	0.0003
PB1	400nt	3	6.10395				HA 400nt vs 800nt	0.4949
PB1	800nt	1	5.6508
PB1	800nt	2	4.41532
PB1	800nt	3	5.07678
HA	200nt	1	1.73251
HA	200nt	2	1.31074
HA	200nt	3	1.78744
HA	400nt	1	5.17485
HA	400nt	2	4.30286
HA	400nt	3	4.56063
HA	800nt	1	4.65479
HA	800nt	2	3.84458
HA	800nt	3	4.41045

## Sheet: Figure 2
Segment'	Target	Condition	Replicate	Log2 Target/1600nt			Statistics,
PB1	200nt	NoNS2	1	6.2301					Segment	Target	two-tailed two-sample t-test with Benjamini-Hochberg multiple hypothesis testing within panel, +/- NS2
PB1	200nt	NoNS2	2	6.2864					PB1	200nt	0.00065
PB1	200nt	NoNS2	3	6.0682					PB1	400nt	0.052
PB1	400nt	NoNS2	1	4.3622					PB1	800nt	0.85
PB1	400nt	NoNS2	2	4.2364					HA	200nt	0.00064
PB1	400nt	NoNS2	3	4.0847					HA	400nt	0.00026
PB1	800nt	NoNS2	1	1.4756					HA	800nt	0.00041
PB1	800nt	NoNS2	2	1.4707					PB2	200nt	8.03 x 10^-5
PB1	800nt	NoNS2	3	1.1595					PB2	400nt	0.0002
PB1	200nt	NS2	1	4.3003					PB2	800nt	0.0162
PB1	200nt	NS2	2	4.6847					PA	200nt	0.38
PB1	200nt	NS2	3	4.5692					PA	400nt	0.535
PB1	400nt	NS2	1	4.4744					PA	800nt	0.3
PB1	400nt	NS2	2	4.9845					NP	200nt	0.04
PB1	400nt	NS2	3	4.8572					NP	400nt	0.01
PB1	800nt	NS2	1	1.1731					NP	800nt	0.011
PB1	800nt	NS2	2	1.421					NA	200nt	0.12
PB1	800nt	NS2	3	1.4279					NA	400nt	0.1
HA	200nt	NoNS2	1	7.97					NA	800nt	0.13
HA	200nt	NoNS2	2	8.05					M	200nt	0.23
HA	200nt	NoNS2	3	8.24					M	400nt	0.3
HA	400nt	NoNS2	1	5.91					M	800nt	0.3
HA	400nt	NoNS2	2	5.99					NS	200nt	0.85
HA	400nt	NoNS2	3	6.06					NS	400nt	0.0059
HA	800nt	NoNS2	1	3.9					NS	800nt	0.85
HA	800nt	NoNS2	2	3.84
HA	800nt	NoNS2	3	3.91
HA	200nt	NS2	1	6.9
HA	200nt	NS2	2	6.92
HA	200nt	NS2	3	7.15
HA	400nt	NS2	1	4.4
HA	400nt	NS2	2	4.38
HA	400nt	NS2	3	4.64
HA	800nt	NS2	1	2.32
HA	800nt	NS2	2	2.06
HA	800nt	NS2	3	2.51
PB2	200nt	NoNS2	1	3.99
PB2	200nt	NoNS2	2	3.94
PB2	200nt	NoNS2	3	4.01
PB2	200nt	NoNS2	4	4.14
PB2	400nt	NoNS2	1	3.73
PB2	400nt	NoNS2	2	3.66
PB2	400nt	NoNS2	3	3.82
PB2	400nt	NoNS2	4	3.86
PB2	800nt	NoNS2	1	1
PB2	800nt	NoNS2	2	0.91
PB2	800nt	NoNS2	3	0.94
PB2	800nt	NoNS2	4	1.08
PB2	200nt	NS2	1	4.78
PB2	200nt	NS2	2	5.09
PB2	200nt	NS2	3	5.06
PB2	200nt	NS2	4	4.93
PB2	400nt	NS2	1	2.85
PB2	400nt	NS2	2	3.16
PB2	400nt	NS2	3	3.14
PB2	400nt	NS2	4	3.01
PB2	800nt	NS2	1	0.55
PB2	800nt	NS2	2	0.74
PB2	800nt	NS2	3	0.89
PB2	800nt	NS2	4	0.7
PA	200nt	NoNS2	1	5.41
PA	200nt	NoNS2	2	5.1
PA	200nt	NoNS2	3	4.93
PA	200nt	NoNS2	4	5.59
PA	400nt	NoNS2	1	3.89
PA	400nt	NoNS2	2	3.7
PA	400nt	NoNS2	3	3.61
PA	400nt	NoNS2	4	4.09
PA	800nt	NoNS2	1	1.93
PA	800nt	NoNS2	2	1.95
PA	800nt	NoNS2	3	1.63
PA	800nt	NoNS2	4	2.1
PA	200nt	NS2	1	4.51
PA	200nt	NS2	2	5.46
PA	200nt	NS2	3	4.56
PA	200nt	NS2	4	5.12
PA	400nt	NS2	1	3.18
PA	400nt	NS2	2	4.2
PA	400nt	NS2	3	3.52
PA	400nt	NS2	4	3.76
PA	800nt	NS2	1	1.94
PA	800nt	NS2	2	2.65
PA	800nt	NS2	3	2.06
PA	800nt	NS2	4	2.44
NP	200nt	NoNS2	1	6.45
NP	200nt	NoNS2	2	6.09
NP	200nt	NoNS2	3	7.58
NP	200nt	NoNS2	4	6.04
NP	400nt	NoNS2	1	5.81
NP	400nt	NoNS2	2	5.49
NP	400nt	NoNS2	3	6.69
NP	400nt	NoNS2	4	5.52
NP	800nt	NoNS2	1	3.17
NP	800nt	NoNS2	2	3.01
NP	800nt	NoNS2	3	3.79
NP	800nt	NoNS2	4	2.78
NP	200nt	NS2	1	5.73
NP	200nt	NS2	2	5.3
NP	200nt	NS2	3	5.42
NP	200nt	NS2	4	5.78
NP	400nt	NS2	1	4.65
NP	400nt	NS2	2	4.21
NP	400nt	NS2	3	4.45
NP	400nt	NS2	4	4.6
NP	800nt	NS2	1	2.33
NP	800nt	NS2	2	2.05
NP	800nt	NS2	3	2.45
NP	800nt	NS2	4	2.22
M	200nt	NoNS2	1	5.74
M	200nt	NoNS2	2	5.32
M	200nt	NoNS2	3	6.15
M	200nt	NoNS2	4	5.45
M	400nt	NoNS2	1	4.16
M	400nt	NoNS2	2	3.4
M	400nt	NoNS2	3	3.99
M	400nt	NoNS2	4	3.69
M	800nt	NoNS2	1	1.39
M	800nt	NoNS2	2	0.99
M	800nt	NoNS2	3	1.35
M	800nt	NoNS2	4	1.12
M	200nt	NS2	1	5.62
M	200nt	NS2	2	4.58
M	200nt	NS2	3	5.14
M	200nt	NS2	4	4.12
M	400nt	NS2	1	4.01
M	400nt	NS2	2	2.88
M	400nt	NS2	3	3.68
M	400nt	NS2	4	2.76
M	800nt	NS2	1	1.48
M	800nt	NS2	2	0.65
M	800nt	NS2	3	1.04
M	800nt	NS2	4	0.71
NS	200nt	NoNS2	1	5.29
NS	200nt	NoNS2	2	5.56
NS	200nt	NoNS2	3	5.75
NS	200nt	NoNS2	4	5.08
NS	400nt	NoNS2	1	5.58
NS	400nt	NoNS2	2	5.75
NS	400nt	NoNS2	3	5.73
NS	400nt	NoNS2	4	5.17
NS	800nt	NoNS2	1	0.51
NS	800nt	NoNS2	2	0.6
NS	800nt	NoNS2	3	0.67
NS	800nt	NoNS2	4	0.2
NS	200nt	NS2	1	5.27
NS	200nt	NS2	2	5.32
NS	200nt	NS2	3	5.46
NS	200nt	NS2	4	5.44
NS	400nt	NS2	1	4.62
NS	400nt	NS2	2	4.63
NS	400nt	NS2	3	4.93
NS	400nt	NS2	4	4.82
NS	800nt	NS2	1	0.26
NS	800nt	NS2	2	0.47
NS	800nt	NS2	3	0.59
NS	800nt	NS2	4	0.56
NA	200nt	NoNS2	1	6.7997
NA	200nt	NoNS2	2	6.7105
NA	200nt	NoNS2	3	6.608
NA	200nt	NoNS2	4	5.7348
NA	400nt	NoNS2	1	5.7064
NA	400nt	NoNS2	2	5.3904
NA	400nt	NoNS2	3	5.339
NA	400nt	NoNS2	4	4.4585
NA	800nt	NoNS2	1	2.3444
NA	800nt	NoNS2	2	2.1503
NA	800nt	NoNS2	3	2.0547
NA	800nt	NoNS2	4	1.0248
NA	200nt	NS2	1	5.4437
NA	200nt	NS2	2	5.8765
NA	200nt	NS2	3	5.8077
NA	200nt	NS2	4	3.4612
NA	400nt	NS2	1	4.2199
NA	400nt	NS2	2	4.0905
NA	400nt	NS2	3	4.4327
NA	400nt	NS2	4	2.5294
NA	800nt	NS2	1	1.3732
NA	800nt	NS2	2	1.5472
NA	800nt	NS2	3	1.4644
NA	800nt	NS2	4	0.5146

## Sheet: Fiure 3 (top)
segment	size	library	count	count	fraction	fraction	enrichment
			noNEP	plasmid	noNEP	plasmid
HA_vRNA	200	1	86513	23128	0.0414911	0.00965282	2.10378
HA_vRNA	200	2	119565	55090	0.0518432	0.0212368	1.28759
HA_vRNA	200	3	105897	33505	0.0458266	0.0159877	1.51922
HA_vRNA	300	1	484932	140679	0.23257	0.0587145	1.98588
HA_vRNA	300	2	684591	206283	0.296838	0.0795207	1.90027
HA_vRNA	300	3	685021	152542	0.296441	0.0727892	2.02595
HA_vRNA	400	1	438339	260724	0.210224	0.108817	0.950025
HA_vRNA	400	2	445243	318091	0.193057	0.122622	0.654807
HA_vRNA	400	3	388847	208734	0.168272	0.0996027	0.756543
HA_vRNA	500	1	416763	317757	0.199877	0.132621	0.591805
HA_vRNA	500	2	367674	360111	0.159423	0.13882	0.199639
HA_vRNA	500	3	484460	288343	0.209649	0.13759	0.607597
HA_vRNA	600	1	336263	334586	0.161269	0.139645	0.207715
HA_vRNA	600	2	349924	408598	0.151727	0.157512	-0.053987
HA_vRNA	600	3	368216	317397	0.159344	0.151454	0.0732697
HA_vRNA	700	1	158332	301529	0.075935	0.125848	-0.728842
HA_vRNA	700	2	254451	391731	0.11033	0.15101	-0.452822
HA_vRNA	700	3	162762	257606	0.0704348	0.122923	-0.803396
HA_vRNA	800	1	87816	266649	0.042116	0.11129	-1.40188
HA_vRNA	800	2	44934	239611	0.0194833	0.0923685	-2.24516
HA_vRNA	800	3	62874	199672	0.0272085	0.0952785	-1.80809
HA_vRNA	900	1	34644	195310	0.016615	0.0815156	-2.29459
HA_vRNA	900	2	19736	185155	0.0085575	0.071376	-3.06018
HA_vRNA	900	3	28167	168647	0.0121892	0.0804741	-2.72292
HA_vRNA	1000	1	16343	152513	0.00783799	0.0636536	-3.02169
HA_vRNA	1000	2	10496	157929	0.00455105	0.0608806	-3.74171
HA_vRNA	1000	3	12303	122025	0.00532409	0.0582273	-3.45109
HA_vRNA	1100	1	14435	178821	0.00692293	0.0746336	-3.43037
HA_vRNA	1100	2	4490	112892	0.00194686	0.0435191	-4.48243
HA_vRNA	1100	3	5275	113103	0.00228274	0.0539699	-4.56332
HA_vRNA	1200	1	6870	112012	0.00329481	0.0467499	-3.8267
HA_vRNA	1200	2	2749	70543	0.00119196	0.0271939	-4.51187
HA_vRNA	1200	3	3305	74371	0.00143023	0.035488	-4.63301
HA_vRNA	1300	1	2553	53347	0.0012244	0.0222652	-4.18464
HA_vRNA	1300	2	1636	40149	0.000709367	0.0154772	-4.44747
HA_vRNA	1300	3	2381	60087	0.00103037	0.028672	-4.79841
HA_vRNA	1400	1	767	31804	0.000367848	0.0132739	-5.17334
HA_vRNA	1400	2	364	21599	0.00015783	0.00832627	-5.72123
HA_vRNA	1400	3	562	47254	0.000243204	0.0225484	-6.53472
HA_vRNA	1500	1	303	10253	0.000145317	0.00427924	-4.88008
HA_vRNA	1500	2	105	10683	4.55278e-05	0.00411823	-6.49913
HA_vRNA	1500	3	378	19162	0.000163578	0.00914363	-5.80471
PB1_vRNA	200	1	81789	4027	0.0546747	0.00265647	4.36329
PB1_vRNA	200	2	135274	8106	0.0632706	0.00378932	4.06153
PB1_vRNA	200	3	115193	6295	0.0533648	0.002666	4.32314
PB1_vRNA	300	1	404326	37927	0.270286	0.0250191	3.43339
PB1_vRNA	300	2	495821	62119	0.231906	0.0290388	2.99749
PB1_vRNA	300	3	601833	59691	0.278808	0.0252798	3.46321
PB1_vRNA	400	1	331456	68874	0.221573	0.0454337	2.28595
PB1_vRNA	400	2	613352	132522	0.286878	0.0619501	2.21126
PB1_vRNA	400	3	569551	113306	0.263853	0.0479863	2.45904
PB1_vRNA	500	1	249483	81703	0.166776	0.0538965	1.62964
PB1_vRNA	500	2	378350	147485	0.176963	0.0689449	1.35993
PB1_vRNA	500	3	355431	119589	0.164658	0.0506472	1.70092
PB1_vRNA	600	1	180668	109452	0.120774	0.0722015	0.742206
PB1_vRNA	600	2	232238	157935	0.108623	0.07383	0.557048
PB1_vRNA	600	3	222883	146444	0.103254	0.0620206	0.735374
PB1_vRNA	700	1	106587	130527	0.0712518	0.0861039	-0.273153
PB1_vRNA	700	2	135596	194778	0.0634212	0.091053	-0.521741
PB1_vRNA	700	3	129401	187118	0.0599469	0.0792465	-0.402663
PB1_vRNA	800	1	60471	131216	0.0404239	0.0865584	-1.09846
PB1_vRNA	800	2	67265	171293	0.0314613	0.0800744	-1.34776
PB1_vRNA	800	3	71384	187118	0.0330697	0.0792465	-1.26084
PB1_vRNA	900	1	23743	137799	0.0158718	0.090901	-2.51783
PB1_vRNA	900	2	19691	120906	0.00920991	0.05652	-2.6175
PB1_vRNA	900	3	24249	138456	0.0112337	0.0586376	-2.38399
PB1_vRNA	1000	1	13017	82805	0.00870166	0.0546235	-2.65016
PB1_vRNA	1000	2	13499	115621	0.00631378	0.0540494	-3.0977
PB1_vRNA	1000	3	19556	161723	0.0090596	0.0684914	-2.9184
PB1_vRNA	1100	1	12987	90454	0.00868161	0.0596692	-2.78095
PB1_vRNA	1100	2	11515	111253	0.00538582	0.0520075	-3.27148
PB1_vRNA	1100	3	11529	133750	0.00534097	0.0566446	-3.40676
PB1_vRNA	1200	1	6124	68242	0.0040938	0.0450168	-3.45895
PB1_vRNA	1200	2	8431	95544	0.00394336	0.044664	-3.50161
PB1_vRNA	1200	3	6873	114439	0.00318402	0.0484661	-3.92806
PB1_vRNA	1300	1	5370	66346	0.00358976	0.043766	-3.60785
PB1_vRNA	1300	2	4898	89734	0.0022909	0.041948	-4.19461
PB1_vRNA	1300	3	7272	115563	0.00336886	0.0489422	-3.86075
PB1_vRNA	1400	1	3493	62736	0.00233502	0.0413847	-4.14759
PB1_vRNA	1400	2	3214	85948	0.00150326	0.0401782	-4.74025
PB1_vRNA	1400	3	4799	101916	0.00222321	0.0431625	-4.27907
PB1_vRNA	1500	1	2786	55432	0.0018624	0.0365665	-4.29529
PB1_vRNA	1500	2	3020	80052	0.00141252	0.037422	-4.72754
PB1_vRNA	1500	3	3822	96502	0.0017706	0.0408696	-4.52872
PB1_vRNA	1600	1	1727	46137	0.00115447	0.0304349	-4.72042
PB1_vRNA	1600	2	2224	73267	0.00104021	0.0342502	-5.04116
PB1_vRNA	1600	3	2146	79690	0.000994165	0.0337496	-5.08524
PB1_vRNA	1700	1	1353	39677	0.00090446	0.0261735	-4.85491
PB1_vRNA	1700	2	1686	60680	0.000788579	0.0283661	-5.16877
PB1_vRNA	1700	3	1450	74544	0.000671733	0.0315702	-5.55453
PB1_vRNA	1800	1	1099	39705	0.000734664	0.0261919	-5.15589
PB1_vRNA	1800	2	1055	51783	0.000493447	0.024207	-5.61639
PB1_vRNA	1800	3	1561	64723	0.000723156	0.0274109	-5.2443
PB1_vRNA	1900	1	1114	31616	0.000744692	0.0208559	-4.80767
PB1_vRNA	1900	2	1758	47392	0.000822255	0.0221544	-4.75186
PB1_vRNA	1900	3	1924	56353	0.000891321	0.0238661	-4.74287
PB1_vRNA	2000	1	1232	29497	0.000823573	0.0194581	-4.56233
PB1_vRNA	2000	2	905	49475	0.000423288	0.0231281	-5.77186
PB1_vRNA	2000	3	1205	53464	0.000558233	0.0226426	-5.34203
PB1_vRNA	2100	1	1254	29882	0.00083828	0.0197121	-4.5555
PB1_vRNA	2100	2	864	38419	0.000404112	0.0179598	-5.47387
PB1_vRNA	2100	3	1224	48429	0.000567036	0.0205102	-5.17676
PB1_vRNA	2200	1	1038	25145	0.000693887	0.0165872	-4.57923
PB1_vRNA	2200	2	971	39420	0.000454158	0.0184277	-5.34254
PB1_vRNA	2200	3	1245	51389	0.000576764	0.0217638	-5.23781
PB1_vRNA	2300	1	1359	26504	0.00090847	0.0174837	-4.26643
PB1_vRNA	2300	2	4785	41839	0.00223805	0.0195585	-3.12748
PB1_vRNA	2300	3	1285	46647	0.000595295	0.0197555	-5.05251
PB1_vRNA	2400	1	1456	26645	0.000973313	0.0175767	-4.17462
PB1_vRNA	2400	2	697	34902	0.000326002	0.0163157	-5.64523
PB1_vRNA	2400	3	639	44280	0.000296026	0.0187531	-5.98526
PB1_vRNA	2500	1	418	24628	0.000279427	0.0162462	-5.86149
PB1_vRNA	2500	2	243	27364	0.000113656	0.0127919	-6.8144
PB1_vRNA	2500	3	576	36720	0.00026684	0.0155513	-5.86492
PB1_vRNA	2600	1	657	16751	0.000439194	0.01105	-4.65305
PB1_vRNA	2600	2	172	23594	8.04482e-05	0.0110295	-7.09909
PB1_vRNA	2600	3	884	28282	0.000409526	0.0119777	-4.87026
PB1_vRNA	2700	1	330	11459	0.0002206	0.00755909	-5.09871
PB1_vRNA	2700	2	107	14749	5.00462e-05	0.00689472	-7.10609
PB1_vRNA	2700	3	147	19530	6.80999e-05	0.00827117	-6.9243

## Sheet: Figure 3 (mid)
segment	size	library	count	count	fraction	fraction	enrichment
			plasmid	withNEP	plasmid	withNEP
HA_vRNA	200	1	23128	73085	0.00965282	0.0561452	2.54014
HA_vRNA	200	2	55090	165371	0.0212368	0.0768484	1.85545
HA_vRNA	200	3	33505	130386	0.0159877	0.0749096	2.22818
HA_vRNA	300	1	140679	250743	0.0587145	0.192625	1.71401
HA_vRNA	300	2	206283	528773	0.0795207	0.245722	1.62763
HA_vRNA	300	3	152542	404810	0.0727892	0.232572	1.67588
HA_vRNA	400	1	260724	261776	0.108817	0.201101	0.886014
HA_vRNA	400	2	318091	409171	0.122622	0.190143	0.632867
HA_vRNA	400	3	208734	292278	0.0996027	0.16792	0.753518
HA_vRNA	500	1	317757	264875	0.132621	0.203482	0.617592
HA_vRNA	500	2	360111	367110	0.13882	0.170597	0.297374
HA_vRNA	500	3	288343	366236	0.13759	0.21041	0.61283
HA_vRNA	600	1	334586	205987	0.139645	0.158243	0.180381
HA_vRNA	600	2	408598	327575	0.157512	0.152225	-0.0492541
HA_vRNA	600	3	317397	280784	0.151454	0.161316	0.0910144
HA_vRNA	700	1	301529	110864	0.125848	0.0851676	-0.563301
HA_vRNA	700	2	391731	238793	0.15101	0.110968	-0.4445
HA_vRNA	700	3	257606	137939	0.122923	0.0792489	-0.633294
HA_vRNA	800	1	266649	64997	0.11129	0.0499318	-1.15629
HA_vRNA	800	2	239611	55472	0.0923685	0.025778	-1.84126
HA_vRNA	800	3	199672	61096	0.0952785	0.035101	-1.44064
HA_vRNA	900	1	195310	29497	0.0815156	0.0226601	-1.84692
HA_vRNA	900	2	185155	28523	0.071376	0.0132547	-2.42893
HA_vRNA	900	3	168647	33181	0.0804741	0.0190632	-2.07774
HA_vRNA	1000	1	152513	14236	0.0636536	0.0109363	-2.54111
HA_vRNA	1000	2	157929	16502	0.0608806	0.00766853	-2.98896
HA_vRNA	1000	3	122025	15571	0.0582273	0.00894587	-2.7024
HA_vRNA	1100	1	178821	14656	0.0746336	0.011259	-2.72875
HA_vRNA	1100	2	112892	7404	0.0435191	0.00344066	-3.66089
HA_vRNA	1100	3	113103	8407	0.0539699	0.00483	-3.48206
HA_vRNA	1200	1	112012	6984	0.0467499	0.00536523	-3.12325
HA_vRNA	1200	2	70543	3932	0.0271939	0.00182721	-3.89556
HA_vRNA	1200	3	74371	4384	0.035488	0.0025187	-3.81658
HA_vRNA	1300	1	53347	2283	0.0222652	0.00175384	-3.6662
HA_vRNA	1300	2	40149	2149	0.0154772	0.000998647	-3.95402
HA_vRNA	1300	3	60087	2575	0.028672	0.00147939	-4.27657
HA_vRNA	1400	1	31804	1033	0.0132739	0.000793568	-4.06409
HA_vRNA	1400	2	21599	578	0.00832627	0.000268598	-4.95415
HA_vRNA	1400	3	47254	1292	0.0225484	0.000742282	-4.92492
HA_vRNA	1500	1	10253	376	0.00427924	0.00028885	-3.88896
HA_vRNA	1500	2	10683	221	0.00411823	0.000102699	-5.32552
HA_vRNA	1500	3	19162	708	0.00914363	0.000406761	-4.49051
HA_vRNA	1600	1	6681	139	0.00278842	0.000106782	-4.7067
HA_vRNA	1600	2	6246	100	0.00240779	4.64703e-05	-5.69526
HA_vRNA	1600	3	10566	306	0.00504183	0.000175804	-4.84191
PB1_vRNA	200	1	4027	9727	0.00265647	0.0066367	1.32096
PB1_vRNA	200	2	8106	16336	0.00378932	0.00872998	1.20404
PB1_vRNA	200	3	6295	12144	0.002666	0.00700769	1.39426
PB1_vRNA	300	1	37927	334879	0.0250191	0.228487	3.19101
PB1_vRNA	300	2	62119	359759	0.0290388	0.192256	2.72697
PB1_vRNA	300	3	59691	392256	0.0252798	0.226351	3.16251
PB1_vRNA	400	1	68874	352592	0.0454337	0.240572	2.40464
PB1_vRNA	400	2	132522	613665	0.0619501	0.327943	2.40427
PB1_vRNA	400	3	113306	506470	0.0479863	0.292258	2.60655
PB1_vRNA	500	1	81703	259413	0.0538965	0.176997	1.71546
PB1_vRNA	500	2	147485	341094	0.0689449	0.182281	1.40265
PB1_vRNA	500	3	119589	295199	0.0506472	0.170344	1.7499
PB1_vRNA	600	1	109452	163816	0.0722015	0.111771	0.630446
PB1_vRNA	600	2	157935	190775	0.07383	0.10195	0.465589
PB1_vRNA	600	3	146444	176272	0.0620206	0.101718	0.713751
PB1_vRNA	700	1	130527	134269	0.0861039	0.0916112	0.0894456
PB1_vRNA	700	2	194778	156120	0.091053	0.0834307	-0.126128
PB1_vRNA	700	3	187118	141169	0.0792465	0.0814615	0.0397719
PB1_vRNA	800	1	131216	81582	0.0865584	0.0556631	-0.636953
PB1_vRNA	800	2	171293	87222	0.0800744	0.0466115	-0.780654
PB1_vRNA	800	3	187118	92744	0.0792465	0.0535179	-0.566326
PB1_vRNA	900	1	137799	53435	0.090901	0.0364585	-1.31804
PB1_vRNA	900	2	120906	34672	0.05652	0.0185288	-1.609
PB1_vRNA	900	3	138456	40226	0.0586376	0.0232124	-1.33693
PB1_vRNA	1000	1	82805	17652	0.0546235	0.0120439	-2.18122
PB1_vRNA	1000	2	115621	18946	0.0540494	0.0101248	-2.41639
PB1_vRNA	1000	3	161723	24827	0.0684914	0.0143264	-2.25725
PB1_vRNA	1100	1	90454	15100	0.0596692	0.0103027	-2.53397
PB1_vRNA	1100	2	111253	13962	0.0520075	0.00746131	-2.80122
PB1_vRNA	1100	3	133750	14862	0.0566446	0.00857611	-2.72354
PB1_vRNA	1200	1	68242	8141	0.0450168	0.00555457	-3.01871
PB1_vRNA	1200	2	95544	8797	0.044664	0.00470113	-3.24803
PB1_vRNA	1200	3	114439	8934	0.0484661	0.00515536	-3.23283
PB1_vRNA	1300	1	66346	6481	0.043766	0.00442196	-3.30705
PB1_vRNA	1300	2	89734	5959	0.041948	0.0031845	-3.71946
PB1_vRNA	1300	3	115563	6596	0.0489422	0.00380622	-3.68465
PB1_vRNA	1400	1	62736	4239	0.0413847	0.00289225	-3.83883
PB1_vRNA	1400	2	85948	4283	0.0401782	0.00228884	-4.13372
PB1_vRNA	1400	3	101916	4256	0.0431625	0.00245592	-4.13544
PB1_vRNA	1500	1	55432	3992	0.0365665	0.00272373	-3.74687
PB1_vRNA	1500	2	80052	3626	0.037422	0.00193774	-4.27144
PB1_vRNA	1500	3	96502	3235	0.0408696	0.00186676	-4.45242
PB1_vRNA	1600	1	46137	2612	0.0304349	0.00178216	-4.09403
PB1_vRNA	1600	2	73267	2671	0.0342502	0.00142739	-4.58466
PB1_vRNA	1600	3	79690	1729	0.0337496	0.000997719	-5.08009
PB1_vRNA	1700	1	39677	1966	0.0261735	0.00134139	-4.2863
PB1_vRNA	1700	2	60680	2285	0.0283661	0.00122111	-4.53791
PB1_vRNA	1700	3	74544	1594	0.0315702	0.000919817	-5.10107
PB1_vRNA	1800	1	39705	1639	0.0261919	0.00111828	-4.54977
PB1_vRNA	1800	2	51783	1487	0.024207	0.000794655	-4.92895
PB1_vRNA	1800	3	64723	1516	0.0274109	0.000874807	-4.96964
PB1_vRNA	1900	1	31616	2058	0.0208559	0.00140417	-3.89267
PB1_vRNA	1900	2	47392	1099	0.0221544	0.000587307	-5.23733
PB1_vRNA	1900	3	56353	1164	0.0238661	0.000671686	-5.15103
PB1_vRNA	2000	1	29497	2324	0.0194581	0.00158566	-3.61722
PB1_vRNA	2000	2	49475	1288	0.0231281	0.000688309	-5.07045
PB1_vRNA	2000	3	53464	1755	0.0226426	0.00101272	-4.48273
PB1_vRNA	2100	1	29882	1701	0.0197121	0.00116059	-4.08615
PB1_vRNA	2100	2	38419	1096	0.0179598	0.000585704	-4.93845
PB1_vRNA	2100	3	48429	982	0.0205102	0.000566663	-5.17771
PB1_vRNA	2200	1	25145	1794	0.0165872	0.00122404	-3.76035
PB1_vRNA	2200	2	39420	1084	0.0184277	0.000579291	-4.99144
PB1_vRNA	2200	3	51389	1138	0.0217638	0.000656683	-5.05059
PB1_vRNA	2300	1	26504	1392	0.0174837	0.000949756	-4.20231
PB1_vRNA	2300	2	41839	2352	0.0195585	0.00125691	-3.95984
PB1_vRNA	2300	3	46647	1061	0.0197555	0.00061225	-5.01199
PB1_vRNA	2400	1	26645	1830	0.0175767	0.0012486	-3.81528
PB1_vRNA	2400	2	34902	823	0.0163157	0.000439812	-5.21323
PB1_vRNA	2400	3	44280	799	0.0187531	0.000461063	-5.34602
PB1_vRNA	2500	1	24628	909	0.0162462	0.000620207	-4.71121
PB1_vRNA	2500	2	27364	468	0.0127919	0.0002501	-5.67658
PB1_vRNA	2500	3	36720	621	0.0155513	0.000358348	-5.43953
PB1_vRNA	2600	1	16751	470	0.01105	0.000320679	-5.10678
PB1_vRNA	2600	2	23594	360	0.0110295	0.000192384	-5.84123
PB1_vRNA	2600	3	28282	525	0.0119777	0.000302951	-5.30513
PB1_vRNA	2700	1	11459	438	0.00755909	0.000298846	-4.66074
PB1_vRNA	2700	2	14749	197	0.00689472	0.000105277	-6.03323
PB1_vRNA	2700	3	19530	177	0.00827117	0.000102138	-6.3395
PB1_vRNA	2800	1	9882	283	0.0065188	0.00019309	-5.07726
PB1_vRNA	2800	2	13431	185	0.0062786	9.88642e-05	-5.98885
PB1_vRNA	2800	3	18400	233	0.0077926	0.000134453	-5.85694

## Sheet: Figure 3 (bottom), S6
segment	size	library	count	count	fraction	fraction	enrichment
			noNEP	withNEP	noNEP	withNEP
HA_vRNA	200	1	86513	73085	0.0414911	0.0561452	0.436361
HA_vRNA	200	2	119565	165371	0.0518432	0.0768484	0.56786
HA_vRNA	200	3	105897	130386	0.0458266	0.0749096	0.708964
HA_vRNA	300	1	484932	250743	0.23257	0.192625	-0.27187
HA_vRNA	300	2	684591	528773	0.296838	0.245722	-0.272645
HA_vRNA	300	3	685021	404810	0.296441	0.232572	-0.350067
HA_vRNA	400	1	438339	261776	0.210224	0.201101	-0.0640112
HA_vRNA	400	2	445243	409171	0.193057	0.190143	-0.0219398
HA_vRNA	400	3	388847	292278	0.168272	0.16792	-0.00302503
HA_vRNA	500	1	416763	264875	0.199877	0.203482	0.0257874
HA_vRNA	500	2	367674	367110	0.159423	0.170597	0.0977345
HA_vRNA	500	3	484460	366236	0.209649	0.21041	0.0052324
HA_vRNA	600	1	336263	205987	0.161269	0.158243	-0.0273338
HA_vRNA	600	2	349924	327575	0.151727	0.152225	0.00473286
HA_vRNA	600	3	368216	280784	0.159344	0.161316	0.0177448
HA_vRNA	700	1	158332	110864	0.075935	0.0851676	0.165541
HA_vRNA	700	2	254451	238793	0.11033	0.110968	0.00832191
HA_vRNA	700	3	162762	137939	0.0704348	0.0792489	0.170103
HA_vRNA	800	1	87816	64997	0.042116	0.0499318	0.245592
HA_vRNA	800	2	44934	55472	0.0194833	0.025778	0.403901
HA_vRNA	800	3	62874	61096	0.0272085	0.035101	0.367451
HA_vRNA	900	1	34644	29497	0.016615	0.0226601	0.447666
HA_vRNA	900	2	19736	28523	0.0085575	0.0132547	0.631245
HA_vRNA	900	3	28167	33181	0.0121892	0.0190632	0.645188
HA_vRNA	1000	1	16343	14236	0.00783799	0.0109363	0.480574
HA_vRNA	1000	2	10496	16502	0.00455105	0.00766853	0.75275
HA_vRNA	1000	3	12303	15571	0.00532409	0.00894587	0.748688
HA_vRNA	1100	1	14435	14656	0.00692293	0.011259	0.701623
HA_vRNA	1100	2	4490	7404	0.00194686	0.00344066	0.821539
HA_vRNA	1100	3	5275	8407	0.00228274	0.00483	1.08126
HA_vRNA	1200	1	6870	6984	0.00329481	0.00536523	0.703446
HA_vRNA	1200	2	2749	3932	0.00119196	0.00182721	0.616306
HA_vRNA	1200	3	3305	4384	0.00143023	0.0025187	0.816434
HA_vRNA	1300	1	2553	2283	0.0012244	0.00175384	0.51844
HA_vRNA	1300	2	1636	2149	0.000709367	0.000998647	0.493442
HA_vRNA	1300	3	2381	2575	0.00103037	0.00147939	0.521841
HA_vRNA	1400	1	767	1033	0.000367848	0.000793568	1.10924
HA_vRNA	1400	2	364	578	0.00015783	0.000268598	0.76708
HA_vRNA	1400	3	562	1292	0.000243204	0.000742282	1.6098
HA_vRNA	1500	1	303	376	0.000145317	0.00028885	0.991118
HA_vRNA	1500	2	105	221	4.55278e-05	0.000102699	1.17361
HA_vRNA	1500	3	378	708	0.000163578	0.000406761	1.3142
PB1_vRNA	200	1	81789	9727	0.0546747	0.0066367	-3.04234
PB1_vRNA	200	2	135274	16336	0.0632706	0.00872998	-2.85749
PB1_vRNA	200	3	115193	12144	0.0533648	0.00700769	-2.92888
PB1_vRNA	300	1	404326	334879	0.270286	0.228487	-0.242375
PB1_vRNA	300	2	495821	359759	0.231906	0.192256	-0.270516
PB1_vRNA	300	3	601833	392256	0.278808	0.226351	-0.300708
PB1_vRNA	400	1	331456	352592	0.221573	0.240572	0.118687
PB1_vRNA	400	2	613352	613665	0.286878	0.327943	0.193009
PB1_vRNA	400	3	569551	506470	0.263853	0.292258	0.147512
PB1_vRNA	500	1	249483	259413	0.166776	0.176997	0.0858135
PB1_vRNA	500	2	378350	341094	0.176963	0.182281	0.0427207
PB1_vRNA	500	3	355431	295199	0.164658	0.170344	0.0489784
PB1_vRNA	600	1	180668	163816	0.120774	0.111771	-0.111761
PB1_vRNA	600	2	232238	190775	0.108623	0.10195	-0.0914592
PB1_vRNA	600	3	222883	176272	0.103254	0.101718	-0.0216232
PB1_vRNA	700	1	106587	134269	0.0712518	0.0916112	0.362599
PB1_vRNA	700	2	135596	156120	0.0634212	0.0834307	0.395613
PB1_vRNA	700	3	129401	141169	0.0599469	0.0814615	0.442435
PB1_vRNA	800	1	60471	81582	0.0404239	0.0556631	0.461512
PB1_vRNA	800	2	67265	87222	0.0314613	0.0466115	0.567109
PB1_vRNA	800	3	71384	92744	0.0330697	0.0535179	0.694513
PB1_vRNA	900	1	23743	53435	0.0158718	0.0364585	1.19979
PB1_vRNA	900	2	19691	34672	0.00920991	0.0185288	1.00851
PB1_vRNA	900	3	24249	40226	0.0112337	0.0232124	1.04706
PB1_vRNA	1000	1	13017	17652	0.00870166	0.0120439	0.468939
PB1_vRNA	1000	2	13499	18946	0.00631378	0.0101248	0.681313
PB1_vRNA	1000	3	19556	24827	0.0090596	0.0143264	0.661159
PB1_vRNA	1100	1	12987	15100	0.00868161	0.0103027	0.246985
PB1_vRNA	1100	2	11515	13962	0.00538582	0.00746131	0.470264
PB1_vRNA	1100	3	11529	14862	0.00534097	0.00857611	0.683221
PB1_vRNA	1200	1	6124	8141	0.0040938	0.00555457	0.440236
PB1_vRNA	1200	2	8431	8797	0.00394336	0.00470113	0.253581
PB1_vRNA	1200	3	6873	8934	0.00318402	0.00515536	0.695226
PB1_vRNA	1300	1	5370	6481	0.00358976	0.00442196	0.300799
PB1_vRNA	1300	2	4898	5959	0.0022909	0.0031845	0.47515
PB1_vRNA	1300	3	7272	6596	0.00336886	0.00380622	0.176099
PB1_vRNA	1400	1	3493	4239	0.00233502	0.00289225	0.308762
PB1_vRNA	1400	2	3214	4283	0.00150326	0.00228884	0.606524
PB1_vRNA	1400	3	4799	4256	0.00222321	0.00245592	0.143624
PB1_vRNA	1500	1	2786	3992	0.0018624	0.00272373	0.548421
PB1_vRNA	1500	2	3020	3626	0.00141252	0.00193774	0.456103
PB1_vRNA	1500	3	3822	3235	0.0017706	0.00186676	0.076298
PB1_vRNA	1600	1	1727	2612	0.00115447	0.00178216	0.626391
PB1_vRNA	1600	2	2224	2671	0.00104021	0.00142739	0.456496
PB1_vRNA	1600	3	2146	1729	0.000994165	0.000997719	0.00514785
PB1_vRNA	1700	1	1353	1966	0.00090446	0.00134139	0.568606
PB1_vRNA	1700	2	1686	2285	0.000788579	0.00122111	0.630862
PB1_vRNA	1700	3	1450	1594	0.000671733	0.000919817	0.453459
PB1_vRNA	1800	1	1099	1639	0.000734664	0.00111828	0.606129
PB1_vRNA	1800	2	1055	1487	0.000493447	0.000794655	0.687434
PB1_vRNA	1800	3	1561	1516	0.000723156	0.000874807	0.274659
PB1_vRNA	1900	1	1114	2058	0.000744692	0.00140417	0.914998
PB1_vRNA	1900	2	1758	1099	0.000822255	0.000587307	-0.485471
PB1_vRNA	1900	3	1924	1164	0.000891321	0.000671686	-0.408158
PB1_vRNA	2000	1	1232	2324	0.000823573	0.00158566	0.945112
PB1_vRNA	2000	2	905	1288	0.000423288	0.000688309	0.701416
PB1_vRNA	2000	3	1205	1755	0.000558233	0.00101272	0.859298
PB1_vRNA	2100	1	1254	1701	0.00083828	0.00116059	0.46935
PB1_vRNA	2100	2	864	1096	0.000404112	0.000585704	0.535417
PB1_vRNA	2100	3	1224	982	0.000567036	0.000566663	-0.000948568
PB1_vRNA	2200	1	1038	1794	0.000693887	0.00122404	0.818878
PB1_vRNA	2200	2	971	1084	0.000454158	0.000579291	0.351094
PB1_vRNA	2200	3	1245	1138	0.000576764	0.000656683	0.187215
PB1_vRNA	2300	1	1359	1392	0.00090847	0.000949756	0.0641179
PB1_vRNA	2300	2	4785	2352	0.00223805	0.00125691	-0.832358
PB1_vRNA	2300	3	1285	1061	0.000595295	0.00061225	0.0405164
PB1_vRNA	2400	1	1456	1830	0.000973313	0.0012486	0.359337
PB1_vRNA	2400	2	697	823	0.000326002	0.000439812	0.432007
PB1_vRNA	2400	3	639	799	0.000296026	0.000461063	0.63924
PB1_vRNA	2500	1	418	909	0.000279427	0.000620207	1.15028
PB1_vRNA	2500	2	243	468	0.000113656	0.0002501	1.13782
PB1_vRNA	2500	3	576	621	0.00026684	0.000358348	0.425385
PB1_vRNA	2600	1	657	470	0.000439194	0.000320679	-0.453728
PB1_vRNA	2600	2	172	360	8.04482e-05	0.000192384	1.25786
PB1_vRNA	2600	3	884	525	0.000409526	0.000302951	-0.434869
PB1_vRNA	2700	1	330	438	0.0002206	0.000298846	0.437969
PB1_vRNA	2700	2	107	197	5.00462e-05	0.000105277	1.07286
PB1_vRNA	2700	3	147	177	6.80999e-05	0.000102138	0.584793

## Sheet: Figure 4a (top)
segment	library	enrichment	position	pval_difference	qval_difference
HA_vRNA	1	1.29445	88	0.00116201	0.0356331
HA_vRNA	2	1.17095	88	0.00116201	0.0356331
HA_vRNA	3	1.30411	88	0.00116201	0.0356331
HA_vRNA	1	1.29445	100	0.00116201	0.0356331
HA_vRNA	2	1.17095	100	0.00116201	0.0356331
HA_vRNA	3	1.30411	100	0.00116201	0.0356331
HA_vRNA	1	1.34313	125	0.00173216	0.0356331
HA_vRNA	2	1.48891	125	0.00173216	0.0356331
HA_vRNA	3	1.29898	125	0.00173216	0.0356331
HA_vRNA	1	1.05456	150	0.00154743	0.0356331
HA_vRNA	2	0.920747	150	0.00154743	0.0356331
HA_vRNA	3	0.977783	150	0.00154743	0.0356331
HA_vRNA	1	0.9418	175	0.0016598	0.0356331
HA_vRNA	2	0.818064	175	0.0016598	0.0356331
HA_vRNA	3	0.895809	175	0.0016598	0.0356331
HA_vRNA	1	0.582492	188	0.00348866	0.0418639
HA_vRNA	2	0.474855	188	0.00348866	0.0418639
HA_vRNA	3	0.547068	188	0.00348866	0.0418639
HA_vRNA	1	0.582492	200	0.00348866	0.0418639
HA_vRNA	2	0.474855	200	0.00348866	0.0418639
HA_vRNA	3	0.547068	200	0.00348866	0.0418639
HA_vRNA	1	0.247278	225	0.0011101	0.0356331
HA_vRNA	2	0.273993	225	0.0011101	0.0356331
HA_vRNA	3	0.273567	225	0.0011101	0.0356331
HA_vRNA	1	0.151953	250	0.0718159	0.18467
HA_vRNA	2	0.0512125	250	0.0718159	0.18467
HA_vRNA	3	0.151635	250	0.0718159	0.18467
HA_vRNA	1	0.0789299	275	0.261134	0.45598
HA_vRNA	2	-0.00870372	275	0.261134	0.45598
HA_vRNA	3	0.170649	275	0.261134	0.45598
HA_vRNA	1	0.0990433	288	0.115868	0.242518
HA_vRNA	2	0.0305984	288	0.115868	0.242518
HA_vRNA	3	0.0411557	288	0.115868	0.242518
HA_vRNA	1	0.0990433	300	0.115868	0.242518
HA_vRNA	2	0.0305984	300	0.115868	0.242518
HA_vRNA	3	0.0411557	300	0.115868	0.242518
HA_vRNA	1	0.175134	325	0.649724	0.73094
HA_vRNA	2	-0.0477757	325	0.649724	0.73094
HA_vRNA	3	-0.0167545	325	0.649724	0.73094
HA_vRNA	1	0.00768157	350	0.242692	0.436845
HA_vRNA	2	-0.0543694	350	0.242692	0.436845
HA_vRNA	3	-0.059885	350	0.242692	0.436845
HA_vRNA	1	-0.00190898	375	0.333697	0.533915
HA_vRNA	2	-0.148739	375	0.333697	0.533915
HA_vRNA	3	-0.0230748	375	0.333697	0.533915
HA_vRNA	1	-0.0488666	388	0.104969	0.236179
HA_vRNA	2	-0.0905208	388	0.104969	0.236179
HA_vRNA	3	-0.174095	388	0.104969	0.236179
HA_vRNA	1	-0.0488666	400	0.104969	0.236179
HA_vRNA	2	-0.0905208	400	0.104969	0.236179
HA_vRNA	3	-0.174095	400	0.104969	0.236179
HA_vRNA	1	-0.12533	425	0.122348	0.251687
HA_vRNA	2	-0.0559334	425	0.122348	0.251687
HA_vRNA	3	-0.243076	425	0.122348	0.251687
HA_vRNA	1	-0.141868	450	0.0863286	0.200505
HA_vRNA	2	-0.0780205	450	0.0863286	0.200505
HA_vRNA	3	-0.24549	450	0.0863286	0.200505
HA_vRNA	1	-0.126392	475	0.055763	0.155077
HA_vRNA	2	-0.0780205	475	0.055763	0.155077
HA_vRNA	3	-0.189965	475	0.055763	0.155077
HA_vRNA	1	0.018393	481	0.513412	0.648521
HA_vRNA	2	-0.0272257	481	0.513412	0.648521
HA_vRNA	3	-0.0270188	481	0.513412	0.648521
HA_vRNA	1	0.0334997	488	0.343585	0.536693
HA_vRNA	2	-0.119887	488	0.343585	0.536693
HA_vRNA	3	-0.0849622	488	0.343585	0.536693
HA_vRNA	1	0.0334997	531	0.343585	0.536693
HA_vRNA	2	-0.119887	531	0.343585	0.536693
HA_vRNA	3	-0.0849622	531	0.343585	0.536693
HA_vRNA	1	0.0334997	581	0.302387	0.500503
HA_vRNA	2	-0.221375	581	0.302387	0.500503
HA_vRNA	3	-0.11784	581	0.302387	0.500503
HA_vRNA	1	-0.0425393	588	0.460748	0.604502
HA_vRNA	2	0.0498915	588	0.460748	0.604502
HA_vRNA	3	-0.237278	588	0.460748	0.604502
HA_vRNA	1	-0.0425393	631	0.460748	0.604502
HA_vRNA	2	0.0498915	631	0.460748	0.604502
HA_vRNA	3	-0.237278	631	0.460748	0.604502
HA_vRNA	1	-0.787286	681	0.275142	0.466124
HA_vRNA	2	-1.91228	681	0.275142	0.466124
HA_vRNA	3	0.100165	681	0.275142	0.466124
HA_vRNA	1	-0.548953	688	0.017953	0.0845436
HA_vRNA	2	-0.613929	688	0.017953	0.0845436
HA_vRNA	3	-0.848823	688	0.017953	0.0845436
HA_vRNA	1	-0.548953	731	0.017953	0.0845436
HA_vRNA	2	-0.613929	731	0.017953	0.0845436
HA_vRNA	3	-0.848823	731	0.017953	0.0845436
HA_vRNA	1	-0.548953	781	0.00948863	0.0704986
HA_vRNA	2	-0.613929	781	0.00948863	0.0704986
HA_vRNA	3	-0.761679	781	0.00948863	0.0704986
HA_vRNA	1	-0.418853	788	0.0485217	0.145565
HA_vRNA	2	-0.977221	788	0.0485217	0.145565
HA_vRNA	3	-0.906388	788	0.0485217	0.145565
HA_vRNA	1	-0.418853	831	0.0485217	0.145565
HA_vRNA	2	-0.977221	831	0.0485217	0.145565
HA_vRNA	3	-0.906388	831	0.0485217	0.145565
HA_vRNA	1	-0.418853	881	0.0502958	0.147808
HA_vRNA	2	-0.969264	881	0.0502958	0.147808
HA_vRNA	3	-0.966345	881	0.0502958	0.147808
HA_vRNA	1	-0.418853	887	0.0603122	0.163867
HA_vRNA	2	-0.969264	887	0.0603122	0.163867
HA_vRNA	3	-1.13512	887	0.0603122	0.163867
HA_vRNA	1	-0.511817	888	0.0527138	0.151816
HA_vRNA	2	-0.562004	888	0.0527138	0.151816
HA_vRNA	3	-0.2285	888	0.0527138	0.151816
HA_vRNA	1	0.663911	894	0.0761668	0.188113
HA_vRNA	2	0.240717	894	0.0761668	0.188113
HA_vRNA	3	0.7852	894	0.0761668	0.188113
HA_vRNA	1	-0.111734	944	0.579646	0.689505
HA_vRNA	2	-0.0889422	944	0.579646	0.689505
HA_vRNA	3	0.773005	944	0.579646	0.689505
HA_vRNA	1	-0.111734	987	0.579646	0.689505
HA_vRNA	2	-0.0889422	987	0.579646	0.689505
HA_vRNA	3	0.773005	987	0.579646	0.689505
HA_vRNA	1	-0.178227	994	0.575696	0.689505
HA_vRNA	2	-0.356345	994	0.575696	0.689505
HA_vRNA	3	0.205205	994	0.575696	0.689505
HA_vRNA	1	-0.26222	1044	0.0156799	0.0836264
HA_vRNA	2	-0.297401	1044	0.0156799	0.0836264
HA_vRNA	3	-0.18986	1044	0.0156799	0.0836264
HA_vRNA	1	-0.26222	1087	0.0156799	0.0836264
HA_vRNA	2	-0.297401	1087	0.0156799	0.0836264
HA_vRNA	3	-0.18986	1087	0.0156799	0.0836264
HA_vRNA	1	-0.26222	1094	0.163305	0.313545
HA_vRNA	2	-0.544754	1094	0.163305	0.313545
HA_vRNA	3	-0.076094	1094	0.163305	0.313545
HA_vRNA	1	-0.263425	1144	0.423328	0.604502
HA_vRNA	2	-0.672303	1144	0.423328	0.604502
HA_vRNA	3	0.189965	1144	0.423328	0.604502
HA_vRNA	1	-0.263425	1187	0.423328	0.604502
HA_vRNA	2	-0.672303	1187	0.423328	0.604502
HA_vRNA	3	0.189965	1187	0.423328	0.604502
HA_vRNA	1	-0.320843	1194	0.55325	0.675152
HA_vRNA	2	-0.0838187	1194	0.55325	0.675152
HA_vRNA	3	0.129259	1194	0.55325	0.675152
HA_vRNA	1	-0.0809195	1244	0.0441284	0.14442
HA_vRNA	2	-0.138391	1244	0.0441284	0.14442
HA_vRNA	3	-0.181013	1244	0.0441284	0.14442
HA_vRNA	1	-0.0809195	1287	0.0441284	0.14442
HA_vRNA	2	-0.138391	1287	0.0441284	0.14442
HA_vRNA	3	-0.181013	1287	0.0441284	0.14442
HA_vRNA	1	0.270239	1294	0.116206	0.242518
HA_vRNA	2	0.0952173	1294	0.116206	0.242518
HA_vRNA	3	0.0981823	1294	0.116206	0.242518
HA_vRNA	1	0.11108	1300	0.00264109	0.0418639
HA_vRNA	2	0.106636	1300	0.00264109	0.0418639
HA_vRNA	3	0.0933117	1300	0.00264109	0.0418639
HA_vRNA	1	0.0887194	1325	0.0221517	0.093819
HA_vRNA	2	0.0515428	1325	0.0221517	0.093819
HA_vRNA	3	0.0762314	1325	0.0221517	0.093819
HA_vRNA	1	-0.0325394	1350	0.600947	0.703548
HA_vRNA	2	0.0221967	1350	0.600947	0.703548
HA_vRNA	3	0.059885	1350	0.600947	0.703548
HA_vRNA	1	0.0617301	1375	0.0783804	0.188113
HA_vRNA	2	0.0713581	1375	0.0783804	0.188113
HA_vRNA	3	0.0213272	1375	0.0783804	0.188113
HA_vRNA	1	0.0617301	1387	0.0783804	0.188113
HA_vRNA	2	0.0713581	1387	0.0783804	0.188113
HA_vRNA	3	0.0213272	1387	0.0783804	0.188113
HA_vRNA	1	0.00485901	1400	0.326525	0.528311
HA_vRNA	2	0.180557	1400	0.326525	0.528311
HA_vRNA	3	0.0277509	1400	0.326525	0.528311
HA_vRNA	1	0.0506315	1425	0.207003	0.387123
HA_vRNA	2	0.175898	1425	0.207003	0.387123
HA_vRNA	3	0.0277509	1425	0.207003	0.387123
HA_vRNA	1	0.0361936	1450	0.346716	0.536693
HA_vRNA	2	0.234992	1450	0.346716	0.536693
HA_vRNA	3	-0.00214098	1450	0.346716	0.536693
HA_vRNA	1	0.11235	1475	0.219435	0.399983
HA_vRNA	2	0.320167	1475	0.219435	0.399983
HA_vRNA	3	0.0277509	1475	0.219435	0.399983
HA_vRNA	1	0.11235	1487	0.219435	0.399983
HA_vRNA	2	0.320167	1487	0.219435	0.399983
HA_vRNA	3	0.0277509	1487	0.219435	0.399983
HA_vRNA	1	-0.0566968	1500	0.520011	0.651144
HA_vRNA	2	0.400593	1500	0.520011	0.651144
HA_vRNA	3	-0.00748041	1500	0.520011	0.651144
HA_vRNA	1	-0.165071	1525	0.911278	0.936531
HA_vRNA	2	0.282268	1525	0.911278	0.936531
HA_vRNA	3	-0.0659367	1525	0.911278	0.936531
HA_vRNA	1	-0.20507	1550	0.0260886	0.104355
HA_vRNA	2	-0.309079	1550	0.0260886	0.104355
HA_vRNA	3	-0.185214	1550	0.0260886	0.104355
HA_vRNA	1	-0.188616	1575	0.00429135	0.0441396
HA_vRNA	2	-0.234911	1575	0.00429135	0.0441396
HA_vRNA	3	-0.202522	1575	0.00429135	0.0441396
HA_vRNA	1	-0.188616	1587	0.00429135	0.0441396
HA_vRNA	2	-0.234911	1587	0.00429135	0.0441396
HA_vRNA	3	-0.202522	1587	0.00429135	0.0441396
HA_vRNA	1	-0.272904	1600	0.033649	0.12522
HA_vRNA	2	-0.156263	1600	0.033649	0.12522
HA_vRNA	3	-0.166108	1600	0.033649	0.12522
HA_vRNA	1	-0.400683	1625	0.056	0.155077
HA_vRNA	2	-0.26042	1625	0.056	0.155077
HA_vRNA	3	-0.166108	1625	0.056	0.155077
HA_vRNA	1	-0.2743	1650	0.262822	0.45598
HA_vRNA	2	-0.0635118	1650	0.262822	0.45598
HA_vRNA	3	-0.0228728	1650	0.262822	0.45598
HA_vRNA	1	0.127555	1675	0.0193746	0.0845436
HA_vRNA	2	0.199653	1675	0.0193746	0.0845436
HA_vRNA	3	0.205632	1675	0.0193746	0.0845436
HA_vRNA	1	0.127555	1687	0.0193746	0.0845436
HA_vRNA	2	0.199653	1687	0.0193746	0.0845436
HA_vRNA	3	0.205632	1687	0.0193746	0.0845436
PB1_vRNA	1	0.2577	100	0.0421999	0.14442
PB1_vRNA	2	0.441767	100	0.0421999	0.14442
PB1_vRNA	3	0.232635	100	0.0421999	0.14442
PB1_vRNA	1	0.334911	125	0.00979147	0.0704986
PB1_vRNA	2	0.471266	125	0.00979147	0.0704986
PB1_vRNA	3	0.442433	125	0.00979147	0.0704986
PB1_vRNA	1	0.472757	150	0.00837476	0.0704986
PB1_vRNA	2	0.582103	150	0.00837476	0.0704986
PB1_vRNA	3	0.653011	150	0.00837476	0.0704986
PB1_vRNA	1	0.435643	172	0.0122208	0.0733249
PB1_vRNA	2	0.589317	172	0.0122208	0.0733249
PB1_vRNA	3	0.642479	172	0.0122208	0.0733249
PB1_vRNA	1	0.435643	175	0.0122208	0.0733249
PB1_vRNA	2	0.589317	175	0.0122208	0.0733249
PB1_vRNA	3	0.642479	175	0.0122208	0.0733249
PB1_vRNA	1	0.303731	200	0.0297006	0.115592
PB1_vRNA	2	0.474993	200	0.0297006	0.115592
PB1_vRNA	3	0.576708	200	0.0297006	0.115592
PB1_vRNA	1	0.338391	225	0.0230954	0.0950211
PB1_vRNA	2	0.494629	225	0.0230954	0.0950211
PB1_vRNA	3	0.304146	225	0.0230954	0.0950211
PB1_vRNA	1	0.0532332	250	0.152125	0.296524
PB1_vRNA	2	0.269309	250	0.152125	0.296524
PB1_vRNA	3	0.11397	250	0.152125	0.296524
PB1_vRNA	1	-0.101651	272	0.435433	0.604502
PB1_vRNA	2	0.233407	272	0.435433	0.604502
PB1_vRNA	3	0.164791	272	0.435433	0.604502
PB1_vRNA	1	-0.101651	275	0.435433	0.604502
PB1_vRNA	2	0.233407	275	0.435433	0.604502
PB1_vRNA	3	0.164791	275	0.435433	0.604502
PB1_vRNA	1	-0.187075	300	0.676087	0.754702
PB1_vRNA	2	0.202469	300	0.676087	0.754702
PB1_vRNA	3	0.164791	300	0.676087	0.754702
PB1_vRNA	1	-0.211201	325	0.730484	0.796892
PB1_vRNA	2	0.152431	325	0.730484	0.796892
PB1_vRNA	3	0.217038	325	0.730484	0.796892
PB1_vRNA	1	-0.240368	350	0.969832	0.976614
PB1_vRNA	2	0.0853158	350	0.969832	0.976614
PB1_vRNA	3	0.139852	350	0.969832	0.976614
PB1_vRNA	1	-0.390641	372	0.91702	0.936531
PB1_vRNA	2	0.211912	372	0.91702	0.936531
PB1_vRNA	3	0.112828	372	0.91702	0.936531
PB1_vRNA	1	-0.390641	375	0.91702	0.936531
PB1_vRNA	2	0.211912	375	0.91702	0.936531
PB1_vRNA	3	0.112828	375	0.91702	0.936531
PB1_vRNA	1	-0.279306	400	0.977463	0.977463
PB1_vRNA	2	0.194833	400	0.977463	0.977463
PB1_vRNA	3	0.0708953	400	0.977463	0.977463
PB1_vRNA	1	-0.407272	425	0.884184	0.929362
PB1_vRNA	2	0.256376	425	0.884184	0.929362
PB1_vRNA	3	0.0537578	425	0.884184	0.929362
PB1_vRNA	1	-0.414583	450	0.958409	0.971908
PB1_vRNA	2	0.296273	450	0.958409	0.971908
PB1_vRNA	3	0.156715	450	0.958409	0.971908
PB1_vRNA	1	-0.2206	472	0.63302	0.726105
PB1_vRNA	2	0.256214	472	0.63302	0.726105
PB1_vRNA	3	0.221196	472	0.63302	0.726105
PB1_vRNA	1	-0.2206	475	0.63302	0.726105
PB1_vRNA	2	0.256214	475	0.63302	0.726105
PB1_vRNA	3	0.221196	475	0.63302	0.726105
PB1_vRNA	1	-0.177071	500	0.5129	0.648521
PB1_vRNA	2	0.28569	500	0.5129	0.648521
PB1_vRNA	3	0.239658	500	0.5129	0.648521
PB1_vRNA	1	-0.200367	525	0.45436	0.604502
PB1_vRNA	2	0.363004	525	0.45436	0.604502
PB1_vRNA	3	0.35042	525	0.45436	0.604502
PB1_vRNA	1	-0.0647495	550	0.259637	0.45598
PB1_vRNA	2	0.404243	550	0.259637	0.45598
PB1_vRNA	3	0.3574	550	0.259637	0.45598
PB1_vRNA	1	-0.193572	572	0.422002	0.604502
PB1_vRNA	2	0.406825	572	0.422002	0.604502
PB1_vRNA	3	0.371073	572	0.422002	0.604502
PB1_vRNA	1	-0.193572	575	0.422002	0.604502
PB1_vRNA	2	0.406825	575	0.422002	0.604502
PB1_vRNA	3	0.371073	575	0.422002	0.604502
PB1_vRNA	1	0.151086	600	0.0825848	0.194954
PB1_vRNA	2	0.410257	600	0.0825848	0.194954
PB1_vRNA	3	0.528285	600	0.0825848	0.194954
PB1_vRNA	1	0.213735	622	0.0737075	0.186209
PB1_vRNA	2	0.53873	622	0.0737075	0.186209
PB1_vRNA	3	0.675317	622	0.0737075	0.186209
PB1_vRNA	1	-0.0105117	672	0.198758	0.376594
PB1_vRNA	2	0.521239	672	0.198758	0.376594
PB1_vRNA	3	0.695039	672	0.198758	0.376594
PB1_vRNA	1	0.0600388	722	0.15238	0.296524
PB1_vRNA	2	0.510336	722	0.15238	0.296524
PB1_vRNA	3	0.674505	722	0.15238	0.296524
PB1_vRNA	1	0.0994742	772	0.114738	0.242518
PB1_vRNA	2	0.528614	772	0.114738	0.242518
PB1_vRNA	3	0.532915	772	0.114738	0.242518
PB1_vRNA	1	0.0568856	822	0.140051	0.280103
PB1_vRNA	2	0.510336	822	0.140051	0.280103
PB1_vRNA	3	0.491089	822	0.140051	0.280103
PB1_vRNA	1	-0.0770031	872	0.269963	0.462793
PB1_vRNA	2	0.510336	872	0.269963	0.462793
PB1_vRNA	3	0.368665	872	0.269963	0.462793
PB1_vRNA	1	-0.340972	922	0.721785	0.796892
PB1_vRNA	2	0.381224	922	0.721785	0.796892
PB1_vRNA	3	0.229983	922	0.721785	0.796892
PB1_vRNA	1	-0.307743	972	0.800828	0.857704
PB1_vRNA	2	0.141947	972	0.800828	0.857704
PB1_vRNA	3	0.328655	972	0.800828	0.857704
PB1_vRNA	1	-0.240143	1022	0.509538	0.648521
PB1_vRNA	2	0.494176	1022	0.509538	0.648521
PB1_vRNA	3	0.263683	1022	0.509538	0.648521
PB1_vRNA	1	-0.29775	1072	0.725822	0.796892
PB1_vRNA	2	0.141644	1072	0.725822	0.796892
PB1_vRNA	3	0.403602	1072	0.725822	0.796892
PB1_vRNA	1	-0.417178	1122	0.90169	0.936531
PB1_vRNA	2	0.0229586	1122	0.90169	0.936531
PB1_vRNA	3	0.306032	1122	0.90169	0.936531
PB1_vRNA	1	-0.569306	1169	0.0377952	0.132744
PB1_vRNA	2	-0.277098	1169	0.0377952	0.132744
PB1_vRNA	3	-0.418318	1169	0.0377952	0.132744
PB1_vRNA	1	-0.625233	1172	0.00817508	0.0704986
PB1_vRNA	2	-0.478923	1172	0.00817508	0.0704986
PB1_vRNA	3	-0.648934	1172	0.00817508	0.0704986
PB1_vRNA	1	-0.598884	1219	0.00137943	0.0356331
PB1_vRNA	2	-0.5705	1219	0.00137943	0.0356331
PB1_vRNA	3	-0.526624	1219	0.00137943	0.0356331
PB1_vRNA	1	-0.408765	1269	0.0339138	0.12522
PB1_vRNA	2	-0.80099	1269	0.0339138	0.12522
PB1_vRNA	3	-0.589366	1269	0.0339138	0.12522
PB1_vRNA	1	-0.297733	1319	0.067189	0.175913
PB1_vRNA	2	-0.582174	1319	0.067189	0.175913
PB1_vRNA	3	-0.840042	1319	0.067189	0.175913
PB1_vRNA	1	-0.502262	1369	0.011305	0.0733249
PB1_vRNA	2	-0.679776	1369	0.011305	0.0733249
PB1_vRNA	3	-0.726054	1369	0.011305	0.0733249
PB1_vRNA	1	-0.315342	1419	0.0464347	0.145565
PB1_vRNA	2	-0.715342	1419	0.0464347	0.145565
PB1_vRNA	3	-0.672497	1419	0.0464347	0.145565
PB1_vRNA	1	-0.50538	1469	0.0109101	0.0733249
PB1_vRNA	2	-0.714326	1469	0.0109101	0.0733249
PB1_vRNA	3	-0.700032	1469	0.0109101	0.0733249
PB1_vRNA	1	-0.450502	1519	0.0369736	0.132744
PB1_vRNA	2	-0.715342	1519	0.0369736	0.132744
PB1_vRNA	3	-0.927752	1519	0.0369736	0.132744
PB1_vRNA	1	-0.717697	1569	0.00791166	0.0704986
PB1_vRNA	2	-0.715342	1569	0.00791166	0.0704986
PB1_vRNA	3	-0.927752	1569	0.00791166	0.0704986
PB1_vRNA	1	-0.506441	1619	0.00935629	0.0704986
PB1_vRNA	2	-0.617372	1619	0.00935629	0.0704986
PB1_vRNA	3	-0.712839	1619	0.00935629	0.0704986
PB1_vRNA	1	-0.448579	1669	0.019094	0.0845436
PB1_vRNA	2	-0.597382	1669	0.019094	0.0845436
PB1_vRNA	3	-0.7372	1669	0.019094	0.0845436
PB1_vRNA	1	-0.270466	1719	0.0468389	0.145565
PB1_vRNA	2	-0.57309	1719	0.0468389	0.145565
PB1_vRNA	3	-0.619466	1719	0.0468389	0.145565
PB1_vRNA	1	0.200367	1741	0.440485	0.604502
PB1_vRNA	2	-0.413206	1741	0.440485	0.604502
PB1_vRNA	3	-0.34213	1741	0.440485	0.604502
PB1_vRNA	1	0.114389	1766	0.354069	0.536693
PB1_vRNA	2	-0.3281	1766	0.354069	0.536693
PB1_vRNA	3	-0.299542	1766	0.354069	0.536693
PB1_vRNA	1	0.114389	1769	0.354069	0.536693
PB1_vRNA	2	-0.3281	1769	0.354069	0.536693
PB1_vRNA	3	-0.299542	1769	0.354069	0.536693
PB1_vRNA	1	0.200367	1791	0.508821	0.648521
PB1_vRNA	2	-0.344766	1791	0.508821	0.648521
PB1_vRNA	3	-0.261098	1791	0.508821	0.648521
PB1_vRNA	1	0.097939	1816	0.278466	0.466268
PB1_vRNA	2	-0.451474	1816	0.278466	0.466268
PB1_vRNA	3	-0.470716	1816	0.278466	0.466268
PB1_vRNA	1	0.220392	1841	0.443012	0.604502
PB1_vRNA	2	-0.406825	1841	0.443012	0.604502
PB1_vRNA	3	-0.409918	1841	0.443012	0.604502
PB1_vRNA	1	0.200367	1866	0.461773	0.604502
PB1_vRNA	2	-0.351722	1866	0.461773	0.604502
PB1_vRNA	3	-0.343658	1866	0.461773	0.604502
PB1_vRNA	1	0.200367	1869	0.461773	0.604502
PB1_vRNA	2	-0.351722	1869	0.461773	0.604502
PB1_vRNA	3	-0.343658	1869	0.461773	0.604502
PB1_vRNA	1	0.279332	1891	0.584164	0.689505
PB1_vRNA	2	-0.306564	1891	0.584164	0.689505
PB1_vRNA	3	-0.375938	1891	0.584164	0.689505
PB1_vRNA	1	0.367798	1916	0.842245	0.891789
PB1_vRNA	2	-0.273949	1916	0.842245	0.891789
PB1_vRNA	3	-0.234604	1916	0.842245	0.891789
PB1_vRNA	1	0.357101	1941	0.804098	0.857704
PB1_vRNA	2	-0.11002	1941	0.804098	0.857704
PB1_vRNA	3	-0.114475	1941	0.804098	0.857704
PB1_vRNA	1	0.366999	1966	0.640384	0.726105
PB1_vRNA	2	-0.11002	1966	0.640384	0.726105
PB1_vRNA	3	-0.0180687	1966	0.640384	0.726105
PB1_vRNA	1	0.366999	1969	0.640384	0.726105
PB1_vRNA	2	-0.11002	1969	0.640384	0.726105
PB1_vRNA	3	-0.0180687	1969	0.640384	0.726105
PB1_vRNA	1	0.25987	1991	0.772332	0.836209
PB1_vRNA	2	-0.0949685	1991	0.772332	0.836209
PB1_vRNA	3	-0.0537578	1991	0.772332	0.836209
PB1_vRNA	1	0.342964	2016	0.54453	0.671839
PB1_vRNA	2	-0.0232654	2016	0.54453	0.671839
PB1_vRNA	3	-0.0460869	2016	0.54453	0.671839
PB1_vRNA	1	0.29257	2041	0.545869	0.671839
PB1_vRNA	2	-0.0166683	2041	0.545869	0.671839
PB1_vRNA	3	-0.0429382	2041	0.545869	0.671839
PB1_vRNA	1	0.231077	2066	0.458704	0.604502
PB1_vRNA	2	-0.0407691	2066	0.458704	0.604502
PB1_vRNA	3	0.031681	2066	0.458704	0.604502
PB1_vRNA	1	0.231077	2069	0.458704	0.604502
PB1_vRNA	2	-0.0407691	2069	0.458704	0.604502
PB1_vRNA	3	0.031681	2069	0.458704	0.604502
PB1_vRNA	1	0.226432	2091	0.126068	0.255688
PB1_vRNA	2	0.0519074	2091	0.126068	0.255688
PB1_vRNA	3	0.112102	2091	0.126068	0.255688
PB1_vRNA	1	0.191517	2116	0.308999	0.505635
PB1_vRNA	2	0.0624098	2116	0.308999	0.505635
PB1_vRNA	3	-0.0123908	2116	0.308999	0.505635
PB1_vRNA	1	0.150252	2141	0.113782	0.242518
PB1_vRNA	2	0.0760757	2141	0.113782	0.242518
PB1_vRNA	3	0.0390365	2141	0.113782	0.242518
PB1_vRNA	1	0.214013	2166	0.00311031	0.0418639
PB1_vRNA	2	0.257485	2166	0.00311031	0.0418639
PB1_vRNA	3	0.250256	2166	0.00311031	0.0418639
PB1_vRNA	1	0.214013	2169	0.00311031	0.0418639
PB1_vRNA	2	0.257485	2169	0.00311031	0.0418639
PB1_vRNA	3	0.250256	2169	0.00311031	0.0418639
PB1_vRNA	1	0.640327	2191	0.0174855	0.0845436
PB1_vRNA	2	0.538874	2191	0.0174855	0.0845436
PB1_vRNA	3	0.846412	2191	0.0174855	0.0845436
PB1_vRNA	1	0.764873	2216	0.0131373	0.0756706
PB1_vRNA	2	0.678357	2216	0.0131373	0.0756706
PB1_vRNA	3	0.993571	2216	0.0131373	0.0756706
PB1_vRNA	1	0.720116	2241	0.0669963	0.175913
PB1_vRNA	2	0.434021	2241	0.0669963	0.175913
PB1_vRNA	3	1.15652	2241	0.0669963	0.175913

## Sheet: Figure 4a (mid)
segment	library	enrichment	position	pval_difference	qval_difference
HA_vRNA	1	0.799135	88	0.00163841	0.0284071
HA_vRNA	2	0.892029	88	0.00163841	0.0284071
HA_vRNA	3	0.785558	88	0.00163841	0.0284071
HA_vRNA	1	0.799135	100	0.00163841	0.0284071
HA_vRNA	2	0.892029	100	0.00163841	0.0284071
HA_vRNA	3	0.785558	100	0.00163841	0.0284071
HA_vRNA	1	0.860447	125	0.00931139	0.0705706
HA_vRNA	2	1.06139	125	0.00931139	0.0705706
HA_vRNA	3	0.766126	125	0.00931139	0.0705706
HA_vRNA	1	0.59458	150	0.000624891	0.0284071
HA_vRNA	2	0.648429	150	0.000624891	0.0284071
HA_vRNA	3	0.623667	150	0.000624891	0.0284071
HA_vRNA	1	0.507012	175	0.00181514	0.0284071
HA_vRNA	2	0.579285	175	0.00181514	0.0284071
HA_vRNA	3	0.576543	175	0.00181514	0.0284071
HA_vRNA	1	0.274225	188	0.0039529	0.0355761
HA_vRNA	2	0.340863	188	0.0039529	0.0355761
HA_vRNA	3	0.302967	188	0.0039529	0.0355761
HA_vRNA	1	0.274225	200	0.0039529	0.0355761
HA_vRNA	2	0.340863	200	0.0039529	0.0355761
HA_vRNA	3	0.302967	200	0.0039529	0.0355761
HA_vRNA	1	0.144217	225	0.125299	0.251482
HA_vRNA	2	0.186197	225	0.125299	0.251482
HA_vRNA	3	0.0291156	225	0.125299	0.251482
HA_vRNA	1	0.0672089	250	0.517011	0.590986
HA_vRNA	2	0.0762806	250	0.517011	0.590986
HA_vRNA	3	-0.0490568	250	0.517011	0.590986
HA_vRNA	1	0.0225545	275	0.726559	0.78078
HA_vRNA	2	0.0256048	275	0.726559	0.78078
HA_vRNA	3	-0.0274257	275	0.726559	0.78078
HA_vRNA	1	0.0316045	288	0.422697	0.511499
HA_vRNA	2	0.0591517	288	0.422697	0.511499
HA_vRNA	3	-0.0206031	288	0.422697	0.511499
HA_vRNA	1	0.0316045	300	0.422697	0.511499
HA_vRNA	2	0.0591517	300	0.422697	0.511499
HA_vRNA	3	-0.0206031	300	0.422697	0.511499
HA_vRNA	1	0.00698985	325	0.363557	0.459229
HA_vRNA	2	-0.0146402	325	0.363557	0.459229
HA_vRNA	3	-0.0426034	325	0.363557	0.459229
HA_vRNA	1	-0.011517	350	0.147216	0.268344
HA_vRNA	2	-0.0499647	350	0.147216	0.268344
HA_vRNA	3	-0.0844564	350	0.147216	0.268344
HA_vRNA	1	0.0625999	375	0.777254	0.811048
HA_vRNA	2	0.0803528	375	0.777254	0.811048
HA_vRNA	3	-0.090408	375	0.777254	0.811048
HA_vRNA	1	-0.00467836	388	0.849358	0.869831
HA_vRNA	2	0.0803528	388	0.849358	0.869831
HA_vRNA	3	-0.11157	388	0.849358	0.869831
HA_vRNA	1	-0.00467836	400	0.849358	0.869831
HA_vRNA	2	0.0803528	400	0.849358	0.869831
HA_vRNA	3	-0.11157	400	0.849358	0.869831
HA_vRNA	1	-0.128587	425	0.16813	0.295161
HA_vRNA	2	-0.0146402	425	0.16813	0.295161
HA_vRNA	3	-0.199949	425	0.16813	0.295161
HA_vRNA	1	-0.0739329	450	0.395737	0.49126
HA_vRNA	2	0.045452	450	0.395737	0.49126
HA_vRNA	3	-0.192965	450	0.395737	0.49126
HA_vRNA	1	-0.0567629	475	0.411955	0.507022
HA_vRNA	2	0.0385043	475	0.411955	0.507022
HA_vRNA	3	-0.146495	475	0.411955	0.507022
HA_vRNA	1	0.0961938	481	0.38004	0.475876
HA_vRNA	2	0.162968	481	0.38004	0.475876
HA_vRNA	3	-0.0491999	481	0.38004	0.475876
HA_vRNA	1	0.0767338	488	0.468158	0.548087
HA_vRNA	2	0.0918863	488	0.468158	0.548087
HA_vRNA	3	-0.0493431	488	0.468158	0.548087
HA_vRNA	1	0.0767338	531	0.468158	0.548087
HA_vRNA	2	0.0918863	531	0.468158	0.548087
HA_vRNA	3	-0.0493431	531	0.468158	0.548087
HA_vRNA	1	0.0767338	581	0.642074	0.705791
HA_vRNA	2	0.102772	581	0.642074	0.705791
HA_vRNA	3	-0.0843412	581	0.642074	0.705791
HA_vRNA	1	-0.0242901	588	0.583765	0.651645
HA_vRNA	2	0.0676703	588	0.583765	0.651645
HA_vRNA	3	0.00884436	588	0.583765	0.651645
HA_vRNA	1	-0.0242901	631	0.583765	0.651645
HA_vRNA	2	0.0676703	631	0.583765	0.651645
HA_vRNA	3	0.00884436	631	0.583765	0.651645
HA_vRNA	1	-1.11186	681	0.221005	0.334998
HA_vRNA	2	0.0121197	681	0.221005	0.334998
HA_vRNA	3	-0.6142	681	0.221005	0.334998
HA_vRNA	1	-0.266705	688	0.0421221	0.137854
HA_vRNA	2	-0.525219	688	0.0421221	0.137854
HA_vRNA	3	-0.58241	688	0.0421221	0.137854
HA_vRNA	1	-0.266705	731	0.0421221	0.137854
HA_vRNA	2	-0.525219	731	0.0421221	0.137854
HA_vRNA	3	-0.58241	731	0.0421221	0.137854
HA_vRNA	1	-0.266705	781	0.0341645	0.127962
HA_vRNA	2	-0.525219	781	0.0341645	0.127962
HA_vRNA	3	-0.491971	781	0.0341645	0.127962
HA_vRNA	1	0.0315262	788	0.21188	0.329269
HA_vRNA	2	-0.459502	788	0.21188	0.329269
HA_vRNA	3	-0.491971	788	0.21188	0.329269
HA_vRNA	1	0.0315262	831	0.21188	0.329269
HA_vRNA	2	-0.459502	831	0.21188	0.329269
HA_vRNA	3	-0.491971	831	0.21188	0.329269
HA_vRNA	1	0.0315262	881	0.231632	0.344845
HA_vRNA	2	-0.355734	881	0.231632	0.344845
HA_vRNA	3	-0.562255	881	0.231632	0.344845
HA_vRNA	1	0.0315262	887	0.232291	0.344845
HA_vRNA	2	-0.355734	887	0.232291	0.344845
HA_vRNA	3	-0.568377	887	0.232291	0.344845
HA_vRNA	1	-0.462216	888	0.0183977	0.098121
HA_vRNA	2	-0.340863	888	0.0183977	0.098121
HA_vRNA	3	-0.556158	888	0.0183977	0.098121
HA_vRNA	1	0.610419	894	0.0178807	0.098121
HA_vRNA	2	0.598755	894	0.0178807	0.098121
HA_vRNA	3	0.88877	894	0.0178807	0.098121
HA_vRNA	1	0.0031137	944	0.301865	0.407515
HA_vRNA	2	0.124448	944	0.301865	0.407515
HA_vRNA	3	0.525715	944	0.301865	0.407515
HA_vRNA	1	0.0031137	987	0.301865	0.407515
HA_vRNA	2	0.124448	987	0.301865	0.407515
HA_vRNA	3	0.525715	987	0.301865	0.407515
HA_vRNA	1	-0.144217	994	0.323715	0.427661
HA_vRNA	2	-0.320362	994	0.323715	0.427661
HA_vRNA	3	0.0490568	994	0.323715	0.427661
HA_vRNA	1	-0.19421	1044	0.287081	0.397497
HA_vRNA	2	-0.285418	1044	0.287081	0.397497
HA_vRNA	3	0.0490568	1044	0.287081	0.397497
HA_vRNA	1	-0.19421	1087	0.287081	0.397497
HA_vRNA	2	-0.285418	1087	0.287081	0.397497
HA_vRNA	3	0.0490568	1087	0.287081	0.397497
HA_vRNA	1	-0.199002	1094	0.163162	0.293692
HA_vRNA	2	-0.340863	1094	0.163162	0.293692
HA_vRNA	3	-0.0344024	1094	0.163162	0.293692
HA_vRNA	1	-0.0311721	1144	0.353474	0.454467
HA_vRNA	2	-0.185236	1144	0.353474	0.454467
HA_vRNA	3	0.0059556	1144	0.353474	0.454467
HA_vRNA	1	-0.0311721	1187	0.353474	0.454467
HA_vRNA	2	-0.185236	1187	0.353474	0.454467
HA_vRNA	3	0.0059556	1187	0.353474	0.454467
HA_vRNA	1	-0.12853	1194	0.0566512	0.15107
HA_vRNA	2	-0.0947392	1194	0.0566512	0.15107
HA_vRNA	3	-0.0502294	1194	0.0566512	0.15107
HA_vRNA	1	-0.212373	1244	0.0468652	0.138231
HA_vRNA	2	-0.185236	1244	0.0468652	0.138231
HA_vRNA	3	-0.0915557	1244	0.0468652	0.138231
HA_vRNA	1	-0.212373	1287	0.0468652	0.138231
HA_vRNA	2	-0.185236	1287	0.0468652	0.138231
HA_vRNA	3	-0.0915557	1287	0.0468652	0.138231
HA_vRNA	1	0.0469618	1294	0.576264	0.651645
HA_vRNA	2	-0.0762806	1294	0.576264	0.651645
HA_vRNA	3	0.170995	1294	0.576264	0.651645
HA_vRNA	1	0.066631	1300	0.0859358	0.187496
HA_vRNA	2	0.0203277	1300	0.0859358	0.187496
HA_vRNA	3	0.0743605	1300	0.0859358	0.187496
HA_vRNA	1	-0.0403949	1325	0.174227	0.295161
HA_vRNA	2	-0.0651678	1325	0.174227	0.295161
HA_vRNA	3	-0.00426963	1325	0.174227	0.295161
HA_vRNA	1	-0.071078	1350	0.503866	0.585135
HA_vRNA	2	-0.05414	1350	0.503866	0.585135
HA_vRNA	3	0.0408086	1350	0.503866	0.585135
HA_vRNA	1	-0.0195455	1375	0.770462	0.811048
HA_vRNA	2	-0.0163531	1375	0.770462	0.811048
HA_vRNA	3	0.0628689	1375	0.770462	0.811048
HA_vRNA	1	-0.0195455	1387	0.770462	0.811048
HA_vRNA	2	-0.0163531	1387	0.770462	0.811048
HA_vRNA	3	0.0628689	1387	0.770462	0.811048
HA_vRNA	1	0.0438751	1400	0.244644	0.353281
HA_vRNA	2	0.00225342	1400	0.244644	0.353281
HA_vRNA	3	0.115301	1400	0.244644	0.353281
HA_vRNA	1	0.0469618	1425	0.267773	0.378032
HA_vRNA	2	-0.00647826	1425	0.267773	0.378032
HA_vRNA	3	0.100874	1425	0.267773	0.378032
HA_vRNA	1	0.0003053	1450	0.302806	0.407515
HA_vRNA	2	-0.05414	1450	0.302806	0.407515
HA_vRNA	3	-0.0135654	1450	0.302806	0.407515
HA_vRNA	1	-0.045451	1475	0.85775	0.869831
HA_vRNA	2	-0.0651678	1475	0.85775	0.869831
HA_vRNA	3	0.0824138	1475	0.85775	0.869831
HA_vRNA	1	-0.045451	1487	0.85775	0.869831
HA_vRNA	2	-0.0651678	1487	0.85775	0.869831
HA_vRNA	3	0.0824138	1487	0.85775	0.869831
HA_vRNA	1	-0.0195455	1500	0.517112	0.590986
HA_vRNA	2	-0.0581652	1500	0.517112	0.590986
HA_vRNA	3	0.0229243	1500	0.517112	0.590986
HA_vRNA	1	-0.073802	1525	0.0730458	0.171005
HA_vRNA	2	-0.0762806	1525	0.0730458	0.171005
HA_vRNA	3	-0.0249843	1525	0.0730458	0.171005
HA_vRNA	1	-0.125326	1550	0.104547	0.221394
HA_vRNA	2	-0.222024	1550	0.104547	0.221394
HA_vRNA	3	-0.0582721	1550	0.104547	0.221394
HA_vRNA	1	-0.12097	1575	0.144577	0.266911
HA_vRNA	2	-0.192415	1575	0.144577	0.266911
HA_vRNA	3	-0.0254731	1575	0.144577	0.266911
HA_vRNA	1	-0.12097	1587	0.144577	0.266911
HA_vRNA	2	-0.192415	1587	0.144577	0.266911
HA_vRNA	3	-0.0254731	1587	0.144577	0.266911
HA_vRNA	1	-0.107192	1600	0.0706535	0.169568
HA_vRNA	2	-0.109994	1600	0.0706535	0.169568
HA_vRNA	3	-0.0371788	1600	0.0706535	0.169568
HA_vRNA	1	-0.0810869	1625	0.022499	0.115709
HA_vRNA	2	-0.128981	1625	0.022499	0.115709
HA_vRNA	3	-0.138269	1625	0.022499	0.115709
HA_vRNA	1	0.0775283	1650	0.975733	0.975733
HA_vRNA	2	-0.00512792	1650	0.975733	0.975733
HA_vRNA	3	-0.068059	1650	0.975733	0.975733
HA_vRNA	1	0.421318	1675	0.132737	0.253555
HA_vRNA	2	0.119937	1675	0.132737	0.253555
HA_vRNA	3	0.158537	1675	0.132737	0.253555
HA_vRNA	1	0.421318	1687	0.132737	0.253555
HA_vRNA	2	0.119937	1687	0.132737	0.253555
HA_vRNA	3	0.158537	1687	0.132737	0.253555
PB1_vRNA	1	-1.7573	100	0.00145705	0.0284071
PB1_vRNA	2	-1.97574	100	0.00145705	0.0284071
PB1_vRNA	3	-1.97511	100	0.00145705	0.0284071
PB1_vRNA	1	-0.829626	125	0.00256453	0.0284071
PB1_vRNA	2	-0.882424	125	0.00256453	0.0284071
PB1_vRNA	3	-0.985006	125	0.00256453	0.0284071
PB1_vRNA	1	-0.431838	150	0.00439105	0.0371948
PB1_vRNA	2	-0.490602	150	0.00439105	0.0371948
PB1_vRNA	3	-0.544411	150	0.00439105	0.0371948
PB1_vRNA	1	-0.383252	172	0.0355449	0.127962
PB1_vRNA	2	-0.211907	172	0.0355449	0.127962
PB1_vRNA	3	-0.235365	172	0.0355449	0.127962
PB1_vRNA	1	-0.383252	175	0.0355449	0.127962
PB1_vRNA	2	-0.211907	175	0.0355449	0.127962
PB1_vRNA	3	-0.235365	175	0.0355449	0.127962
PB1_vRNA	1	-0.233568	200	0.0495564	0.138231
PB1_vRNA	2	-0.165535	200	0.0495564	0.138231
PB1_vRNA	3	-0.100218	200	0.0495564	0.138231
PB1_vRNA	1	-0.10107	225	0.0416887	0.137854
PB1_vRNA	2	-0.0474446	225	0.0416887	0.137854
PB1_vRNA	3	-0.0720201	225	0.0416887	0.137854
PB1_vRNA	1	-0.162991	250	0.448456	0.5337
PB1_vRNA	2	-0.0871469	250	0.448456	0.5337
PB1_vRNA	3	0.0634567	250	0.448456	0.5337
PB1_vRNA	1	-0.0611776	272	0.696886	0.754524
PB1_vRNA	2	-0.0461547	272	0.696886	0.754524
PB1_vRNA	3	0.0571441	272	0.696886	0.754524
PB1_vRNA	1	-0.0611776	275	0.696886	0.754524
PB1_vRNA	2	-0.0461547	275	0.696886	0.754524
PB1_vRNA	3	0.0571441	275	0.696886	0.754524
PB1_vRNA	1	-0.0320881	300	0.95032	0.956966
PB1_vRNA	2	-0.0248521	300	0.95032	0.956966
PB1_vRNA	3	0.0513107	300	0.95032	0.956966
PB1_vRNA	1	0.0179516	325	0.130745	0.253555
PB1_vRNA	2	0.0791064	325	0.130745	0.253555
PB1_vRNA	3	0.115755	325	0.130745	0.253555
PB1_vRNA	1	0.0160305	350	0.133821	0.253555
PB1_vRNA	2	0.120728	350	0.133821	0.253555
PB1_vRNA	3	0.124064	350	0.133821	0.253555
PB1_vRNA	1	0.0127574	372	0.172428	0.295161
PB1_vRNA	2	0.11698	372	0.172428	0.295161
PB1_vRNA	3	0.187177	372	0.172428	0.295161
PB1_vRNA	1	0.0127574	375	0.172428	0.295161
PB1_vRNA	2	0.11698	375	0.172428	0.295161
PB1_vRNA	3	0.187177	375	0.172428	0.295161
PB1_vRNA	1	0.00340781	400	0.183198	0.295897
PB1_vRNA	2	0.108267	400	0.183198	0.295897
PB1_vRNA	3	0.0735938	400	0.183198	0.295897
PB1_vRNA	1	-0.0562362	425	0.432309	0.51877
PB1_vRNA	2	0.108267	425	0.432309	0.51877
PB1_vRNA	3	0.108518	425	0.432309	0.51877
PB1_vRNA	1	-0.0329874	450	0.307994	0.410658
PB1_vRNA	2	0.1199	450	0.307994	0.410658
PB1_vRNA	3	0.121323	450	0.307994	0.410658
PB1_vRNA	1	0.0127574	472	0.179247	0.295296
PB1_vRNA	2	0.111519	472	0.179247	0.295296
PB1_vRNA	3	0.192487	472	0.179247	0.295296
PB1_vRNA	1	0.0127574	475	0.179247	0.295296
PB1_vRNA	2	0.111519	475	0.179247	0.295296
PB1_vRNA	3	0.192487	475	0.179247	0.295296
PB1_vRNA	1	0.0790264	500	0.0896645	0.192712
PB1_vRNA	2	0.126589	500	0.0896645	0.192712
PB1_vRNA	3	0.24002	500	0.0896645	0.192712
PB1_vRNA	1	0.071806	525	0.0762121	0.174199
PB1_vRNA	2	0.197866	525	0.0762121	0.174199
PB1_vRNA	3	0.23436	525	0.0762121	0.174199
PB1_vRNA	1	0.152167	550	0.0445238	0.138231
PB1_vRNA	2	0.340716	550	0.0445238	0.138231
PB1_vRNA	3	0.256226	550	0.0445238	0.138231
PB1_vRNA	1	0.204779	572	0.0599736	0.154218
PB1_vRNA	2	0.483697	572	0.0599736	0.154218
PB1_vRNA	3	0.282855	572	0.0599736	0.154218
PB1_vRNA	1	0.204779	575	0.0599736	0.154218
PB1_vRNA	2	0.483697	575	0.0599736	0.154218
PB1_vRNA	3	0.282855	575	0.0599736	0.154218
PB1_vRNA	1	0.109164	600	0.0825447	0.182868
PB1_vRNA	2	0.316757	600	0.0825447	0.182868
PB1_vRNA	3	0.174006	600	0.0825447	0.182868
PB1_vRNA	1	0.213517	622	0.061475	0.155305
PB1_vRNA	2	0.509644	622	0.061475	0.155305
PB1_vRNA	3	0.295278	622	0.061475	0.155305
PB1_vRNA	1	0.139417	672	0.0298704	0.127237
PB1_vRNA	2	0.259151	672	0.0298704	0.127237
PB1_vRNA	3	0.247012	672	0.0298704	0.127237
PB1_vRNA	1	0.181027	722	0.049726	0.138231
PB1_vRNA	2	0.325031	722	0.049726	0.138231
PB1_vRNA	3	0.430702	722	0.049726	0.138231
PB1_vRNA	1	0.201581	772	0.0319955	0.127962
PB1_vRNA	2	0.23405	772	0.0319955	0.127962
PB1_vRNA	3	0.36113	772	0.0319955	0.127962
PB1_vRNA	1	0.0459465	822	0.116118	0.238872
PB1_vRNA	2	0.234617	822	0.116118	0.238872
PB1_vRNA	3	0.258619	822	0.116118	0.238872
PB1_vRNA	1	0.0149299	872	0.170699	0.295161
PB1_vRNA	2	0.210857	872	0.170699	0.295161
PB1_vRNA	3	0.291959	872	0.170699	0.295161
PB1_vRNA	1	0.0513287	922	0.10883	0.227123
PB1_vRNA	2	0.255296	922	0.10883	0.227123
PB1_vRNA	3	0.24002	922	0.10883	0.227123
PB1_vRNA	1	-0.0171856	972	0.238781	0.350861
PB1_vRNA	2	0.16712	972	0.238781	0.350861
PB1_vRNA	3	0.275385	972	0.238781	0.350861
PB1_vRNA	1	0.104752	1022	0.073627	0.171005
PB1_vRNA	2	0.324577	1022	0.073627	0.171005
PB1_vRNA	3	0.307567	1022	0.073627	0.171005
PB1_vRNA	1	-0.0935872	1072	0.334491	0.437879
PB1_vRNA	2	0.4197	1072	0.334491	0.437879
PB1_vRNA	3	0.24352	1072	0.334491	0.437879
PB1_vRNA	1	-0.137237	1122	0.625127	0.692449
PB1_vRNA	2	0.235517	1122	0.625127	0.692449
PB1_vRNA	3	0.0876294	1122	0.625127	0.692449
PB1_vRNA	1	-0.349188	1169	0.359848	0.458568
PB1_vRNA	2	-0.487443	1169	0.359848	0.458568
PB1_vRNA	3	0.151032	1169	0.359848	0.458568
PB1_vRNA	1	-0.547846	1172	0.0340107	0.127962
PB1_vRNA	2	-0.653682	1172	0.0340107	0.127962
PB1_vRNA	3	-1.00902	1172	0.0340107	0.127962
PB1_vRNA	1	-0.545957	1219	0.0143292	0.0886406
PB1_vRNA	2	-0.581384	1219	0.0143292	0.0886406
PB1_vRNA	3	-0.794156	1219	0.0143292	0.0886406
PB1_vRNA	1	-0.500948	1269	0.0121591	0.0795867
PB1_vRNA	2	-0.703855	1269	0.0121591	0.0795867
PB1_vRNA	3	-0.726073	1269	0.0121591	0.0795867
PB1_vRNA	1	-0.321906	1319	0.0388542	0.136463
PB1_vRNA	2	-0.682757	1319	0.0388542	0.136463
PB1_vRNA	3	-0.572773	1319	0.0388542	0.136463
PB1_vRNA	1	-0.299576	1369	0.0269507	0.12519
PB1_vRNA	2	-0.548472	1369	0.0269507	0.12519
PB1_vRNA	3	-0.443496	1369	0.0269507	0.12519
PB1_vRNA	1	-0.400622	1419	0.0147734	0.0886406
PB1_vRNA	2	-0.604518	1419	0.0147734	0.0886406
PB1_vRNA	3	-0.586895	1419	0.0147734	0.0886406
PB1_vRNA	1	-0.386202	1469	0.0300421	0.127237
PB1_vRNA	2	-0.736285	1469	0.0300421	0.127237
PB1_vRNA	3	-0.628059	1469	0.0300421	0.127237
PB1_vRNA	1	-0.296053	1519	0.0479906	0.138231
PB1_vRNA	2	-0.697946	1519	0.0479906	0.138231
PB1_vRNA	3	-0.574748	1519	0.0479906	0.138231
PB1_vRNA	1	-0.297894	1569	0.0475013	0.138231
PB1_vRNA	2	-0.697946	1569	0.0475013	0.138231
PB1_vRNA	3	-0.59152	1569	0.0475013	0.138231
PB1_vRNA	1	-0.257961	1619	0.053442	0.145201
PB1_vRNA	2	-0.625213	1619	0.053442	0.145201
PB1_vRNA	3	-0.436988	1619	0.053442	0.145201
PB1_vRNA	1	-0.257961	1669	0.0499166	0.138231
PB1_vRNA	2	-0.597087	1669	0.0499166	0.138231
PB1_vRNA	3	-0.411601	1669	0.0499166	0.138231
PB1_vRNA	1	-0.21454	1719	0.0313678	0.127962
PB1_vRNA	2	-0.401342	1719	0.0313678	0.127962
PB1_vRNA	3	-0.393851	1719	0.0313678	0.127962
PB1_vRNA	1	-0.0578904	1741	0.0808484	0.181909
PB1_vRNA	2	-0.199376	1741	0.0808484	0.181909
PB1_vRNA	3	-0.160688	1741	0.0808484	0.181909
PB1_vRNA	1	0.0119115	1766	0.214939	0.329269
PB1_vRNA	2	-0.16712	1766	0.214939	0.329269
PB1_vRNA	3	-0.15707	1766	0.214939	0.329269
PB1_vRNA	1	0.0119115	1769	0.214939	0.329269
PB1_vRNA	2	-0.16712	1769	0.214939	0.329269
PB1_vRNA	3	-0.15707	1769	0.214939	0.329269
PB1_vRNA	1	-0.100737	1791	0.125741	0.251482
PB1_vRNA	2	-0.235567	1791	0.125741	0.251482
PB1_vRNA	3	-0.0633309	1791	0.125741	0.251482
PB1_vRNA	1	-0.117281	1816	0.0648256	0.160946
PB1_vRNA	2	-0.265261	1816	0.0648256	0.160946
PB1_vRNA	3	-0.137052	1816	0.0648256	0.160946
PB1_vRNA	1	-0.0160305	1841	0.184936	0.295897
PB1_vRNA	2	-0.21475	1841	0.184936	0.295897
PB1_vRNA	3	-0.111689	1841	0.184936	0.295897
PB1_vRNA	1	-0.0094769	1866	0.247787	0.353281
PB1_vRNA	2	-0.231904	1866	0.247787	0.353281
PB1_vRNA	3	-0.0773718	1866	0.247787	0.353281
PB1_vRNA	1	-0.0094769	1869	0.247787	0.353281
PB1_vRNA	2	-0.231904	1869	0.247787	0.353281
PB1_vRNA	3	-0.0773718	1869	0.247787	0.353281
PB1_vRNA	1	0.094082	1891	0.776339	0.811048
PB1_vRNA	2	-0.0764794	1891	0.776339	0.811048
PB1_vRNA	3	-0.0722865	1891	0.776339	0.811048
PB1_vRNA	1	0.141357	1916	0.180458	0.295296
PB1_vRNA	2	0.00386859	1916	0.180458	0.295296
PB1_vRNA	3	0.103657	1916	0.180458	0.295296
PB1_vRNA	1	0.148448	1941	0.0659694	0.16101
PB1_vRNA	2	0.0739198	1941	0.0659694	0.16101
PB1_vRNA	3	0.208033	1941	0.0659694	0.16101
PB1_vRNA	1	0.220351	1966	0.0248825	0.119436
PB1_vRNA	2	0.157861	1966	0.0248825	0.119436
PB1_vRNA	3	0.28004	1966	0.0248825	0.119436
PB1_vRNA	1	0.220351	1969	0.0248825	0.119436
PB1_vRNA	2	0.157861	1969	0.0248825	0.119436
PB1_vRNA	3	0.28004	1969	0.0248825	0.119436
PB1_vRNA	1	0.27002	1991	0.00375411	0.0355761
PB1_vRNA	2	0.225637	1991	0.00375411	0.0355761
PB1_vRNA	3	0.275541	1991	0.00375411	0.0355761
PB1_vRNA	1	0.35083	2016	0.000467877	0.0284071
PB1_vRNA	2	0.334539	2016	0.000467877	0.0284071
PB1_vRNA	3	0.325957	2016	0.000467877	0.0284071
PB1_vRNA	1	0.36304	2041	0.0115426	0.0791495
PB1_vRNA	2	0.505415	2041	0.0115426	0.0791495
PB1_vRNA	3	0.378823	2041	0.0115426	0.0791495
PB1_vRNA	1	0.319297	2066	0.00208596	0.0284071
PB1_vRNA	2	0.318201	2066	0.00208596	0.0284071
PB1_vRNA	3	0.276931	2066	0.00208596	0.0284071
PB1_vRNA	1	0.319297	2069	0.00208596	0.0284071
PB1_vRNA	2	0.318201	2069	0.00208596	0.0284071
PB1_vRNA	3	0.276931	2069	0.00208596	0.0284071
PB1_vRNA	1	0.388151	2091	0.0111436	0.0791495
PB1_vRNA	2	0.449947	2091	0.0111436	0.0791495
PB1_vRNA	3	0.309256	2091	0.0111436	0.0791495
PB1_vRNA	1	0.536674	2116	0.0056634	0.0453072
PB1_vRNA	2	0.460694	2116	0.0056634	0.0453072
PB1_vRNA	3	0.414667	2116	0.0056634	0.0453072
PB1_vRNA	1	0.497506	2141	0.00232271	0.0284071
PB1_vRNA	2	0.500177	2141	0.00232271	0.0284071
PB1_vRNA	3	0.429956	2141	0.00232271	0.0284071
PB1_vRNA	1	0.501638	2166	0.00201836	0.0284071
PB1_vRNA	2	0.552205	2166	0.00201836	0.0284071
PB1_vRNA	3	0.473935	2166	0.00201836	0.0284071
PB1_vRNA	1	0.501638	2169	0.00201836	0.0284071
PB1_vRNA	2	0.552205	2169	0.00201836	0.0284071
PB1_vRNA	3	0.473935	2169	0.00201836	0.0284071
PB1_vRNA	1	0.41657	2191	0.00239973	0.0284071
PB1_vRNA	2	0.35365	2191	0.00239973	0.0284071
PB1_vRNA	3	0.371966	2191	0.00239973	0.0284071
PB1_vRNA	1	0.553995	2216	0.0287228	0.127237
PB1_vRNA	2	0.472202	2216	0.0287228	0.127237
PB1_vRNA	3	0.29539	2216	0.0287228	0.127237
PB1_vRNA	1	0.485564	2241	0.0176925	0.098121
PB1_vRNA	2	0.302812	2241	0.0176925	0.098121
PB1_vRNA	3	0.445265	2241	0.0176925	0.098121

## Sheet: Figure 4a (bottom)
segment	library	enrichment	position	pval_difference	qval_difference
HA_vRNA	1	-0.507401	88	0.0055097	0.0587549
HA_vRNA	2	-0.393924	88	0.0055097	0.0587549
HA_vRNA	3	-0.481812	88	0.0055097	0.0587549
HA_vRNA	1	-0.507401	100	0.0055097	0.0587549
HA_vRNA	2	-0.393924	100	0.0055097	0.0587549
HA_vRNA	3	-0.481812	100	0.0055097	0.0587549
HA_vRNA	1	-0.517816	125	0.00569589	0.0587549
HA_vRNA	2	-0.398531	125	0.00569589	0.0587549
HA_vRNA	3	-0.481812	125	0.00569589	0.0587549
HA_vRNA	1	-0.429866	150	0.003656	0.0584961
HA_vRNA	2	-0.355634	150	0.003656	0.0584961
HA_vRNA	3	-0.365582	150	0.003656	0.0584961
HA_vRNA	1	-0.344638	175	0.00120161	0.0422487
HA_vRNA	2	-0.342342	175	0.00120161	0.0422487
HA_vRNA	3	-0.308991	175	0.00120161	0.0422487
HA_vRNA	1	-0.329912	188	0.00571228	0.0587549
HA_vRNA	2	-0.254464	188	0.00571228	0.0587549
HA_vRNA	3	-0.283689	188	0.00571228	0.0587549
HA_vRNA	1	-0.329912	200	0.00571228	0.0587549
HA_vRNA	2	-0.254464	200	0.00571228	0.0587549
HA_vRNA	3	-0.283689	200	0.00571228	0.0587549
HA_vRNA	1	-0.288174	225	0.0419109	0.233575
HA_vRNA	2	-0.132937	225	0.0419109	0.233575
HA_vRNA	3	-0.215121	225	0.0419109	0.233575
HA_vRNA	1	-0.222581	250	0.111787	0.293797
HA_vRNA	2	-0.0432402	250	0.111787	0.293797
HA_vRNA	3	-0.216795	250	0.111787	0.293797
HA_vRNA	1	-0.181608	275	0.116779	0.29502
HA_vRNA	2	-0.0401355	275	0.116779	0.29502
HA_vRNA	3	-0.225938	275	0.116779	0.29502
HA_vRNA	1	-0.131583	288	0.114254	0.293797
HA_vRNA	2	-0.043231	288	0.114254	0.293797
HA_vRNA	3	-0.205954	288	0.114254	0.293797
HA_vRNA	1	-0.131583	300	0.114254	0.293797
HA_vRNA	2	-0.043231	300	0.114254	0.293797
HA_vRNA	3	-0.205954	300	0.114254	0.293797
HA_vRNA	1	-0.141465	325	0.105668	0.293797
HA_vRNA	2	-0.0297272	325	0.105668	0.293797
HA_vRNA	3	-0.13111	325	0.105668	0.293797
HA_vRNA	1	-0.0285028	350	0.150571	0.318856
HA_vRNA	2	-0.0213009	350	0.150571	0.318856
HA_vRNA	3	-0.0828323	350	0.150571	0.318856
HA_vRNA	1	-0.0134032	375	0.592291	0.703605
HA_vRNA	2	0.0296724	375	0.592291	0.703605
HA_vRNA	3	-0.072198	375	0.592291	0.703605
HA_vRNA	1	0.0356032	388	0.252682	0.437501
HA_vRNA	2	0.0320841	388	0.252682	0.437501
HA_vRNA	3	-0.00527642	388	0.252682	0.437501
HA_vRNA	1	0.0356032	400	0.252682	0.437501
HA_vRNA	2	0.0320841	400	0.252682	0.437501
HA_vRNA	3	-0.00527642	400	0.252682	0.437501
HA_vRNA	1	-0.0142431	425	0.308406	0.482722
HA_vRNA	2	0.0471726	425	0.308406	0.482722
HA_vRNA	3	0.0610523	425	0.308406	0.482722
HA_vRNA	1	-0.057107	450	0.528973	0.645527
HA_vRNA	2	0.0555147	450	0.528973	0.645527
HA_vRNA	3	0.117191	450	0.528973	0.645527
HA_vRNA	1	0.0442686	475	0.0436229	0.233575
HA_vRNA	2	0.0942198	475	0.0436229	0.233575
HA_vRNA	3	0.0635305	475	0.0436229	0.233575
HA_vRNA	1	0.0385779	481	0.232988	0.424688
HA_vRNA	2	0.0573696	481	0.232988	0.424688
HA_vRNA	3	-0.00395262	481	0.232988	0.424688
HA_vRNA	1	0.203533	488	0.0502835	0.233575
HA_vRNA	2	0.189035	488	0.0502835	0.233575
HA_vRNA	3	0.0855355	488	0.0502835	0.233575
HA_vRNA	1	0.203533	531	0.0502835	0.233575
HA_vRNA	2	0.189035	531	0.0502835	0.233575
HA_vRNA	3	0.0855355	531	0.0502835	0.233575
HA_vRNA	1	0.203533	581	0.098472	0.293797
HA_vRNA	2	0.265574	581	0.098472	0.293797
HA_vRNA	3	0.0623605	581	0.098472	0.293797
HA_vRNA	1	0.0420301	588	0.70602	0.788038
HA_vRNA	2	-0.149804	588	0.70602	0.788038
HA_vRNA	3	0.263658	588	0.70602	0.788038
HA_vRNA	1	0.0420301	631	0.70602	0.788038
HA_vRNA	2	-0.149804	631	0.70602	0.788038
HA_vRNA	3	0.263658	631	0.70602	0.788038
HA_vRNA	1	0.430103	681	0.298717	0.477946
HA_vRNA	2	1.06819	681	0.298717	0.477946
HA_vRNA	3	-0.0948422	681	0.298717	0.477946
HA_vRNA	1	0.425787	688	0.228269	0.42142
HA_vRNA	2	-0.0152668	688	0.228269	0.42142
HA_vRNA	3	0.794299	688	0.228269	0.42142
HA_vRNA	1	0.425787	731	0.228269	0.42142
HA_vRNA	2	-0.0152668	731	0.228269	0.42142
HA_vRNA	3	0.794299	731	0.228269	0.42142
HA_vRNA	1	0.425787	781	0.219927	0.416703
HA_vRNA	2	-0.0152668	781	0.219927	0.416703
HA_vRNA	3	0.720889	781	0.219927	0.416703
HA_vRNA	1	0.528832	788	0.0949604	0.293797
HA_vRNA	2	0.201486	788	0.0949604	0.293797
HA_vRNA	3	0.778859	788	0.0949604	0.293797
HA_vRNA	1	0.528832	831	0.0949604	0.293797
HA_vRNA	2	0.201486	831	0.0949604	0.293797
HA_vRNA	3	0.778859	831	0.0949604	0.293797
HA_vRNA	1	0.528832	881	0.0924595	0.293797
HA_vRNA	2	0.201486	881	0.0924595	0.293797
HA_vRNA	3	0.763251	881	0.0924595	0.293797
HA_vRNA	1	0.528832	887	0.0662173	0.287831
HA_vRNA	2	0.201486	887	0.0662173	0.287831
HA_vRNA	3	0.578075	887	0.0662173	0.287831
HA_vRNA	1	0.0755104	888	0.175246	0.350492
HA_vRNA	2	0.194843	888	0.175246	0.350492
HA_vRNA	3	0.488048	888	0.175246	0.350492
HA_vRNA	1	-0.134544	894	0.711423	0.788038
HA_vRNA	2	0.321928	894	0.711423	0.788038
HA_vRNA	3	-0.486708	894	0.711423	0.788038
HA_vRNA	1	0.0953521	944	0.782738	0.824604
HA_vRNA	2	0.311437	944	0.782738	0.824604
HA_vRNA	3	-0.251855	944	0.782738	0.824604
HA_vRNA	1	0.0953521	987	0.782738	0.824604
HA_vRNA	2	0.311437	987	0.782738	0.824604
HA_vRNA	3	-0.251855	987	0.782738	0.824604
HA_vRNA	1	0.093682	994	0.168858	0.342474
HA_vRNA	2	0.243123	994	0.168858	0.342474
HA_vRNA	3	0.0434552	994	0.168858	0.342474
HA_vRNA	1	0.057107	1044	0.0890723	0.293797
HA_vRNA	2	0.205673	1044	0.0890723	0.293797
HA_vRNA	3	0.139833	1044	0.0890723	0.293797
HA_vRNA	1	0.057107	1087	0.0890723	0.293797
HA_vRNA	2	0.205673	1087	0.0890723	0.293797
HA_vRNA	3	0.139833	1087	0.0890723	0.293797
HA_vRNA	1	0.093682	1094	0.163562	0.336471
HA_vRNA	2	0.0594803	1094	0.163562	0.336471
HA_vRNA	3	0.270735	1094	0.163562	0.336471
HA_vRNA	1	0.0755104	1144	0.0482524	0.233575
HA_vRNA	2	0.175932	1144	0.0482524	0.233575
HA_vRNA	3	0.130593	1144	0.0482524	0.233575
HA_vRNA	1	0.0755104	1187	0.0482524	0.233575
HA_vRNA	2	0.175932	1187	0.0482524	0.233575
HA_vRNA	3	0.130593	1187	0.0482524	0.233575
HA_vRNA	1	0.0282014	1194	0.086212	0.293797
HA_vRNA	2	0.0339027	1194	0.086212	0.293797
HA_vRNA	3	0.00919279	1194	0.086212	0.293797
HA_vRNA	1	0.0285028	1244	0.759738	0.824604
HA_vRNA	2	0.0877966	1244	0.759738	0.824604
HA_vRNA	3	-0.0684716	1244	0.759738	0.824604
HA_vRNA	1	0.0285028	1287	0.759738	0.824604
HA_vRNA	2	0.0877966	1287	0.759738	0.824604
HA_vRNA	3	-0.0684716	1287	0.759738	0.824604
HA_vRNA	1	-0.205133	1294	0.21303	0.410142
HA_vRNA	2	-0.119771	1294	0.21303	0.410142
HA_vRNA	3	0.00111802	1294	0.21303	0.410142
HA_vRNA	1	-0.00424511	1300	0.436938	0.588029
HA_vRNA	2	-0.0573696	1300	0.436938	0.588029
HA_vRNA	3	0.00527642	1300	0.436938	0.588029
HA_vRNA	1	-0.156374	1325	0.446835	0.593801
HA_vRNA	2	-0.044012	1325	0.446835	0.593801
HA_vRNA	3	0.0400752	1325	0.446835	0.593801
HA_vRNA	1	0.0409792	1350	0.136237	0.314211
HA_vRNA	2	0.0297272	1350	0.136237	0.314211
HA_vRNA	3	0.108727	1350	0.136237	0.314211
HA_vRNA	1	0.0945509	1375	0.00226648	0.0422487
HA_vRNA	2	0.0972516	1375	0.00226648	0.0422487
HA_vRNA	3	0.110108	1375	0.00226648	0.0422487
HA_vRNA	1	0.0945509	1387	0.00226648	0.0422487
HA_vRNA	2	0.0972516	1387	0.00226648	0.0422487
HA_vRNA	3	0.110108	1387	0.00226648	0.0422487
HA_vRNA	1	0.222581	1400	0.158208	0.330174
HA_vRNA	2	0.0722067	1400	0.158208	0.330174
HA_vRNA	3	0.0560373	1400	0.158208	0.330174
HA_vRNA	1	0.0564797	1425	0.104756	0.293797
HA_vRNA	2	0.0681802	1425	0.104756	0.293797
HA_vRNA	3	0.163093	1425	0.104756	0.293797
HA_vRNA	1	0.141766	1450	0.109249	0.293797
HA_vRNA	2	0.0297272	1450	0.109249	0.293797
HA_vRNA	3	0.147931	1450	0.109249	0.293797
HA_vRNA	1	0.0507097	1475	0.256588	0.437501
HA_vRNA	2	0.0138739	1475	0.256588	0.437501
HA_vRNA	3	0.193069	1475	0.256588	0.437501
HA_vRNA	1	0.0507097	1487	0.256588	0.437501
HA_vRNA	2	0.0138739	1487	0.256588	0.437501
HA_vRNA	3	0.193069	1487	0.256588	0.437501
HA_vRNA	1	0.222581	1500	0.283091	0.463176
HA_vRNA	2	-0.0118078	1500	0.283091	0.463176
HA_vRNA	3	0.0857942	1500	0.283091	0.463176
HA_vRNA	1	0.229216	1525	0.258247	0.437501
HA_vRNA	2	-0.00370825	1525	0.258247	0.437501
HA_vRNA	3	0.0917108	1525	0.258247	0.437501
HA_vRNA	1	0.239936	1550	0.141146	0.314211
HA_vRNA	2	0.0372655	1550	0.141146	0.314211
HA_vRNA	3	0.138996	1550	0.141146	0.314211
HA_vRNA	1	0.254629	1575	0.0421596	0.233575
HA_vRNA	2	0.14204	1575	0.0421596	0.233575
HA_vRNA	3	0.139723	1575	0.0421596	0.233575
HA_vRNA	1	0.254629	1587	0.0421596	0.233575
HA_vRNA	2	0.14204	1587	0.0421596	0.233575
HA_vRNA	3	0.139723	1587	0.0421596	0.233575
HA_vRNA	1	0.341875	1600	0.0827005	0.293797
HA_vRNA	2	0.136733	1600	0.0827005	0.293797
HA_vRNA	3	0.157958	1600	0.0827005	0.293797
HA_vRNA	1	0.377046	1625	0.119767	0.297353
HA_vRNA	2	0.0937037	1625	0.119767	0.297353
HA_vRNA	3	0.185899	1625	0.119767	0.297353
HA_vRNA	1	0.248651	1650	0.125678	0.306739
HA_vRNA	2	0.0458171	1650	0.125678	0.306739
HA_vRNA	3	0.153314	1650	0.125678	0.306739
HA_vRNA	1	-0.0171812	1675	0.341876	0.523725
HA_vRNA	2	-0.217931	1675	0.341876	0.523725
HA_vRNA	3	-0.014637	1675	0.341876	0.523725
HA_vRNA	1	-0.0171812	1687	0.341876	0.523725
HA_vRNA	2	-0.217931	1687	0.341876	0.523725
HA_vRNA	3	-0.014637	1687	0.341876	0.523725
PB1_vRNA	1	-2.21396	100	0.00234715	0.0422487
PB1_vRNA	2	-2.61773	100	0.00234715	0.0422487
PB1_vRNA	3	-2.39119	100	0.00234715	0.0422487
PB1_vRNA	1	-1.45051	125	6.768e-05	0.00974592
PB1_vRNA	2	-1.48312	125	6.768e-05	0.00974592
PB1_vRNA	3	-1.44446	125	6.768e-05	0.00974592
PB1_vRNA	1	-1.01017	150	0.00212935	0.0422487
PB1_vRNA	2	-1.13391	150	0.00212935	0.0422487
PB1_vRNA	3	-1.18227	150	0.00212935	0.0422487
PB1_vRNA	1	-0.946319	172	0.00134554	0.0422487
PB1_vRNA	2	-0.975263	172	0.00134554	0.0422487
PB1_vRNA	3	-0.861714	172	0.00134554	0.0422487
PB1_vRNA	1	-0.946319	175	0.00134554	0.0422487
PB1_vRNA	2	-0.975263	175	0.00134554	0.0422487
PB1_vRNA	3	-0.861714	175	0.00134554	0.0422487
PB1_vRNA	1	-0.525935	200	0.0228538	0.18283
PB1_vRNA	2	-0.302596	200	0.0228538	0.18283
PB1_vRNA	3	-0.449149	200	0.0228538	0.18283
PB1_vRNA	1	-0.350778	225	0.00886021	0.085058
PB1_vRNA	2	-0.270979	225	0.00886021	0.085058
PB1_vRNA	3	-0.375306	225	0.00886021	0.085058
PB1_vRNA	1	-0.320383	250	0.0307203	0.224663
PB1_vRNA	2	-0.174333	250	0.0307203	0.224663
PB1_vRNA	3	-0.321019	250	0.0307203	0.224663
PB1_vRNA	1	-0.231915	272	0.0829658	0.293797
PB1_vRNA	2	-0.0726679	272	0.0829658	0.293797
PB1_vRNA	3	-0.255425	272	0.0829658	0.293797
PB1_vRNA	1	-0.231915	275	0.0829658	0.293797
PB1_vRNA	2	-0.0726679	275	0.0829658	0.293797
PB1_vRNA	3	-0.255425	275	0.0829658	0.293797
PB1_vRNA	1	-0.231915	300	0.108106	0.293797
PB1_vRNA	2	-0.0527064	300	0.108106	0.293797
PB1_vRNA	3	-0.148591	300	0.108106	0.293797
PB1_vRNA	1	-0.00831996	325	0.389731	0.566882
PB1_vRNA	2	0.00176693	325	0.389731	0.566882
PB1_vRNA	3	-0.108776	325	0.389731	0.566882
PB1_vRNA	1	-0.0234753	350	0.985324	0.985324
PB1_vRNA	2	0.072612	350	0.985324	0.985324
PB1_vRNA	3	-0.0514766	350	0.985324	0.985324
PB1_vRNA	1	0.0390534	372	0.6844	0.776013
PB1_vRNA	2	0.00421804	372	0.6844	0.776013
PB1_vRNA	3	-0.104085	372	0.6844	0.776013
PB1_vRNA	1	0.0390534	375	0.6844	0.776013
PB1_vRNA	2	0.00421804	375	0.6844	0.776013
PB1_vRNA	3	-0.104085	375	0.6844	0.776013
PB1_vRNA	1	0.00676426	400	0.656752	0.756578
PB1_vRNA	2	0.036324	400	0.656752	0.756578
PB1_vRNA	3	-0.114771	400	0.656752	0.756578
PB1_vRNA	1	0.0902639	425	0.815958	0.851434
PB1_vRNA	2	0.0512567	425	0.815958	0.851434
PB1_vRNA	3	-0.0963699	425	0.815958	0.851434
PB1_vRNA	1	0.11077	450	0.773285	0.824604
PB1_vRNA	2	0.0277406	450	0.773285	0.824604
PB1_vRNA	3	-0.244463	450	0.773285	0.824604
PB1_vRNA	1	0.0372887	472	0.426158	0.584446
PB1_vRNA	2	-0.0428131	472	0.426158	0.584446
PB1_vRNA	3	-0.228289	472	0.426158	0.584446
PB1_vRNA	1	0.0372887	475	0.426158	0.584446
PB1_vRNA	2	-0.0428131	475	0.426158	0.584446
PB1_vRNA	3	-0.228289	475	0.426158	0.584446
PB1_vRNA	1	0.0703269	500	0.642883	0.746574
PB1_vRNA	2	-0.0172465	500	0.642883	0.746574
PB1_vRNA	3	-0.16393	500	0.642883	0.746574
PB1_vRNA	1	0.0682424	525	0.51908	0.638867
PB1_vRNA	2	-0.0550003	525	0.51908	0.638867
PB1_vRNA	3	-0.180034	525	0.51908	0.638867
PB1_vRNA	1	0.0682424	550	0.583856	0.703605
PB1_vRNA	2	-0.0284951	550	0.583856	0.703605
PB1_vRNA	3	-0.180034	550	0.583856	0.703605
PB1_vRNA	1	0.182286	572	0.600996	0.703605
PB1_vRNA	2	-0.0307673	572	0.600996	0.703605
PB1_vRNA	3	-0.0227925	572	0.600996	0.703605
PB1_vRNA	1	0.182286	575	0.600996	0.703605
PB1_vRNA	2	-0.0307673	575	0.600996	0.703605
PB1_vRNA	3	-0.0227925	575	0.600996	0.703605
PB1_vRNA	1	0.0318825	600	0.304929	0.482525
PB1_vRNA	2	-0.129436	600	0.304929	0.482525
PB1_vRNA	3	-0.321924	600	0.304929	0.482525
PB1_vRNA	1	0.0293929	622	0.430862	0.585322
PB1_vRNA	2	-0.0269929	622	0.430862	0.585322
PB1_vRNA	3	-0.333582	622	0.430862	0.585322
PB1_vRNA	1	0.0777534	672	0.773787	0.824604
PB1_vRNA	2	0.0274741	672	0.773787	0.824604
PB1_vRNA	3	-0.184359	672	0.773787	0.824604
PB1_vRNA	1	0.115086	722	0.937877	0.958925
PB1_vRNA	2	0.138711	722	0.937877	0.958925
PB1_vRNA	3	-0.29059	722	0.937877	0.958925
PB1_vRNA	1	0.0398528	772	0.363888	0.545833
PB1_vRNA	2	-0.0833038	772	0.363888	0.545833
PB1_vRNA	3	-0.16199	772	0.363888	0.545833
PB1_vRNA	1	0.0247104	822	0.383952	0.564175
PB1_vRNA	2	-0.0460621	822	0.383952	0.564175
PB1_vRNA	3	-0.221851	822	0.383952	0.564175
PB1_vRNA	1	0.142158	872	0.357159	0.541378
PB1_vRNA	2	0.0257631	872	0.357159	0.541378
PB1_vRNA	3	-0.00687712	872	0.357159	0.541378
PB1_vRNA	1	0.142158	922	0.276066	0.458218
PB1_vRNA	2	0.0716352	922	0.276066	0.458218
PB1_vRNA	3	-0.0134762	922	0.276066	0.458218
PB1_vRNA	1	0.323732	972	0.424241	0.584446
PB1_vRNA	2	-0.00275043	972	0.424241	0.584446
PB1_vRNA	3	0.00187549	972	0.424241	0.584446
PB1_vRNA	1	0.300615	1022	0.477529	0.611534
PB1_vRNA	2	-0.0375363	1022	0.477529	0.611534
PB1_vRNA	3	0.0112635	1022	0.477529	0.611534
PB1_vRNA	1	0.319111	1072	0.407679	0.581245
PB1_vRNA	2	0.0467826	1072	0.407679	0.581245
PB1_vRNA	3	-0.0332542	1072	0.407679	0.581245
PB1_vRNA	1	0.344724	1122	0.490067	0.619032
PB1_vRNA	2	0.112429	1122	0.490067	0.619032
PB1_vRNA	3	-0.119856	1122	0.490067	0.619032
PB1_vRNA	1	0.314475	1169	0.243454	0.437501
PB1_vRNA	2	0.0565288	1169	0.243454	0.437501
PB1_vRNA	3	0.0535126	1169	0.243454	0.437501
PB1_vRNA	1	0.23464	1172	0.938947	0.958925
PB1_vRNA	2	-0.321955	1172	0.938947	0.958925
PB1_vRNA	3	0.131685	1172	0.938947	0.958925
PB1_vRNA	1	0.23464	1219	0.200207	0.39493
PB1_vRNA	2	0.16601	1219	0.200207	0.39493
PB1_vRNA	3	-0.00246575	1219	0.200207	0.39493
PB1_vRNA	1	0.230033	1269	0.904669	0.937211
PB1_vRNA	2	-0.177667	1269	0.904669	0.937211
PB1_vRNA	3	-0.00436831	1269	0.904669	0.937211
PB1_vRNA	1	-0.0650602	1319	0.967894	0.974663
PB1_vRNA	2	0.00291748	1319	0.967894	0.974663
PB1_vRNA	3	0.0673527	1319	0.967894	0.974663
PB1_vRNA	1	-0.212254	1369	0.784519	0.824604
PB1_vRNA	2	0.069436	1369	0.784519	0.824604
PB1_vRNA	3	0.056814	1369	0.784519	0.824604
PB1_vRNA	1	-0.0155854	1419	0.377287	0.560096
PB1_vRNA	2	0.0291798	1419	0.377287	0.560096
PB1_vRNA	3	0.0995273	1419	0.377287	0.560096
PB1_vRNA	1	-0.031147	1469	0.286269	0.463176
PB1_vRNA	2	-0.0678154	1469	0.286269	0.463176
PB1_vRNA	3	0.00637237	1469	0.286269	0.463176
PB1_vRNA	1	-0.0130074	1519	0.949666	0.963042
PB1_vRNA	2	-0.0678154	1519	0.949666	0.963042
PB1_vRNA	3	0.0907655	1519	0.949666	0.963042
PB1_vRNA	1	0.0766011	1569	0.473541	0.611534
PB1_vRNA	2	-0.0678154	1569	0.473541	0.611534
PB1_vRNA	3	0.180034	1569	0.473541	0.611534
PB1_vRNA	1	0.0766011	1619	0.150003	0.318856
PB1_vRNA	2	0.0893301	1619	0.150003	0.318856
PB1_vRNA	3	0.27657	1619	0.150003	0.318856
PB1_vRNA	1	0.0766011	1669	0.150003	0.318856
PB1_vRNA	2	0.0893301	1669	0.150003	0.318856
PB1_vRNA	3	0.27657	1669	0.150003	0.318856
PB1_vRNA	1	0.0766011	1719	0.213616	0.410142
PB1_vRNA	2	0.138768	1719	0.213616	0.410142
PB1_vRNA	3	0.000527012	1719	0.213616	0.410142
PB1_vRNA	1	0.0354501	1741	0.0953245	0.293797
PB1_vRNA	2	0.138768	1741	0.0953245	0.293797
PB1_vRNA	3	0.143756	1741	0.0953245	0.293797
PB1_vRNA	1	-0.060465	1766	0.510273	0.633442
PB1_vRNA	2	0.0633176	1766	0.510273	0.633442
PB1_vRNA	3	0.130314	1766	0.510273	0.633442
PB1_vRNA	1	-0.060465	1769	0.510273	0.633442
PB1_vRNA	2	0.0633176	1769	0.510273	0.633442
PB1_vRNA	3	0.130314	1769	0.510273	0.633442
PB1_vRNA	1	-0.0732926	1791	0.402172	0.579127
PB1_vRNA	2	0.125311	1791	0.402172	0.579127
PB1_vRNA	3	0.226918	1791	0.402172	0.579127
PB1_vRNA	1	-0.0749121	1816	0.416282	0.584446
PB1_vRNA	2	0.107053	1816	0.416282	0.584446
PB1_vRNA	3	0.283046	1816	0.416282	0.584446
PB1_vRNA	1	-0.139733	1841	0.595655	0.703605
PB1_vRNA	2	0.0831494	1841	0.595655	0.703605
PB1_vRNA	3	0.288539	1841	0.595655	0.703605
PB1_vRNA	1	-0.112453	1866	0.479885	0.611534
PB1_vRNA	2	0.127787	1866	0.479885	0.611534
PB1_vRNA	3	0.279405	1866	0.479885	0.611534
PB1_vRNA	1	-0.112453	1869	0.479885	0.611534
PB1_vRNA	2	0.127787	1869	0.479885	0.611534
PB1_vRNA	3	0.279405	1869	0.479885	0.611534
PB1_vRNA	1	-0.0934268	1891	0.449475	0.593801
PB1_vRNA	2	0.116027	1891	0.449475	0.593801
PB1_vRNA	3	0.278894	1891	0.449475	0.593801
PB1_vRNA	1	-0.0371685	1916	0.27684	0.458218
PB1_vRNA	2	0.170071	1916	0.27684	0.458218
PB1_vRNA	3	0.278894	1916	0.27684	0.458218
PB1_vRNA	1	0.0766011	1941	0.130912	0.314188
PB1_vRNA	2	0.249276	1941	0.130912	0.314188
PB1_vRNA	3	0.426015	1941	0.130912	0.314188
PB1_vRNA	1	0.106795	1966	0.1081	0.293797
PB1_vRNA	2	0.271417	1966	0.1081	0.293797
PB1_vRNA	3	0.449299	1966	0.1081	0.293797
PB1_vRNA	1	0.106795	1969	0.1081	0.293797
PB1_vRNA	2	0.271417	1969	0.1081	0.293797
PB1_vRNA	3	0.449299	1969	0.1081	0.293797
PB1_vRNA	1	0.166286	1991	0.056985	0.256432
PB1_vRNA	2	0.293224	1991	0.056985	0.256432
PB1_vRNA	3	0.419548	1991	0.056985	0.256432
PB1_vRNA	1	0.0831618	2016	0.0880321	0.293797
PB1_vRNA	2	0.308282	2016	0.0880321	0.293797
PB1_vRNA	3	0.291742	2016	0.0880321	0.293797
PB1_vRNA	1	0.0363629	2041	0.135857	0.314211
PB1_vRNA	2	0.296637	2041	0.135857	0.314211
PB1_vRNA	3	0.281557	2041	0.135857	0.314211
PB1_vRNA	1	0.0363629	2066	0.141832	0.314211
PB1_vRNA	2	0.224215	2066	0.141832	0.314211
PB1_vRNA	3	0.306655	2066	0.141832	0.314211
PB1_vRNA	1	0.0363629	2069	0.141832	0.314211
PB1_vRNA	2	0.224215	2069	0.141832	0.314211
PB1_vRNA	3	0.306655	2069	0.141832	0.314211
PB1_vRNA	1	0.138905	2091	0.0925231	0.293797
PB1_vRNA	2	0.10498	2091	0.0925231	0.293797
PB1_vRNA	3	0.296317	2091	0.0925231	0.293797
PB1_vRNA	1	0.239796	2116	0.0381797	0.233575
PB1_vRNA	2	0.225636	2116	0.0381797	0.233575
PB1_vRNA	3	0.408032	2116	0.0381797	0.233575
PB1_vRNA	1	0.395873	2141	0.0354436	0.233575
PB1_vRNA	2	0.208233	2141	0.0354436	0.233575
PB1_vRNA	3	0.412978	2141	0.0354436	0.233575
PB1_vRNA	1	0.416716	2166	0.0177975	0.150756
PB1_vRNA	2	0.273006	2166	0.0177975	0.150756
PB1_vRNA	3	0.296836	2166	0.0177975	0.150756
PB1_vRNA	1	0.416716	2169	0.0177975	0.150756
PB1_vRNA	2	0.273006	2169	0.0177975	0.150756
PB1_vRNA	3	0.296836	2169	0.0177975	0.150756
PB1_vRNA	1	-0.134696	2191	0.0452054	0.233575
PB1_vRNA	2	-0.304288	2191	0.0452054	0.233575
PB1_vRNA	3	-0.22979	2191	0.0452054	0.233575
PB1_vRNA	1	-0.270967	2216	0.0312032	0.224663
PB1_vRNA	2	-0.336571	2216	0.0312032	0.224663
PB1_vRNA	3	-0.494953	2216	0.0312032	0.224663
PB1_vRNA	1	-0.298303	2241	0.0679601	0.287831
PB1_vRNA	2	-0.418167	2241	0.0679601	0.287831
PB1_vRNA	3	-0.746903	2241	0.0679601	0.287831

## Sheet: Figure 4b
size	library	segment	noNEP	withNEP	enrichment	pval_difference	qval_difference
200	1	PB1_vRNA	3.56285	1.76886	-1.01021	0.0333095	0.0333095
200	2	PB1_vRNA	2.56209	0.668471	-1.93839	0.0333095	0.0333095
200	3	PB1_vRNA	5.85142	1.57506	-1.89338	0.0333095	0.0333095
400	1	PB1_vRNA	0.277588	0.063071	-2.1379	0.00280318	0.00560635
400	2	PB1_vRNA	0.263875	0.0479117	-2.46141	0.00280318	0.00560635
400	3	PB1_vRNA	0.234994	0.0554857	-2.08243	0.00280318	0.00560635
600	1	PB1_vRNA	0.130421	0.0237265	-2.4586	0.00148544	0.00445632
600	2	PB1_vRNA	0.108117	0.0155521	-2.79741	0.00148544	0.00445632
600	3	PB1_vRNA	0.119575	0.0202968	-2.55858	0.00148544	0.00445632
800	1	PB1_vRNA	0.0787725	0.015497	-2.3457	0.000926299	0.00445632
800	2	PB1_vRNA	0.0463548	0.00793621	-2.5462	0.000926299	0.00445632
800	3	PB1_vRNA	0.0601806	0.0099696	-2.59369	0.000926299	0.00445632
1000	1	PB1_vRNA	0.073376	0.0110817	-2.72713	0.00521079	0.00781618
1000	2	PB1_vRNA	0.043763	0.00532493	-3.03888	0.00521079	0.00781618
1000	3	PB1_vRNA	0.0467457	0.00910769	-2.35968	0.00521079	0.00781618
1200	1	PB1_vRNA	0.141047	0.0148666	-3.24603	0.0278738	0.0333095
1200	2	PB1_vRNA	0.091552	0.00985878	-3.21511	0.0278738	0.0333095
1200	3	PB1_vRNA	0.0310165	0.00879205	-1.81876	0.0278738	0.0333095

## Sheet: Figure 4c
Position_of_deletion	ddCt +/- NS2	SEM	pval
75-125nt	-2.2073	0.378448	0.040862
2116-2192nt	-0.300747	0.292362	0.292093

[truncated: 28 more sheets: Figure 4d, Figure 4e, Figure 4f, Figures 5a, 5c S11a,b (right) , Figure 5b, Figure 6a, Figure 6b, S14, Figure 6c, S2, S3, S4 top, S4 mid, S4 bottom, S5, S7, S9 top, S9 middle, S9 bottom, S10 top, S10 middle …]
